# Supplementary material for: Plasmodium falciparum gametocytes display global chromatin remodelling during sexual differentiation
Source: BMC Biol. 2023 Apr 3;21:65. doi: 10.1186/s12915-023-01568-4 (PMC10071754; doi:10.1186/s12915-023-01568-4)
Supplement: Supplementary file 2 — Additional file 2: Table S1. Overview over RNAseq and ChIPseq replicates generated in this study. [file 12915_2023_1568_MOESM2_ESM.xlsx]

## Sheet: RNA samples
Filename	Sample	Comment	read length [bp]	GEO accession number	Run ID	Sequencing Platform
D4F_Rep1	Day 4 Female	GFP+/mitotracker+	125	GSM5481687	Run_2017_AGRF	HiSeq2500
D4F_Rep2	Day 4 Female	GFP+/mitotracker+	101	GSM5481688	Run_2020_Macrogen	HiSeq2500
D4M_Rep1	Day 4 Male	GFP-/mitotracker+	125	GSM5481689	Run_2017_AGRF	HiSeq2500
D4M_Rep2	Day 4 Male	GFP-	125	GSM5481690	Run_2017_AGRF	HiSeq2500
D4M_Rep3	Day 4 Male	GFP-/mitotracker+	101	GSM5481691	Run_2020_Macrogen	HiSeq2500
D6F_Rep1	Day 6 Female	GFP++	126	GSM5481692	Run_2015_UoM	HiSeq2500
D6F_Rep2	Day 6 Female	GFP+/mitotracker+	125	GSM5481693	Run_2017_AGRF	HiSeq2500
D6F_Rep3	Day 6 Female	GFP++	125	GSM5481694	Run_2017_AGRF	HiSeq2500
D6F_Rep4	Day 6 Female	GFP+/mitotracker+	101	GSM5481695	Run_2020_Macrogen	HiSeq2500
D6M_Rep1	Day 6 Male	GFP-/mitotracker+	125	GSM5481696	Run_2017_AGRF	HiSeq2500
D6M_Rep2	Day 6 Male	GFP-/mitotracker+	101	GSM5481697	Run_2020_Macrogen	HiSeq2500
D10F_Rep1	Day 10 Female	GFP++	126	GSM5481698	Run_2015_UoM	HiSeq2500
D10F_Rep2	Day 10 Female	GFP+/mitotracker+	125	GSM5481699	Run_2017_AGRF	HiSeq2500
D10F_Rep3	Day 10 Female	GFP++	125	GSM5481700	Run_2017_AGRF	HiSeq2500
D10F_Rep4	Day 11 Female	GFP+/mitotracker+	101	GSM5481701	Run_2020_Macrogen	HiSeq2500
D10M_Rep1	Day 10 Male	GFP-/mitotracker+	125	GSM5481702	Run_2017_AGRF	HiSeq2500
Ring_Rep1	Ring	sorbitol synchronized	126	GSM5481703	Run_2015_UoM	HiSeq2500
Ring_Rep2	Ring	sorbitol synchronized	125	GSM5481704	Run_2017_AGRF	HiSeq2500
Schizont_Rep1	Schizont	sorbitol synchronized	125	GSM5481705	Run_2017_AGRF	HiSeq2500

## Sheet: ChIP samples
File Name	ChIP	Stage	Sorting Strategy	read length [bp]	GEO accession number	Run ID	Sequencing Platform
GD6F_ Input_ rep1	Input	D6 female	GFP++	126	GSM6106366	Run_2015_UoM	HiSeq2500
GD6F_ H2A.Z_ rep1	H2A.Z	D6 female	GFP++	126	GSM6106367	Run_2015_UoM	HiSeq2500
GD6F_ H3K4me3_ rep1	H3K4me3	D6 female	GFP++	126	GSM6106368	Run_2015_UoM	HiSeq2500
GD6F_ H3K9me3_ rep1	H3K9me3	D6 female	GFP++	126	GSM6106369	Run_2015_UoM	HiSeq2500
GD6F_ H3K27ac_ rep1	H3K27ac	D6 female	GFP++	126	GSM6106370	Run_2015_UoM	HiSeq2500
GD6F_ H3R17me2_ rep1	H3R17me2	D6 female	GFP++	126	GSM6106371	Run_2015_UoM	HiSeq2500
GD6F_ Input_ rep2	Input	D6 female	GFP++	126	GSM6106372	Run_2015_UoM	HiSeq2500
GD6F_ H2A.Z_ rep2	H2A.Z	D6 female	GFP++	126	GSM6106373	Run_2015_UoM	HiSeq2500
Ring_ Input_ rep1	Input	ring		126	GSM6106374	Run_2015_UoM	HiSeq2500
Ring_ H2A.Z_ rep1	H2A.Z	ring		126	GSM6106375	Run_2015_UoM	HiSeq2500
Ring_ H3K4me3_ rep1	H3K4me3	ring		126	GSM6106376	Run_2015_UoM	HiSeq2500
Ring_ H3K9me3_ rep1	H3K9me3	ring		126	GSM6106377	Run_2015_UoM	HiSeq2500
Ring_ H3K27ac_ rep1	H3K27ac	ring		126	GSM6106378	Run_2015_UoM	HiSeq2500
Ring_ H3R17me2_ rep1	H3R17me2	ring		126	GSM6106379	Run_2015_UoM	HiSeq2500
Ring_ Input_ rep2	Input	ring		126	GSM6106380	Run_2015_UoM	HiSeq2500
Ring_ H2A.Z_ rep2	H2A.Z	ring		126	GSM6106381	Run_2015_UoM	HiSeq2500
Ring_ Input_ rep4	Input	ring		126	GSM6106382	Run_2015_UoM	HiSeq2500
Ring_ H2A.Zac_ rep4	H2A.Zac	ring		126	GSM6106383	Run_2015_UoM	HiSeq2500
Schizont_ Input_ rep1	Input	schizont		126	GSM6106384	Run_2015_UoM	HiSeq2500
Schizont_ H2A.Zac_ rep1	H2A.Zac	schizont		126	GSM6106385	Run_2015_UoM	HiSeq2500
D6F_ Input_ rep3	Input	D6 female	GFP++	125	GSM6106386	Run_2018_AGRF	HiSeq2500
D6F_ H2A.Z_ rep3	H2A.Z	D6 female	GFP++	125	GSM6106387	Run_2018_AGRF	HiSeq2500
D6F_ H3K4me3_ rep3	H3K4me3	D6 female	GFP++	125	GSM6106388	Run_2018_AGRF	HiSeq2500
D6F_ H3K9me3_ rep3	H3K9me3	D6 female	GFP++	125	GSM6106389	Run_2018_AGRF	HiSeq2500
D6F_ H3K27ac_ rep3	H3K27ac	D6 female	GFP++	125	GSM6106390	Run_2018_AGRF	HiSeq2500
D6F_ H3R17me2_ rep3	H3R17me2	D6 female	GFP++	125	GSM6106391	Run_2018_AGRF	HiSeq2500
Ring_ Input_ rep3	Input	ring		125	GSM6106392	Run_2018_AGRF	HiSeq2500
Ring_ H2A.Z_ rep3	H2A.Z	ring		125	GSM6106393	Run_2018_AGRF	HiSeq2500
Ring_ H3K4me3_ rep3	H3K4me3	ring		125	GSM6106394	Run_2018_AGRF	HiSeq2500
Ring_ H3K9me3_ rep3	H3K9me3	ring		125	GSM6106395	Run_2018_AGRF	HiSeq2500
Ring_ H3K27ac_ rep3	H3K27ac	ring		125	GSM6106396	Run_2018_AGRF	HiSeq2500
Ring_ H3R17me2_ rep3	H3R17me2	ring		125	GSM6106397	Run_2018_AGRF	HiSeq2500
Schizont_ Input_ rep2	Input	schizont		150	GSM6106398	Run_2018_BGI	HiSeq4000
Schizont_ H3K9me3_ rep2	H3K9me3	schizont		150	GSM6106399	Run_2018_BGI	HiSeq4000
D6F_ Input_ rep4	Input	D6 female	GFP+/mitotracker+	101	GSM6106400	Run_2019_Macrogen	HiSeq2500
D6F_ H2A.Z_ rep4	H2A.Z	D6 female	GFP+/mitotracker+	101	GSM6106401	Run_2019_Macrogen	HiSeq2500
D6F_ H3K27ac_ rep4	H3K27ac	D6 female	GFP+/mitotracker+	101	GSM6106402	Run_2019_Macrogen	HiSeq2500
D6F_ H3K9me3_ rep4	H3K9me3	D6 female	GFP+/mitotracker+	101	GSM6106403	Run_2019_Macrogen	HiSeq2500
D6F_ Input_ rep5	Input F	D6 female	GFP+/mitotracker+	101	GSM6106404	Run_2019_Macrogen	HiSeq2500
D6F_ H2A.Z_ rep5	H2A.Z	D6 female	GFP+/mitotracker+	101	GSM6106405	Run_2019_Macrogen	HiSeq2500
D6F_ H2A.Zac_ rep5	H2A.Zac	D6 female	GFP+/mitotracker+	101	GSM6106406	Run_2019_Macrogen	HiSeq2500
D6F_ H3K9me3_ rep5	H3K9me3	D6 female	GFP+/mitotracker+	101	GSM6106407	Run_2019_Macrogen	HiSeq2500
D6M_ Input_ rep1	Input M	D6 male	GFP-/mitotracker+	101	GSM6106408	Run_2019_Macrogen	HiSeq2500
D6M_ H2A.Z_ rep1	H2A.Z	D6 male	GFP-/mitotracker+	101	GSM6106409	Run_2019_Macrogen	HiSeq2500
D6M_ H2A.Zac_ rep1	H2A.Zac	D6 male	GFP-/mitotracker+	101	GSM6106410	Run_2019_Macrogen	HiSeq2500
D6M_ H3K9me3_ rep1	H3K9me3	D6 male	GFP-/mitotracker+	101	GSM6106411	Run_2019_Macrogen	HiSeq2500
D6F_ Input_ rep6	Input	D6 female	GFP+/mitotracker+	101	GSM6106412	Run_2020_Macrogen	HiSeq2500
D6F_ H2A.Z_ rep6	H2A.Z	D6 female	GFP+/mitotracker+	101	GSM6106413	Run_2020_Macrogen	HiSeq2500
D6F_ H2A.Zac_ rep6	H2A.Zac	D6 female	GFP+/mitotracker+	101	GSM6106414	Run_2020_Macrogen	HiSeq2500
D6F_ H2B.Z_ rep6	H2B.Z	D6 female	GFP+/mitotracker+	101	GSM6106415	Run_2020_Macrogen	HiSeq2500
D6F_ H3K9me3_ rep6	H3K9me3	D6 female	GFP+/mitotracker+	101	GSM6106416	Run_2020_Macrogen	HiSeq2500
D6M_ Input_ rep2	Input	D6 male	GFP-/mitotracker+	101	GSM6106417	Run_2020_Macrogen	HiSeq2500
D6M_ H2A.Z_ rep2	H2A.Z	D6 male	GFP-/mitotracker+	101	GSM6106418	Run_2020_Macrogen	HiSeq2500
D6M_ H3K9me3_ rep2	H3K9me3	D6 male	GFP-/mitotracker+	101	GSM6106419	Run_2020_Macrogen	HiSeq2500
