# Supplementary material for: Plasmodium falciparum gametocytes display global chromatin remodelling during sexual differentiation
Source: BMC Biol. 2023 Apr 3;21:65. doi: 10.1186/s12915-023-01568-4 (PMC10071754; doi:10.1186/s12915-023-01568-4)
Supplement: Supplementary file 3 — Additional file 3: Table S2. RNAseq gene expression data (FPKM values) and gene clusters including GO analyses. [file 12915_2023_1568_MOESM3_ESM.xlsx]

## Sheet: Overview
Overview
Expression (sense)	FPKM values (Cufflinks)
Ring (Cluster 1)	Cluster 1 of clustered Heatmap; Ring specific genes, GO results (PlasmoDB; p-value < 0.05)
Schizont (Cluster 2)	Cluster 2 of clustered Heatmap; Schizont specific genes, GO results (PlasmoDB; p-value < 0.05)
eF (Cluster 3)	Cluster 3 of clustered Heatmap; early Female gametocyte specific genes, GO results (PlasmoDB; p-value < 0.05)
F (Cluster 4)	Cluster 4 of clustered Heatmap; Female gametocyte specific genes, GO results (PlasmoDB; p-value < 0.05)
D4M (Cluster 5)	Cluster 5 of clustered Heatmap; Male day 4 gametocytes specific genes, GO results (PlasmoDB; p-value < 0.05)
D6M (Cluster 6)	Cluster 6 of clustered Heatmap; Male day 6 gametocytes specific genes, GO results (PlasmoDB; p-value < 0.05)
D10M (Cluster 7)	Cluster 7 of clustered Heatmap; Male day 10 gametocytes specific genes, GO results (PlasmoDB; p-value < 0.05)

## Sheet: Expression (sense)
GeneID	Ring	Schizont	GD4F	GD6F	GD10F	GD4M	GD6M	GD10M	Product Description
PF3D7_0100100	5.67571	17.4445	17.0309	10.0546	6.53322	22.0322	18.4907	14.4419	erythrocyte membrane protein 1, PfEMP1
PF3D7_0100200	8.33721	16.5925	2.09569	13.9294	12.6688	74.7813	10.3953	14.8557	rifin
PF3D7_0100300	152.93	5.37141	0.0722749	0.0517422	0.0526902	0.0198599	0.731105	0.0346256	erythrocyte membrane protein 1, PfEMP1
PF3D7_0100400	2.33453	4.60399	0.251404	1.08523	0.665376	14.5476	0.166046	7.71562	rifin
PF3D7_0100500	0	0	0	0	0	0	0	0	erythrocyte membrane protein 1 (PfEMP1), exon 1, pseudogene
PF3D7_0100600	0.9764	0.481758	0.73572	0.0283642	0.115962	1.09618	0	0	rifin
PF3D7_0100700	0	0	0	0	0	0	0	0	Plasmodium exported protein, unknown function, fragment
PF3D7_0100800	0.30919	0	0	0	0	0.18519	0	0	rifin
PF3D7_0100900	0.201646	0.33183	0	0	0	0.362282	0	0	rifin
PF3D7_0101000	0.881853	0.966968	0.0527346	0.284637	0.116371	1.49608	0	0	rifin
PF3D7_0101100	1.06568	0.390929	0	0	0.0703403	0.10648	0.210506	0	exported protein family 4
PF3D7_0101200	0.178344	0	0	0	0	0	0	0	exported protein family 3
PF3D7_0101300	1.7281	0.864018	0	0.0500834	0	2.33864	0	0	Pfmc-2TM Maurer's cleft two transmembrane protein
PF3D7_0101400	0	0.229336	0	0	0.164529	0	0	0	exported protein family 1, pseudogene
PF3D7_0101500	0.117095	0	0	0.0170287	0	0.236075	0	0	erythrocyte membrane protein 1 (PfEMP1), exon 2, pseudogene
PF3D7_0101600	2.73559	2.32579	0	0.137028	0.0560127	8.89405	0.0838663	1.94902	rifin
PF3D7_0101700	0.0734269	0	0	0.0853858	0	0.0658521	0	0	erythrocyte membrane protein 1 (PfEMP1), exon 2, pseudogene
PF3D7_0101800	1.55305	0	0	0	0	0	0	0	stevor
PF3D7_0101900	5.27576	1.02187	0	0	0	0.185883	0	0	rifin
PF3D7_0102000	3.72366	0.257799	0.166056	0	0	0.559318	0	0	Plasmodium exported protein (PHISTa), unknown function, pseudogene
PF3D7_0102100	0.534246	0	0	0	0	0	0	0	stevor, pseudogene
PF3D7_0102200	5830.01	2953.31	11.4146	2.3162	0.653078	560.281	26.0798	5.19987	ring-infected erythrocyte surface antigen
PF3D7_0102300	5.73582	45.6674	3.54804	13.8025	1.51264	203.8	149.209	0	Plasmodium exported protein, unknown function
PF3D7_0102400	3.33214	19.525	71.3058	69.9725	90.3131	46.0831	92.4008	46.0355	lysophospholipase, putative, pseudogene
PF3D7_0102500	94.0657	670.727	1.69901	1.03146	2.31038	57.6909	12.8691	6.99676	erythrocyte binding antigen-181
PF3D7_0102600	17.3688	11.0207	15.3751	24.0859	9.38472	15.0398	43.0039	35.6888	serine/threonine protein kinase, FIKK family
PF3D7_0102700	66.3945	32.1724	16.7621	22.1009	26.0303	50.2877	31.4629	0.443075	merozoite-associated tryptophan-rich antigen
PF3D7_0102800	0.365497	2.21492	9.20321	9.1441	3.9346	5.30819	7.84793	0.246147	seipin domain-containing protein, putative
PF3D7_0102900	131.487	38.6487	87.6265	70.243	104.16	67.4372	61.9239	45.0574	aspartate--tRNA ligase
PF3D7_0103000	1.35362	25.469	135.119	93.3022	53.7268	62.131	101.445	136.415	vacuolar protein sorting-associated protein VTA1, putative
PF3D7_0103100	2.26581	15.4794	24.683	30.8209	40.9639	16.2426	23.3473	21.8624	vacuolar protein sorting-associated protein 51, putative
PF3D7_0103200	59.6768	44.2111	195.984	115.924	81.3579	153.768	105.441	35.5877	nucleoside transporter 4
PF3D7_0103300	60.7405	39.8926	42.6578	55.1055	49.4065	40.8459	59.9542	61.037	conserved protein, unknown function
PF3D7_0103400	25.5817	122.917	141.486	184.963	363.923	85.8034	132.063	222.323	zinc-carboxypeptidase, putative
PF3D7_0103500	1.4481	6.57857	17.642	16.0263	13.8898	17.6077	41.9326	27.4396	conserved Plasmodium protein, unknown function
PF3D7_0103600	3.33602	8.68902	25.8429	25.2198	28.4983	25.3657	46.0935	24.6738	ATP-dependent DNA/RNA helicase PSH1
PF3D7_0103700	10.9869	7.49617	41.0266	22.912	27.6922	22.8023	54.2226	17.8731	L-seryl-tRNA(Sec) kinase, putative
PF3D7_0103800	4.2742	66.4787	862.462	910.923	843.099	393.689	196.395	281.875	actin-related protein ARP1, putative
PF3D7_0103900	8.55448	17.9552	110.847	135.048	142.592	54.7912	63.926	46.3046	parasite-infected erythrocyte surface protein
PF3D7_0104000	0.62411	2.12102	8.54749	6.74943	14.8641	12.777	12.7299	0	thrombospondin-related sporozoite protein
PF3D7_0104100	2.05723	32.2852	23.2845	45.3105	56.2749	28.0001	17.5043	12.0945	protein E140, putative
PF3D7_0104200	160.726	755.832	59.7656	47.0184	77.9536	663.521	92.6729	47.0911	StAR-related lipid transfer protein
PF3D7_0104300	161.852	129.406	19.7713	26.7692	20.4475	52.3821	58.4969	50.1287	ubiquitin carboxyl-terminal hydrolase 1, putative
PF3D7_0104400	20.525	84.6279	398.362	375.652	391.99	210.468	209.965	159.337	4-hydroxy-3-methylbut-2-enyl diphosphate reductase
PF3D7_0104500	118.291	23.6102	112.797	78.5049	67.198	52.0741	77.113	42.9791	conserved protein, unknown function
PF3D7_0104600	4.00426	2.14239	6.19261	5.82988	3.44455	5.57681	10.98	5.83019	conserved Plasmodium protein, unknown function
PF3D7_0104700	0.34952	2.77584	36.22	44.8649	23.2239	12.3012	7.69413	11.2337	major facilitator superfamily-related transporter, putative
PF3D7_0104800	6.1967	94.2026	11.5433	7.17783	9.84913	47.7573	23.1758	24.7992	novel putative transporter 1, putative
PF3D7_0104900	181.787	160.534	2027.41	575.287	252.151	973.18	661.509	187.331	RNase MRP
PF3D7_0105000	96.7479	40.9555	1014.23	374.985	149.846	674.091	268.622	62.5894	non-coding RNA
PF3D7_0105100	4.41765	32.3746	151.651	66.6255	57.1385	114.92	37.2999	0	conserved Apicomplexan protein, unknown function
PF3D7_0105200	8.28133	44.0586	100.565	76.3609	44.2935	84.2133	84.1204	47.8569	RAP protein RAP1
PF3D7_0105300	34.0824	716.71	227.651	159.331	114.619	958.523	240.942	163.435	cyclase-associated protein
PF3D7_0105400.1	5.09772	290.378	125.794	56.556	29.0514	476.597	26.0608	0	conserved Plasmodium protein, unknown function
PF3D7_0105400.2	3.67937	60.0141	18.6756	8.68508	6.88219	107.064	3.61311	0	conserved Plasmodium protein, unknown function
PF3D7_0105500	0.61838	2.88437	37.3113	35.8317	33.9701	15.0467	9.07073	13.2996	conserved protein, unknown function
PF3D7_0105600	29.7194	7.89771	16.993	20.7311	20.9264	24.9306	30.4204	14.6457	FtsJ-like methyltransferase, putative
PF3D7_0105700	5.09347	38.4655	104.186	127.942	86.628	102.933	190.781	191.963	asparagine-rich antigen Pfa35-2
PF3D7_0105800	9.83996	182.032	162.778	131.27	106.546	186.297	132.201	65.3864	cyclin-dependent kinases regulatory subunit, putative
PF3D7_0105900	1.63698	18.2814	59.9708	56.7168	113.599	35.7706	26.7967	28.3477	3'-5' exonuclease, putative
PF3D7_0106000	9.38645	188.431	37.1768	47.8433	59.7439	72.6436	36.1707	19.1885	conserved protein, unknown function
PF3D7_0106100	77.2695	90.3773	145.959	85.0189	61.4921	123.01	138.761	66.4799	V-type proton ATPase subunit C, putative
PF3D7_0106200	1.97292	12.8746	55.198	48.5649	40.8394	28.5225	6.13398	0.644841	EF hand domain-containing protein, putative
PF3D7_0106300	254.488	261.988	140.339	120.74	105.327	285.351	206.777	183.185	calcium-transporting ATPase
PF3D7_0106400	392.998	70.9577	348.133	255.544	245.692	242.91	165.001	98.3957	pre-rRNA-processing protein TSR2, putative
PF3D7_0106500	2.9976	15.0306	31.6815	46.6933	30.1827	27.3298	71.9625	86.5128	conserved Plasmodium protein, unknown function
PF3D7_0106600	0.247341	0.613023	7.90025	2.18971	0.661253	15.4076	3.5176	9.31221	conserved Plasmodium protein, unknown function
PF3D7_0106700	148.573	76.1355	98.8464	103.471	78.3975	102.437	117.151	69.4173	small ribosomal subunit assembling AARP2 protein
PF3D7_0106800	9.14018	119.384	193.326	193.45	177.291	221.568	103.785	76.9867	ras-related protein Rab-5C
PF3D7_0106900	2.02404	11.9498	27.5233	21.6825	17.661	28.348	19.803	6.47626	2-C-methyl-D-erythritol 4-phosphate cytidylyltransferase, putative
PF3D7_0107000	29.8507	263.151	1000.27	689.338	563.616	881.869	893.02	1588	centrin-1
PF3D7_0107100	0.890073	3.78043	21.8967	15.9466	11.0568	11.9637	21.3721	9.71595	conserved protein, unknown function
PF3D7_0107200	1.48128	8.53916	59.2897	28.7926	14.1388	37.9348	52.7674	25.6405	CCR4 domain-containing protein 3, putative
PF3D7_0107300	1.79812	9.13419	177.963	179.557	300.285	38.1165	31.0617	82.1392	conserved Plasmodium protein, unknown function
PF3D7_0107400	7.02495	37.7642	451.388	210.199	133.222	229.974	161.821	85.1224	ATP synthase-associated protein, putative
PF3D7_0107500	627.314	216.351	40.0026	49.8418	38.3176	123.515	99.1083	93.0871	Niemann-Pick type C1-related protein
PF3D7_0107600	0.530656	2.43357	6.25423	13.434	7.72583	5.18515	18.8669	20.9155	eukaryotic translation initiation factor 2-alpha kinase 2, putative
PF3D7_0107700	2.54348	4.77905	52.7443	51.0623	90.4533	27.7109	57.2073	34.0619	dolichyl-diphosphooligosaccharide--protein glycosyltransferase subunit OST3/OST6, putative
PF3D7_0107800	2.76155	10.877	23.1633	19.8221	21.8034	20.3026	38.2803	16.5911	double-strand break repair protein MRE11
PF3D7_0107900	12.7358	25.9149	174.008	153.022	118.296	78.0221	56.2256	35.1837	conserved Plasmodium protein, unknown function
PF3D7_0108000	213.666	329.824	449.051	388.767	279.567	770.037	310.97	36.2682	proteasome subunit beta type-3, putative
PF3D7_0108100	1.48237	7.32799	41.4883	48.5693	61.0255	16.3144	7.4427	17.1872	conserved protein, unknown function
PF3D7_0108300	498.933	304.576	169.535	221.775	177.619	207.838	286.511	296.572	conserved Plasmodium protein, unknown function
PF3D7_0108400.1	35.1577	28.6334	193.842	193.537	261.728	199.523	107.175	89.666	mitochondrial carrier protein, putative
PF3D7_0108400.2	10.7151	3.36182	3.52117	1.10237	5.89546e-06	9.74234	3.16984	8.26464e-07	mitochondrial carrier protein, putative
PF3D7_0108500	6038.99	2100.25	88.0018	114.429	133.789	1319.99	122.185	66.8701	ELM2 domain-containing protein, putative
PF3D7_0108600	3.23838	20.0026	149.109	166.918	200.716	64.8818	135.078	39.9276	DnaJ domain-containing protein, putative
PF3D7_0108700	72.8319	64.9047	120.311	143.97	140.715	87.7718	133.183	102.163	secreted ookinete protein, putative
PF3D7_0108800	20.0435	27.6826	64.4669	58.2831	52.1158	90.1385	94.8071	19.8101	mitochondrial carrier protein, putative
PF3D7_0108900	0.222495	2.61597	5.32234	1.28763	1.32389	15.0006	2.96391	5.12343	non-coding RNA
PF3D7_0109000	237.401	2150.29	1510.04	1335.44	530.667	2373.43	963.751	1060.29	photosensitized INA-labeled protein PHIL1
PF3D7_0109100	5.97427	78.5155	442.862	472.094	369.998	167.809	78.8854	74.5511	LCCL domain-containing protein
PF3D7_0109200	27.2936	43.1637	103.816	60.9278	69.0026	132.284	107.168	80.4127	cleavage and polyadenylation specificity factor subunit 5, putative
PF3D7_0109300	2.35628	7.95571	98.232	85.7509	97.0375	42.463	49.6716	18.4576	elongation of fatty acids protein, putative
PF3D7_0109400	41.9697	260.331	3164.58	3128.94	892.753	1359.25	1729.6	1191.95	tubulin-specific chaperone a, putative
PF3D7_0109500	171.323	68.3535	649.068	556.712	1158.02	171.144	211.943	533.231	N-acetyltransferase, GNAT family, putative
PF3D7_0109600	22.9941	9.35649	78.5654	71.2841	53.8937	45.7971	53.011	4.34263	cold-shock protein, putative
PF3D7_0109700	10.7121	0.860687	55.9478	41.2091	25.2008	20.6992	18.7923	0	rRNA biogenesis protein RRP36, putative
PF3D7_0109800	171.756	40.1725	62.9595	50.6874	55.7051	71.5869	74.3992	34.7722	phenylalanine--tRNA ligase alpha subunit
PF3D7_0109900.1	3.4839	22.308	51.3182	12.473	12.1361	64.9418	19.8898	3.1095
PF3D7_0109900.2	4.67289e-07	0.203944	0.455978	1.09448e-07	1.56999e-07	8.74657e-07	1.08682e-07	9.51971e-09
PF3D7_0110000	75.8155	433.916	6538.12	4274.91	2760.59	2872.56	1805.47	778.367	conserved Plasmodium protein, unknown function
PF3D7_0110100	15.469	9.15518	33.2059	19.7259	12.2849	24.7543	22.1942	16.6928	selenocysteine-specific elongation factor, putative
PF3D7_0110200	39.7589	39.2628	161.287	132.329	77.6988	156.226	104.084	54.3422	FAD-linked sulfhydryl oxidase ERV1, putative
PF3D7_0110300	1.42804	0	0	0.742149	1.69199	0	0	0	Plasmodium RNA of unknown function RUF5
PF3D7_0110400	251.527	67.4108	383.153	258.292	249.901	307.143	197.087	126.027	DNA-directed RNA polymerase II subunit RPB9, putative
PF3D7_0110500	15.3953	29.8392	58.0419	58.7526	42.298	58.8979	103.76	79.3687	bromodomain protein 3, putative
PF3D7_0110600	240.809	115.197	86.3536	99.58	195.02	83.2606	116.929	113.136	phosphatidylinositol-4-phosphate 5-kinase
PF3D7_0110700	44.4362	132.833	385.474	151.991	95.2491	542.208	1449.74	1104.06	chromatin assembly factor 1 subunit C, putative
PF3D7_0110800	205.62	208.276	603.953	351.083	224.116	530.44	481.973	420.463	transcription initiation factor TFIIB, putative
PF3D7_0110900	28.7961	5.85861	28.6937	5.02383	9.89928	15.0756	5.06898	23.422	adenylate kinase-like protein 1
PF3D7_0111000	2.53814	47.3761	68.2572	79.6215	77.2054	106.294	264.48	1083.11	kinesin-8B, putative
PF3D7_0111200	3.35554	16.1447	31.8875	40.3491	17.178	112.979	22.7068	201.728	conserved protein, unknown function
PF3D7_0111300	2.54635	25.1823	53.7411	59.881	35.1263	45.5883	77.5356	128.323	P-loop containing nucleoside triphosphate hydrolase, putative
PF3D7_0111400	1.77182	18.7957	70.0892	91.7866	52.2494	40.9311	65.2277	29.6045	conserved Plasmodium protein, unknown function
PF3D7_0111500	12.93	280.88	52.3655	40.9959	28.7076	166.917	72.4728	79.8048	UMP-CMP kinase, putative
PF3D7_0111600	0.479719	0.79775	3.84891	3.01355	9.12581	3.31557	8.24131	29.7551	conserved Plasmodium protein, unknown function
PF3D7_0111700	1.27463	1.11384	0.645098	4.83983	0.37816	0	2.227	0	conserved protein, unknown function
PF3D7_0111800	14.8325	25.3586	57.9906	62.1907	68.4395	43.6884	75.8411	39.0737	eukaryotic translation initiation factor 4E, putative
PF3D7_0111900	52.0517	133.988	203.44	237.363	173.184	505.469	493.746	303.517	mitochondrial distribution and morphology protein, putative
PF3D7_0112000	32.3052	12.4651	17.1456	14.9871	18.5115	17.2309	39.9378	17.6921	TatD-like deoxyribonuclease
PF3D7_0112100	7.80137	1.59077	30.7381	53.1855	12.6345	15.6164	22.9692	0	PIMMS1 protein
PF3D7_0112200	5.74794	15.049	0.820826	0.667756	0.490953	3.81386	10.822	0.0743376	multidrug resistance-associated protein 1
PF3D7_0112300	0.173579	0.424144	8.07824	4.11655	1.98231	8.8186	6.32987	0.0680298	18S ribosomal RNA
PF3D7_0112400	0	0	0	0	0	0	0	0
PF3D7_0112500	0	0	0	0	0	0	0	0	5.8S ribosomal RNA
PF3D7_0112600	0	0.424089	5.36673	8.52214	1.67611	3.51903	14.5885	0
PF3D7_0112700	0.860999	3.73755	31.8	23.0907	7.79935	35.8049	66.043	9.19225	28S ribosomal RNA
PF3D7_0112800	28.245	20.6215	56.1997	72.7002	135.338	48.5644	52.6611	32.5699	Plasmodium exported protein (hyp11), unknown function
PF3D7_0112900	7.56095	41.502	9.7033	4.302	9.72577	95.81	3.46479	0	Plasmodium exported protein, unknown function
PF3D7_0113000	172.836	15.2211	11.537	9.97664	5.87134	10.6707	92.3575	8.31026	glutamic acid-rich protein GARP
PF3D7_0113100	0.544988	4.08457	3.51726	8.15977	19.9032	2.41908	32.2828	34.7126	surface-associated interspersed protein 1.1 (SURFIN 1.1)
PF3D7_0113200	18.4817	52.5197	23.293	35.0862	52.7597	55.5142	45.6313	24.7465	Plasmodium exported protein, unknown function
PF3D7_0113300	298.107	25.8295	10.6483	29.1593	25.6769	9.72792	25.333	9.60994	Plasmodium exported protein (hyp1), unknown function
PF3D7_0113400	2.41648	3.19396	6.55783	20.1661	17.445	11.6081	63.2133	31.0826	Plasmodium exported protein, unknown function
PF3D7_0113600	4.45172	1.61189	1.73512	4.81637	8.88971	0.615257	10.3297	4.73694	surface-associated interspersed protein 1.2 (SURFIN 1.2), pseudogene
PF3D7_0113700	457.213	37.3114	29.3534	50.989	35.007	48.3117	80.1128	39.5422	heat shock protein 40, type II
PF3D7_0113800	2.55082	0.972936	0.0320863	0.203691	0.134305	0.893129	4.78414	0.703914	DBL containing protein, unknown function
PF3D7_0113900	337.172	20.8242	22.5329	24.6745	104.241	15.8852	1.02401	14.6703	CX3CL1-binding protein 1
PF3D7_0114000	8.19528	73.7928	227.984	156.312	120.107	279.32	383.404	135.671	exported protein family 1
PF3D7_0114100	0.538479	0.898431	0.383288	0.520096	0.106739	0.810027	4.78411	0	Pfmc-2TM Maurer's cleft two transmembrane protein
PF3D7_0114200	0	0.335542	0	0.118427	1.57388	0.824144	0	0	exported protein family 3
PF3D7_0114300	0.340269	1.12241	0.975199	8.16736	6.333	4.02765	11.5949	8.87915	exported protein family 4, pseudogene
PF3D7_0114400	0	0.118039	0.194512	1.02705	0.213964	4.81664	0.897529	1.70847	erythrocyte membrane protein 1 (PfEMP1), exon 2, pseudogene
PF3D7_0114500	2.26192	6.64073	1.12667	1.67549	0	9.02048	0	0	Plasmodium exported protein (hyp10), unknown function
PF3D7_0114600	0	0	0	0	0	0.208494	0	8.89729	stevor, pseudogene
PF3D7_0114700	0	0	0	0	0.265514	0	0	0	rifin
PF3D7_0114800	9.81763	0.685238	0	0.592187	0	3.32804	0	0	Plasmodium exported protein (hyp7), unknown function
PF3D7_0114900	0.404124	1.01505	3.76705	10.5314	1.32219	3.28732	4.84611	1.32249	Plasmodium exported protein, unknown function, pseudogene
PF3D7_0115000	0.210508	0.365595	0.342729	0.928409	1.41763	1.13553	3.585	8.93684	surface-associated interspersed protein 1.3 (SURFIN 1.3)
PF3D7_0115100	0.889406	4.20129	24.5462	30.7916	28.0821	22.006	48.1094	83.7402	Plasmodium exported protein (PHISTa), unknown function
PF3D7_0115200	0.0946516	0	0	1.04495	0.0562035	2.80483	1.17812	8.72595	rifin
PF3D7_0115300	0.10621	0	0.114229	0	0	0	0.0944181	8.63682	rifin
PF3D7_0115400	0.490325	0	0	0.426982	0	0.220519	0.108958	0	stevor
PF3D7_0115500	0.155178	0.127157	1.25531	4.05963	7.64561	0	0.620919	0	erythrocyte membrane protein 1 (PfEMP1), pseudogene
PF3D7_0115600	2.55468	0.299776	0.786201	0.980865	1.35434	0.737221	0	3.04266	rifin
PF3D7_0115700	1.24193	0.550764	0.63865	0.765347	0.984435	1.43691	0.814126	0.40659	erythrocyte membrane protein 1, PfEMP1
PF3D7_0200100	6.3587	3.9423	1.32842	0.88631	0.604906	4.42225	3.35781	3.7583	erythrocyte membrane protein 1, PfEMP1
PF3D7_0200200	1.07026	0	0.115099	0.0310818	0.572089	0.0480892	0	0	rifin
PF3D7_0200300	0.152069	0	0.328093	0.552568	0.496474	0	0	0	erythrocyte membrane protein 1 (PfEMP1), exon 2
PF3D7_0200400	0.483931	0	0	0	0	0	0.537692	0	stevor
PF3D7_0200500	0.0940122	0.463561	0.809876	0.0273134	0.502409	0.0844176	0	0	rifin
PF3D7_0200600	0.184902	0.151912	0	0.0268611	0	0.249023	0	0	rifin
PF3D7_0200700	0.108698	0.179125	0	0	0.129121	0	0	0	rifin
PF3D7_0200800	0	0	0	0.0575332	0.176423	0	0	0	erythrocyte membrane protein 1 (PfEMP1), exon 2, pseudogene
PF3D7_0200900	0.124038	0	0	0	0	0.111579	0.220503	0	stevor, pseudogene
PF3D7_0201000	0.233834	0	0	0	0	1.05129	0	6.73082	rifin
PF3D7_0201100	0	0	0	0	0	0	0	0	Plasmodium exported protein, unknown function, fragment
PF3D7_0201200	0	0	0	0.0286649	0.117198	0.620427	0	3.76847	rifin
PF3D7_0201300	0.120459	0	0	0	0	0	0	0	stevor
PF3D7_0201400	0	0	0	0	0	0	0	0	Plasmodium exported protein (hyp10), unknown function
PF3D7_0201500	13.7575	26.1955	111.845	113.99	28.0249	68.8177	144.506	103.399	Plasmodium exported protein (hyp9), unknown function
PF3D7_0201600	217.419	8.86197	4.27664	4.80392	10.0066	2.64066	25.1085	43.8064	PHISTb domain-containing RESA-like protein 1
PF3D7_0201700	595.404	47.4519	0.693551	1.41228	0.379727	4.56718	12.288	2.26545	DnaJ protein, putative
PF3D7_0201800	629.628	21.0387	9.98818	10.8623	5.28453	21.6579	118.658	76.9466	knob associated heat shock protein 40
PF3D7_0201900	145.888	14.0581	3.47899	4.50386	3.75089	9.89739	65.7793	65.0918	erythrocyte membrane protein 3
PF3D7_0202000	23232.7	345.926	17.3634	20.1312	15.5154	252.888	476.609	42.252	knob-associated histidine-rich protein
PF3D7_0202100	1009.3	731.385	2.88314	17.2881	8.70047	1114.02	7.2682	1.17263	liver stage associated protein 2
PF3D7_0202200	1348.64	146.364	3.04122	3.70123	0.30616	29.6166	19.6939	8.26706	EMP1-trafficking protein
PF3D7_0202300	10.6685	5.49893	0.463409	0.0836403	0.257046	2.0126	14.0937	0	Plasmodium exported protein (hyp11), unknown function
PF3D7_0202400	11.7002	9.82244	9.92004	35.7115	24.8622	18.3768	79.744	39.5332	translation-enhancing factor
PF3D7_0202500	11767.7	3741.13	36.4061	15.2612	6.95957	17714.3	52.1251	1.56336	early transcribed membrane protein 2
PF3D7_0202600.1	3.46066	8.3603	28.7974	40.6273	71.1622	15.016	24.7616	22.293	nucleic acid-binding protein, putative
PF3D7_0202600.2	9.41924	13.7535	59.2865	76.7808	139.098	7.35016	16.9138	25.4931	nucleic acid-binding protein, putative
PF3D7_0202700	2.33912	12.3467	31.0097	24.3167	19.1487	20.4507	37.5505	6.70562	octaprenyl pyrophosphate synthase
PF3D7_0202800	2.38915	28.1051	45.8934	90.5795	17.7326	60.7075	44.9881	39.3193	conserved Plasmodium protein, unknown function
PF3D7_0202900	0.391908	8.21248	7.56854	1.13731	1.31954	39.6769	33.5557	2.72598	palmitoyltransferase DHHC12, putative
PF3D7_0203000	4.41224	60.6454	20.8222	25.3951	16.7718	24.384	33.9501	14.7967	repetitive organellar protein, putative
PF3D7_0203100	3.49781	36.6719	33.9552	48.6958	51.5881	23.6933	32.8852	63.003	protein kinase, putative
PF3D7_0203200	30.593	7.98634	54.0744	72.4611	102.453	20.9121	33.0928	86.0233	conserved Plasmodium protein, unknown function
PF3D7_0203300	22.5235	27.8435	158.919	146.427	403.305	130.609	97.2706	153.251	ERCC1 nucleotide excision repair protein, putative
PF3D7_0203400	25.3501	186.731	545.793	565.95	311.939	795.13	714.312	1567.46	conserved protein, unknown function
PF3D7_0203500	0	0	0	0	0	0	0	0	tRNA Glutamine
PF3D7_0203600	0.54569	5.74394	5.17797	6.86995	3.23769	12.2619	25.193	60.4504	conserved Plasmodium protein, unknown function
PF3D7_0203700	145.319	35.6025	143.52	127.15	115.724	70.0646	119.793	72.2304	protein MAK16, putative
PF3D7_0203800	1.78395	25.1601	984.779	1135.4	2470.16	49.9557	114.862	660.714	conserved Plasmodium protein, unknown function
PF3D7_0203900	2.15778	20.683	68.213	83.8648	67.4665	47.8564	101.659	69.9599	5'-3' exonuclease, putative
PF3D7_0204000	0.65439	3.5712	19.82	31.245	21.67	21.8417	58.7195	115.894	condensin-2 complex subunit H2, putative
PF3D7_0204100	7.89481	162.248	62.4134	86.8563	54.531	68.1788	87.4836	62.799	Sel1 repeat-containing protein, putative
PF3D7_0204200	210.754	339.065	225.365	237.914	253.099	670.048	155.233	121.181	translocation protein SEC66, putative
PF3D7_0204300	54.0501	9.76928	5.61668	9.07449	7.32642	10.9562	76.4878	102.658	conserved Plasmodium protein, unknown function
PF3D7_0204400	55.5632	14.4531	0.807037	4.5081	10.6368	16.1582	132.552	183.146	dynein light chain, putative
PF3D7_0204500	108.37	20.5532	4.39517	4.0315	11.6796	12.1094	7.84903	26.3836	aspartate transaminase
PF3D7_0204600	4.59696	7.58609	14.2222	15.9449	6.3564	16.5662	18.7352	10.2503	5'-3' exonuclease, putative
PF3D7_0204700	526.88	403.51	301.847	243.702	204.992	446.813	374.904	177.553	hexose transporter
PF3D7_0204800	1.13917	10.6753	79.8795	60.6849	29.7078	38.3667	41.4568	53.7394	3'-5' exonuclease, putative
PF3D7_0204900	4.77039	32.0467	168.73	87.7329	40.3683	129.797	72.1857	17.0825	2-methoxy-6-polyprenyl-1,4-benzoquinol methylase, mitochondrial, putative
PF3D7_0205000	0.961843	4.82258	51.9075	41.6015	25.4209	39.9745	111.481	180.236	conserved Plasmodium protein, unknown function
PF3D7_0205100	1.72011	14.0122	86.8009	76.3234	54.1115	59.9599	126.63	114.178	conserved Plasmodium protein, unknown function
PF3D7_0205200	0.683857	0.38318	14.1698	14.3768	13.4289	19.3978	82.186	134.786	MORN repeat protein, putative
PF3D7_0205300	0.359429	2.4291	11.4667	13.7278	13.5575	7.70322	27.7654	82.6041	conserved Plasmodium protein, unknown function
PF3D7_0205400	53.4052	12.1355	41.7532	39.2062	23.5481	33.4604	53.4979	31.2277	PCI domain-containing protein, putative
PF3D7_0205500	196.81	58.4187	128.579	121.083	180.29	221.132	56.7252	209.633	DNA-directed RNA polymerase II 16 kDa subunit, putative
PF3D7_0205600	8.68143	16.3419	31.2288	36.6734	24.1061	60.7544	128.26	129.47	conserved Plasmodium protein, unknown function
PF3D7_0205700.1	139.073	23.8582	87.2431	116.376	70.1509	82.3882	40.0947	6.61812	RNA-binding protein, putative
PF3D7_0205700.2	4.54524e-06	3.25892e-06	13.3169	4.92591	0.410093	4.83026	11.4207	0.000212511	RNA-binding protein, putative
PF3D7_0205800	7.16744	80.1516	201.505	131.905	107.105	346.939	63.8203	12.7522	PH domain-containing protein, putative
PF3D7_0205900	97.4717	265.358	218.01	178.519	306.055	243.293	172.13	104.384	26S proteasome regulatory subunit RPN1, putative
PF3D7_0206000	53.5601	48.4351	32.4888	39.3554	25.3061	45.9993	68.9042	51.3497	DNA repair protein RAD2, putative
PF3D7_0206100	122.107	51.0208	60.556	61.2193	22.9674	103.766	83.6384	1.28599	cysteine desulfuration protein SufE
PF3D7_0206200	64.6149	400.548	159.284	145.624	118.625	321.551	153.188	156.945	pantothenate transporter
PF3D7_0206300	64.9901	15.9787	9.26707	9.79632	13.3552	15.2719	52.4752	20.1697	pentafunctional AROM polypeptide, putative, pseudogene
PF3D7_0206500	125.999	43.9961	46.8624	59.9098	124.634	36.6653	59.1349	51.5802	conserved Plasmodium protein, unknown function
PF3D7_0206600	100.004	38.7064	109.632	78.8497	55.1795	134.451	103.526	98.4916	DNA-directed RNA polymerase III subunit RPC10, putative
PF3D7_0206700	103.325	36.2543	55.6512	40.4764	44.643	46.8893	54.9787	8.41192	adenylosuccinate lyase
PF3D7_0206800	504.502	11520.7	40.7439	10.0292	20.4608	9969.88	122.895	5.8808	merozoite surface protein 2
PF3D7_0206900.1	14.8581	307.23	0.000249761	0.719673	0.000119559	298.514	0.000399911	0.000835746	merozoite surface protein 5
PF3D7_0206900.2	14.9197	28.8519	3.98351	7.39456	3.44893	244.629	7.66886	1.91935	merozoite surface protein 5
PF3D7_0207000	50.8718	1207.1	210.498	165.726	85.5178	1251.6	181.97	39.3561	merozoite surface protein 4
PF3D7_0207100	19.2376	208.324	49.59	56.4823	74.9237	73.8109	63.3747	82.4188	conserved Plasmodium protein, unknown function
PF3D7_0207200	5.81161	58.7756	82.899	41.4141	71.5144	175.197	22.328	20.6634	iron-sulfur assembly protein, putative
PF3D7_0207300	0.184003	2.2491	2.33937	3.27923	7.69618	6.73419	7.03714	2.95878	serine repeat antigen 8
PF3D7_0207400	10.7559	186.952	5.10105	6.68931	6.90975	88.5291	25.6932	8.67951	serine repeat antigen 7
PF3D7_0207500	18.0598	259.058	2.22222	2.06578	1.74211	79.3002	28.922	2.63422	serine repeat antigen 6
PF3D7_0207600	171.903	3544.35	19.2803	10.393	13.4132	714.212	131.133	5.22855	serine repeat antigen 5
PF3D7_0207700	12.85	236.959	1.83396	0.757249	2.60254	110.931	9.31155	2.59573	serine repeat antigen 4
PF3D7_0207800	17.0368	195.805	4.35062	3.88978	4.31981	52.2709	17.4681	2.2362	serine repeat antigen 3
PF3D7_0207900	1.94361	14.2946	2.5753	7.3562	11.7674	8.81216	21.4677	6.15165	serine repeat antigen 2
PF3D7_0208000	6.74606	86.0414	30.8831	66.7354	70.5326	40.253	71.956	71.0301	serine repeat antigen 1
PF3D7_0208100.1	3.14833	35.2832	60.8776	75.5963	77.1967	46.0241	55.0932	45.0603	conserved Plasmodium protein, unknown function
PF3D7_0208100.2	2.80406e-05	7.23229e-05	3.693e-05	0.077764	1.71615e-05	2.11581e-05	0.000161975	3.76025e-05
PF3D7_0208200	183.7	25.0203	103.312	93.2422	46.3019	79.6297	117.647	47.5315	KRR1 small subunit processome component, putative
PF3D7_0208300	18.0715	5.22254	12.105	12.8529	9.65577	10.8975	15.1886	15.6169	conserved Plasmodium protein, unknown function
PF3D7_0208400	26.1933	33.995	24.7026	26.9608	33.7906	34.6761	75.8425	127.586	conserved Plasmodium protein, unknown function
PF3D7_0208500	9.22574	78.6362	109.953	95.841	111.637	252.049	118.735	15.1654	acyl carrier protein
PF3D7_0208600	3.08485	28.767	86.7909	130.872	54.8468	59.0132	61.7527	21.5304	ribosome-recycling factor
PF3D7_0208700.1	0.000926115	0.000240353	0.000825257	0.000125497	0.00334691	0.128658	101.729	126.82	SHS2 domain-containing protein, putative
PF3D7_0208700.2	78.9479	39.8852	332.378	287.236	247.066	162.079	12.6013	0.000194848	SHS2 domain-containing protein, putative
PF3D7_0208800	22.2924	11.2322	122.133	101.469	85.7989	41.7058	21.3422	28.9011	protein P22, putative
PF3D7_0208900	1.46366	1.92645	2.50802	3.75042	5.52567	12.6542	61.5069	198.078	6-cysteine protein P230p
PF3D7_0209000	3.24607	28.9019	190.194	215.848	136.025	173.532	288.659	506.475	6-cysteine protein P230
PF3D7_0209100	102.351	45.2819	95.7896	74.5791	56.9299	95.9673	111.121	100.743	patatin-like phospholipase 1
PF3D7_0209200	83.1982	33.2537	97.5783	62.6949	33.317	71.4164	87.3527	13.8062	exosome complex component MTR3, putative
PF3D7_0209300	15.9228	14.5128	49.4495	40.8104	7.8725	54.9499	55.1027	1.63061	2C-methyl-D-erythritol 2,4-cyclodiphosphate synthase
PF3D7_0209400	55.5095	19.3951	53.5451	31.1557	20.5603	48.9219	58.9026	17.7821	ARMT1-like domain-containing protein, putative
PF3D7_0209500	3.23597	15.3446	39.736	55.4252	38.6401	53.5747	7.82728	1.32655	conserved Plasmodium protein, unknown function
PF3D7_0209600	6.94473	79.0827	3.15146	4.38849	3.65072	81.8111	5.66292	2.66837	transporter, putative
PF3D7_0209700	391.758	125.185	158.139	136.892	106.806	208.174	156.918	311.601	RING zinc finger protein, putative
PF3D7_0209800	1142.87	292.561	492.492	385.957	694.884	543.903	647.467	381.965	ATP-dependent RNA helicase UAP56
PF3D7_0209900	10.3572	2.69226	4.21688	5.60128	8.6947	6.98807	6.12855	0.441418	non-coding RNA
PF3D7_0210000	574.832	334.971	1547.7	2035.74	1301.63	2126.38	974.643	16.8621	secretory complex protein 61 gamma subunit
PF3D7_0210100.1	3385.63	872.694	1979.78	1446.34	1621.99	2129.1	1203.39	1024.13	60S ribosomal protein L37ae, putative
PF3D7_0210100.2	0	0	0	0	0	0	0	0	60S ribosomal protein L37ae, putative
PF3D7_0210200	3.56485	46.0161	38.5642	45.8243	43.422	56.7803	123.335	416.258	conserved Plasmodium protein, unknown function
PF3D7_0210300	3.41503	27.8403	20.6218	21.9056	16.13	44.1143	29.2688	47.3008	monocarboxylate transporter, putative
PF3D7_0210400	5.49071	22.3482	26.342	18.7556	34.7682	67.0698	48.5842	10.8803	50S ribosomal protein L33, putative
PF3D7_0210500	2.12239	3.0538	8.98279	8.16155	7.11069	8.50986	17.0314	12.5508	conserved Plasmodium protein, unknown function
PF3D7_0210600	48.7003	533.783	253.471	371.289	391.476	564.886	80.5558	132.818	protein CERLI1
PF3D7_0210700	13.6813	85.8979	127.94	119.702	133.405	134.114	36.3812	38.5549	syntaxin, Qa-SNARE family
PF3D7_0210800	89.2791	17.6667	45.0492	39.4206	19.4758	56.2368	81.4875	51.186	conserved Plasmodium protein, unknown function
PF3D7_0210900	620.638	182.439	295.14	224.084	212.181	305.587	277.575	95.119	conserved Plasmodium protein, unknown function
PF3D7_0211000	20.5702	6.18522	25.4612	9.38135	8.59379	75.5375	14.4387	0.721428	non-coding RNA
PF3D7_0211100	0.451896	1.94289	12.2048	12.9554	9.69569	7.29843	7.87421	18.7103	conserved Plasmodium protein, unknown function
PF3D7_0211200	5.52991	48.097	72.1903	69.065	43.9784	188.884	88.4397	37.88	ras-related protein Rab-5A
PF3D7_0211300	2.04225	25.1149	189.793	101.428	59.9866	101.58	108.345	93.7593	ubiquinol-cytochrome-c reductase complex assembly factor 1, putative
PF3D7_0211400	2.155	22.7907	118.302	117.788	92.7435	64.3608	85.6345	50.6224	beta-ketoacyl-ACP synthase III
PF3D7_0211500	1.21214	19.2537	24.8853	23.1277	21.4671	24.111	41.7361	9.00692	GAF domain-related protein, putative
PF3D7_0211600	1.64837	16.9164	12.5068	9.30598	6.49655	116.609	17.0206	53.6609	UDP-N-acetylglucosamine transferase subunit ALG14, putative
PF3D7_0211700	1.65693	10.3312	10.6897	11.4807	11.4215	12.508	31.1882	27.6019	tyrosine kinase-like protein, putative
PF3D7_0211800	238.58	78.1008	236.632	183.189	158.751	214.763	193.577	124.17	asparagine--tRNA ligase
PF3D7_0211900	2.88649	22.3043	66.4023	50.4558	31.4555	55.062	89.7689	49.7196	pseudouridine synthase, putative
PF3D7_0212000	2.2308	18.7968	92.5829	53.5156	27.5495	80.0262	84.7451	29.1061	GDP-fructose:GMP antiporter, putative
PF3D7_0212100	86.6413	54.2202	40.1821	42.8604	46.7227	50.2985	92.0051	99.8862	conserved Plasmodium protein, unknown function
PF3D7_0212200	21.214	7.66086	26.6572	20.8628	7.12733	28.5373	42.8941	11.671	ribosomal protein L12, mitochondrial, putative
PF3D7_0212300	427.439	141.89	478.576	364.754	662.522	271.653	277.727	184.91	eukaryotic peptide chain release factor subunit 1, putative
PF3D7_0212400	20.8346	13.29	8.30185	10.5991	9.71098	12.6975	20.6941	16.8135	nucleoporin NUP390, putative
PF3D7_0212500	53.3696	27.6115	18.0816	20.9993	25.2239	22.6852	48.6588	39.539	nucleoporin NUP434, putative
PF3D7_0212600	102.6	758.48	11.4176	18.9312	36.3694	901.254	61.3896	6.1362	secreted protein with altered thrombospondin repeat domain
PF3D7_0212700	9.69902	12.2207	161.998	207.976	327.716	34.261	32.7729	78.7887	SRR1-like protein
PF3D7_0212800	2.68636	12.6128	42.1873	52.5746	35.15	33.0244	73.306	56.2426	multidrug efflux pump, putative
PF3D7_0212900	19.6036	477.162	148.155	105.457	62.0079	449.132	204.128	284.92	arginyl-tRNA--protein transferase
PF3D7_0213000	7.85044	62.0081	219.718	190.517	227.053	256.584	92.9347	26.3191	conserved protein, unknown function
PF3D7_0213100	267.202	109.06	539.111	521.102	477.481	306.767	374.264	265.759	protein SIS1
PF3D7_0213200	4.77253	43.2187	175.046	89.971	78.1714	155.142	110.972	264.586	mitochondrial respiratory chain complex II subunit, putative
PF3D7_0213300	0	49.3136	218.255	147.527	130.723	111.997	194.253	319.382	conserved protein, unknown function
PF3D7_0213400	4.86198	22.1404	86.8049	45.1883	40.4859	107.765	118.541	114.055	protein kinase 7
PF3D7_0213500	11.6074	10.5055	54.1911	41.6271	20.027	32.2618	75.6489	38.9532	tetratricopeptide repeat protein, putative
PF3D7_0213600	0.403712	2.30835	14.7678	13.3328	8.96938	11.5436	39.2548	81.6256	conserved Plasmodium protein, unknown function
PF3D7_0213700	181.772	71.0075	356.804	321.796	384.8	197.658	125.716	193.818	conserved protein, unknown function
PF3D7_0213800	7.90475	7.16658	158.853	219.381	383.788	38.6988	38.4393	100.402	conserved protein, unknown function
PF3D7_0213900	28.4942	8.98124	31.4064	30.8398	24.7591	30.0288	33.8268	22.0696	RTR1 domain-containing protein, putative
PF3D7_0214000	249.039	69.5546	353.951	217.71	213.351	267.762	279.541	108.137	T-complex protein 1 subunit theta
PF3D7_0214100	249.531	233.229	130.502	119.256	67.2471	173.732	139.588	80.1084	protein transport protein SEC31
PF3D7_0214200	18.948	103.952	188.444	128.175	187.897	328.293	658.917	588.995	ribosomal protein L13, mitochondrial
PF3D7_0214300	6.32137	32.3189	30.488	38.1057	43.0519	54.828	132.34	103.807	conserved Plasmodium protein, unknown function
PF3D7_0214400	148.802	26.7383	138.338	144.248	181.548	77.1786	107.499	78.373	protein LTV1, putative
PF3D7_0214500	0.839581	0.198045	1.41702	1.25345	0.783767	2.9124	1.91902	3.07136	conserved Plasmodium protein, unknown function
PF3D7_0214600	26.0501	157.183	2.24682	1.8188	3.96495	37.1638	6.85431	7.21219	serine/threonine protein kinase STK2, putative
PF3D7_0214700	11.4001	154.306	37.7755	47.7153	46.9714	178.289	152.214	154.118	conserved Plasmodium protein, unknown function
PF3D7_0214800	88.3021	69.9927	10.4044	13.1656	8.15706	36.4906	49.6515	43.5779	conserved Plasmodium membrane protein, unknown function
PF3D7_0214900	9.30884	428.95	23.7539	16.7025	12.2865	92.1317	105.921	112.662	rhoptry neck protein 6
PF3D7_0215000	21.002	131.051	359.802	252.425	167.974	432.281	413.857	224.816	acyl-CoA synthetase
PF3D7_0215100	32.1736	207.326	134.563	75.9709	56.7531	236.065	128.192	81.8081	RING zinc finger protein, putative
PF3D7_0215200	6.54667	11.1662	94.2484	100.493	115.498	42.7978	42.3198	116.907	conserved Plasmodium protein, unknown function
PF3D7_0215300	97.3404	15.2919	0.296311	0.656828	0.162243	9.95759	8.15054	2.51303	acyl-CoA synthetase
PF3D7_0215400	114.92	163.626	72.8633	75.911	80.1291	113.395	84.3597	94.6731	conserved Plasmodium protein, unknown function
PF3D7_0215500	36.0589	34.2141	46.0475	38.7706	23.4009	31.6976	62.2442	62.8644	conserved Plasmodium protein, unknown function
PF3D7_0215600	12.0955	7.49478	46.359	49.6791	34.549	21.1027	33.9182	20.6482	Golgi to ER traffic protein 2
PF3D7_0215700	134.19	50.8771	138.36	123.259	78.6536	98.9961	138.579	168.564	DNA-directed RNA polymerase II subunit RPB2, putative
PF3D7_0215800	1.78794	15.3611	18.6206	18.8631	14.5872	34.7406	79.4588	286.587	origin recognition complex subunit 5
PF3D7_0215900	0.747967	15.3958	91.8716	116.796	72.0204	65.7699	24.1949	22.4477	palmitoyltransferase DHHC11, putative
PF3D7_0216000	2.63415	29.2992	344.535	608.122	834.394	62.7398	136.358	331.407	DEAD/DEAH box helicase, putative
PF3D7_0216100	4.19483	3.30382	5.36555	3.40808	2.24946	5.06533	11.3288	3.99708	conserved Plasmodium protein, unknown function
PF3D7_0216200	82.0085	15.7822	32.9972	16.5957	13.517	14.773	22.2939	10.0627	Alba domain-containing protein, putative
PF3D7_0216300	9.09272	3.17905	9.94389	8.44541	6.83181	7.42497	16.7838	1.22792	conserved Plasmodium protein, unknown function
PF3D7_0216400	3.52177	15.2509	47.0433	34.8561	30.3457	49.3478	43.5479	14.3396	vacuolar protein sorting-associated protein 45
PF3D7_0216500	0.922412	8.25614	14.8983	19.3102	15.9571	15.0315	22.882	31.9832	conserved Plasmodium protein, unknown function
PF3D7_0216600	147.292	241.066	163.663	166.495	162.738	143.908	119.113	123.329	sugar transporter, putative
PF3D7_0216700.1	9.72829	64.8656	5.091	9.81177	13.4479	23.9511	48.3042	156.875	autophagy-related protein 11, putative
PF3D7_0216700.2	2.18839	9.4951	3.86368	8.15551	3.66648	7.02823	39.1654	33.2803	autophagy-related protein 11, putative
PF3D7_0216800	2.12454	46.7571	4.6642	7.56172	10.8677	42.9768	5.0791	6.46562	TMEM121 domain-containing protein, putative
PF3D7_0216900	4.39416	11.1966	20.1339	17.0577	8.20512	49.6632	131.928	187.584	conserved Plasmodium protein, unknown function
PF3D7_0217000	0.462826	3.86177	54.3683	58.0329	18.9414	32.377	46.9332	36.0608	conserved Plasmodium membrane protein, unknown function
PF3D7_0217100	16.8028	129.12	576.564	387.121	289.713	438.659	338.453	188.805	ATP synthase subunit alpha, mitochondrial
PF3D7_0217200	3.81634	8.85348	10.7013	9.80324	8.60686	13.8935	24.5188	26.267	conserved Plasmodium protein, unknown function
PF3D7_0217300	88.4769	122.815	290.065	142.174	59.064	411.281	207.631	41.8827	AP-2 complex subunit sigma, putative
PF3D7_0217400	33.3531	82.0597	296.832	151.044	78.3156	195.713	109.49	98.2984	conserved protein, unknown function
PF3D7_0217500	125.604	1846.26	146.346	148.955	127.756	737.32	317.334	553.317	calcium-dependent protein kinase 1
PF3D7_0217600	20.4317	22.2615	32.2707	34.2652	29.8401	24.2004	43.542	34.9578	conserved Plasmodium protein, unknown function
PF3D7_0217700	115.81	20.8697	91.0239	125.533	165.952	54.7558	99.0336	28.8075	E2F-associated phosphoprotein, putative
PF3D7_0217800	3601.8	700.976	1181.91	1073.83	2422.29	1780.78	1192.27	2087.26	40S ribosomal protein S26
PF3D7_0217900	6.00365	46.2029	66.5757	57.9439	24.3094	112.633	79.3623	8.96761	thioesterase/thiol ester dehydrase-isomerase, putative
PF3D7_0218000	6.63059	69.6794	203.074	144.066	90.7073	207.299	311.434	263.968	replication factor C subunit 2, putative
PF3D7_0218100	1.88156	28.3466	20.3042	18.9859	41.4594	48.8778	9.86053	7.72207	conserved protein, unknown function
PF3D7_0218200	5.39151	21.998	35.1541	39.8142	24.167	48.8457	68.2867	45.1718	SUZ domain-containing protein, putative
PF3D7_0218300	7.15559	17.3314	75.4072	62.2993	26.8532	74.0041	50.6272	37.8029	rRNA methyltransferase, putative
PF3D7_0218400	134.929	25.6087	84.998	82.9543	36.9876	71.1498	79.8288	34.9947	ATP-dependent RNA helicase DDX47, putative
PF3D7_0218500	182.752	29.6949	240.989	96.9723	69.289	164.032	32.5289	5.5947	small nuclear ribonucleoprotein Sm D2, putative
PF3D7_0218600	17.2594	19.026	13.4122	17.293	15.8084	15.0557	33.867	33.5878	patatin-like phospholipase, putative
PF3D7_0218700	40.4477	18.079	74.4856	75.4234	31.3338	40.6362	75.5758	36.8145	pre-mRNA-processing protein 45, putative
PF3D7_0218800	28.5094	1.7439	37.111	27.3506	55.9577	17.4043	14.6021	2.04618	ribonuclease P
PF3D7_0218900	0	0	0	0	0	0	0	0	Plasmodium RNA of unknown function RUF2
PF3D7_0219000	0	0	0	0	0	0	0	0	small nucleolar RNA snoR01
PF3D7_0219100	15.4954	13.7374	118.169	116.001	56.693	55.2161	102.774	1.37646	saccharopine dehydrogenase, putative
PF3D7_0219200	5340.08	514.829	3908.91	1422.93	439.844	4862.69	1447.74	0	40S ribosomal protein S30
PF3D7_0219300	20.4477	16.1107	77.321	78.6155	44.8774	84.6056	91.8559	8.06623	conserved Plasmodium protein, unknown function
PF3D7_0219400.1	217.759	538.002	364.537	365.921	846.847	2192.92	391.179	308.981	ribosome associated membrane protein RAMP4, putative
PF3D7_0219400.2	355.169	4.88372e-05	2129.62	3702.64	1301.95	0.00122702	0.0105393	439.806	ribosome associated membrane protein RAMP4, putative
PF3D7_0219500	1.15946	14.5821	159.176	140.266	31.989	96.7012	60.9074	9.57771	pseudouridine synthase, putative
PF3D7_0219600	7.44398	49.9484	51.9118	48.1867	56.1474	86.8524	232.735	462.317	replication factor C subunit 1
PF3D7_0219700	284.175	79.9186	12.9068	21.2685	14.7366	34.0957	13.3175	0	Plasmodium exported protein (PHISTc), unknown function
PF3D7_0219800	94.7236	87.4818	41.1965	74.7931	65.2378	95.9281	121.861	11.2506	Plasmodium exported protein (PHISTc), unknown function
PF3D7_0219900	345.451	97.5809	47.3239	78.7061	126.733	163.451	6.65493	23.2005	Plasmodium exported protein, unknown function
PF3D7_0220000	1100.94	559.09	7.39678	9.2793	10.0205	111.556	89.3115	5.31606	liver stage antigen 3
PF3D7_0220100	187.763	37.0975	47.0733	52.0879	56.6218	48.7533	101.897	69.9495	DnaJ protein, putative
PF3D7_0220200	495.374	263.08	27.0755	16.4438	5.46354	249.201	221.366	30.4881	Plasmodium exported protein, unknown function
PF3D7_0220300	10.885	18.5629	2.25489	0.700409	2.63799	45.2724	26.679	13.851	Plasmodium exported protein, unknown function
PF3D7_0220400	5.84017	1.90385	0.480224	1.31862	3.35404	3.57687	23.3536	104.174	DnaJ protein, putative, pseudogene
PF3D7_0220500	9.18079	106.753	2.34636	7.3755	7.63839	38.2198	17.0716	0	Plasmodium exported protein (hyp2), unknown function
PF3D7_0220600	38.1383	28.3029	21.5302	32.8274	9.75183	40.8367	137.167	30.907	Plasmodium exported protein (hyp9), unknown function
PF3D7_0220700	438.775	82.6106	11.9605	10.6969	1.85839	45.9994	87.5094	21.4779	Plasmodium exported protein (hyp9), unknown function
PF3D7_0220800	14.8124	481.179	1.32617	0.872166	0.28998	48.5615	7.88452	4.92061	cytoadherence linked asexual protein 2
PF3D7_0220900	0.216729	1.81858	0	0.188174	0	0	0	0	Plasmodium exported protein, unknown function, pseudogene
PF3D7_0221000	0.244088	0.201594	0	0.106279	0.0725039	0.0548862	0	0	Plasmodium exported protein, unknown function
PF3D7_0221100	0	0.989635	0	0.562016	0.265787	0.470011	2.91422	19.2381	Plasmodium exported protein, unknown function, pseudogene
PF3D7_0221200	22.5471	7.0663	0.897168	0.426985	1.88047	12.8626	29.5714	27.9903	Plasmodium exported protein (hyp15), unknown function
PF3D7_0221300	0	0	0	0.0548732	0	0	0	0	Plasmodium exported protein, unknown function, pseudogene
PF3D7_0221400	0	0.197178	1.41101	0.762723	0.425671	0.966604	2.12311	0	stevor
PF3D7_0221500	1.4707	1.84166	0	0	0	0.165971	0	0	Pfmc-2TM Maurer's cleft two transmembrane protein, pseudogene
PF3D7_0221600	0	0	0	0	0	5.30847	0	11.6869	Plasmodium exported protein, unknown function, pseudogene
PF3D7_0221700	37.8583	11.0808	0.358593	0.0386262	0.039419	4.46561	5.72916	0	Plasmodium exported protein, unknown function
PF3D7_0221800	8.19206	0	0	0	0	0	0	0	hypothetical protein
PF3D7_0221900	1.12709	0	0	0.0233994	0	0	0	0	erythrocyte membrane protein 1 (PfEMP1), pseudogene
PF3D7_0222000	0.133775	0	0	0.0388177	0	0	0	0	exported protein family 1
PF3D7_0222100	1.97442	0.598954	0	0.364067	0	1.62005	0	0	Pfmc-2TM Maurer's cleft two transmembrane protein
PF3D7_0222200	0.178344	0	0	0	0	0	0	0	exported protein family 3
PF3D7_0222300	8.26888	0.868644	0	0.0761769	0	0.11812	5.59953	0	exported protein family 4, pseudogene
PF3D7_0222400	0.19528	0	0	0.0283642	0	0	0	0	rifin, pseudogene
PF3D7_0222500	0.22997	0.189696	0	0.0667696	0	0	0	0	rifin
PF3D7_0222600	0.0946516	0.311178	0	0	0.112407	0	0	0	rifin
PF3D7_0222700	0	0	0	0.029499	0.0603125	0.0912354	0	0	rifin
PF3D7_0222800	0	0	0	0.0351196	0	0	0	0	stevor
PF3D7_0222900	0.0735563	0.240924	0	0	0.043661	0	0	0	erythrocyte membrane protein 1 (PfEMP1), exon 2, pseudogene
PF3D7_0223100	0.543491	0.179125	0.701262	0	0.129121	0.586144	0	0	rifin
PF3D7_0223200	0.102683	0.169031	0	0	0.243925	0	0	0	rifin
PF3D7_0223300	0.233853	0.127758	0	0	0	0	0	0	erythrocyte membrane protein 1 (PfEMP1), exon 2
PF3D7_0223400	1.53982	1.99419	0.945979	1.02204	0.326636	4.54739	0	0	rifin
PF3D7_0223500	3.99684	1.97301	1.70973	1.38	0.839662	2.6078	4.21514	3.08726	erythrocyte membrane protein 1, PfEMP1
PF3D7_0300100	0.417158	5.47101	1.86812	0.467031	0.494699	4.74129	3.18937	1.05415	erythrocyte membrane protein 1, PfEMP1
PF3D7_0300200	0.772963	1.27416	0.41549	1.09021	0.655869	6.30245	0.490803	2.29151	rifin
PF3D7_0300300	0.14444	0	0.5066	0.503915	0.814472	0	0	0	erythrocyte membrane protein 1 (PfEMP1), exon 2, pseudogene
PF3D7_0300400	0.250683	0	0	0	0	0	0	0	stevor
PF3D7_0300500	0.68348	0	0	0	0	1.09618	0	0	rifin
PF3D7_0300600	0	0	0	0	0	0	0	0	Plasmodium exported protein, unknown function, fragment
PF3D7_0300700	0.283955	0	0	0	0	0	3.02945	0	rifin
PF3D7_0300800	0.337974	0.371561	0	0.0654231	0.0669169	0.60764	1.20175	0	rifin
PF3D7_0300900	0.195905	0.327724	0	0	0	0	0	0	stevor
PF3D7_0301000	226.159	54.2859	0.364106	0.521881	0.110799	5.85044	8.6393	0	acyl-CoA synthetase
PF3D7_0301100	0.458641	0.761765	0.327321	0.310344	0.454364	0.826576	11.4119	0	Plasmodium exported protein (hyp13), unknown function
PF3D7_0301200	124.56	37.5256	1.74056	4.74286	0.800996	8.39428	12.468	24.6382	serine/threonine protein kinase, FIKK family
PF3D7_0301300	92.302	51.8804	8.97251	15.5103	8.28235	61.6845	35.2429	1.09137	epoxide hydrolase 1
PF3D7_0301400	9.71345	20.0022	29.9265	51.0671	54.5187	26.9455	47.1046	12.0029	Plasmodium exported protein, unknown function
PF3D7_0301500	87.1862	13.3759	45.3406	38.6419	21.2575	30.5289	23.7888	17.0235	Plasmodium exported protein, unknown function
PF3D7_0301600	418.559	61.4473	60.0889	70.6113	61.3242	51.4546	100.52	132.641	Plasmodium exported protein (hyp1), unknown function
PF3D7_0301700	102.717	74.8044	5.22991	8.046	8.02641	48.9534	139.557	52.3383	Plasmodium exported protein, unknown function
PF3D7_0301800	497.187	282.545	2.03475	1.58738	0.994125	135.359	78.2314	119.31	Plasmodium exported protein, unknown function
PF3D7_0301900	0.773002	1.69159	5.18351	7.98711	7.34292	10.2139	29.0192	40.1778	conserved protein, unknown function
PF3D7_0302000	96.7171	33.8426	69.5944	74.3708	55.5355	65.0225	109.45	89.9752	pre-mRNA-splicing factor PRP46, putative
PF3D7_0302100	109.345	31.0178	79.5405	123.249	67.705	63.6083	213.055	240.567	serine/threonine protein kinase
PF3D7_0302200	1.28582	14.1668	0.0899893	0.374426	1.37745	2.84609	1.7527	0.0646335	cytoadherence linked asexual protein 3.2
PF3D7_0302300	322.867	11.2252	0.75497	1.20993	0.726886	3.00892	3.6039	1.48917	erythrocyte membrane protein 1 (PfEMP1), pseudogene
PF3D7_0302400	0.705994	0	0	0	0	0	0	0	non-coding RNA
PF3D7_0302500	116.84	3081.92	7.25	2.51645	1.6345	486.975	28.0591	0.548973	cytoadherence linked asexual protein 3.1
PF3D7_0302600	1.94025	10.4254	10.5579	7.65231	4.47464	14.5234	23.0137	25.5365	ABC transporter B family member 4, putative
PF3D7_0302700	8.18136	50.4087	237.962	205.143	144.657	163.197	100.52	30.1704	CDGSH iron-sulfur domain-containing protein, putative
PF3D7_0302800	76.8708	37.0341	30.8326	21.8503	11.2529	29.0212	51.8548	26.9503	RNA-binding protein, putative
PF3D7_0302900	149.041	80.1773	81.0709	72.5148	50.3559	90.3399	120.54	88.1642	exportin-1, putative
PF3D7_0303000	26.3391	30.3516	34.3629	33.152	39.4926	33.2001	21.0535	27.5384	N-ethylmaleimide-sensitive fusion protein
PF3D7_0303100	5.19175	57.345	16.2006	19.8199	10.9025	19.1119	29.1786	28.931	CLP1 P-loop domain-containing protein, putative
PF3D7_0303200	19.6202	337.812	140.12	147.176	100.129	141.055	181.839	88.8845	lipin, putative
PF3D7_0303300	276.08	129.477	446.967	253.068	177.142	510.395	447.497	107.742	DNA-directed RNA polymerases I, II, and III subunit RPABC2, putative
PF3D7_0303400	4.72392	64.0779	24.9324	22.8398	27.6328	86.299	38.1318	14.5202	palmitoyltransferase DHHC1
PF3D7_0303500	1.95292	16.4926	31.1775	33.1385	25.2527	35.7408	52.0305	87.2839	spindle pole body protein, putative
PF3D7_0303600	5.82403	4.47242	29.1471	17.3632	15.9161	29.6639	24.672	1.75974	plasmoredoxin
PF3D7_0303700	7.73847	76.4162	227.801	190.765	173.269	153.894	154.164	82.3378	lipoamide acyltransferase component of branched-chain alpha-keto acid dehydrogenase complex
PF3D7_0303800	2.68111	17.9392	48.352	43.3171	23.0359	40.6125	50.1693	26.0468	IBR domain protein, putative
PF3D7_0303900	5.20039	85.1136	2944.39	3091.39	5459.19	283.969	468.647	1208.64	phosphatidylethanolamine-binding protein, putative
PF3D7_0304000	1.02554	3.96932	17.4671	18.8361	23.7455	13.0054	17.1432	12.2811	inner membrane complex protein 1a, putative
PF3D7_0304100	16.167	368.284	1191.79	1634.66	2671.97	295.588	147.834	805.309	inner membrane complex protein 1e, putative
PF3D7_0304200	107.739	149.351	81.8945	73.7923	134.1	125.95	67.5516	95.7544	EH domain-containing protein
PF3D7_0304300	1.72537	5.73214	6.84056	6.32815	4.09269	7.34527	17.6695	12.93	conserved Plasmodium protein, unknown function
PF3D7_0304400	1137.45	335.61	929.472	584.73	185.366	1302.81	636.958	113.728	60S ribosomal protein L44
PF3D7_0304500	4.58333	26.6905	35.7058	43.4998	18.7598	76.1234	111.071	26.3164	1-cys-glutaredoxin-like protein-1
PF3D7_0304600	2.06772	19.3731	78.4555	97.3179	26.7006	116.762	75.3769	52.055	circumsporozoite (CS) protein
PF3D7_0304700	0	1.60212	7.20793	16.9144	10.1678	3.60501	11.8138	11.4816	conserved Plasmodium protein, unknown function
PF3D7_0304800	0.263713	1.61269	2.56375	3.89283	2.53826	2.53895	5.9913	5.87877	conserved Plasmodium membrane protein, unknown function
PF3D7_0304900	104.194	27.9579	57.7647	47.872	25.5024	67.0636	28.7601	49.8284	conserved protein, unknown function
PF3D7_0305000	34.873	44.0999	61.2957	44.1167	69.9577	109.402	48.3098	8.24381	elongation factor Ts
PF3D7_0305100	1.69676	13.502	31.3218	37.0705	25.8974	29.1936	53.0898	95.8919	conserved Plasmodium protein, unknown function
PF3D7_0305200	42.7534	76.5658	37.3996	56.866	72.9838	32.3922	50.6546	40.6986	GRIP domain-containing protein, putative
PF3D7_0305300	212.237	60.5297	65.0855	55.2415	53.7152	71.2638	59.028	37.773	transporter, putative
PF3D7_0305400	11.7126	19.3987	85.6344	56.0679	86.929	101.849	77.7329	30.0227	conserved protein, unknown function
PF3D7_0305500	59.5383	102.284	21.3844	23.9652	22.1244	31.5637	39.3031	50.4715	protein dopey homolog, putative
PF3D7_0305600	10.968	135.024	492.525	553.35	1093.15	202.691	271.4	620.709	DNA-(apurinic or apyrimidinic site) endonuclease
PF3D7_0305700	534.967	461.48	408.373	350.935	532.61	715.007	260.511	343.065	ubiquitin-conjugating enzyme MMS2, putative
PF3D7_0305800	0.936637	5.08566	49.3208	32.396	27.6323	45.9526	118.884	235.067	P-loop containing nucleoside triphosphate hydrolase, putative
PF3D7_0305900	2.42862	17.3352	99.9358	72.8868	35.9828	98.3331	55.3235	0.448985	conserved Plasmodium protein, unknown function
PF3D7_0306000	23.284	220.03	702.832	571.524	375.172	609.907	270.452	60.6614	cytochrome b-c1 complex subunit 8, putative
PF3D7_0306100	58.5237	26.1362	72.5878	73.0151	89.3875	49.2194	49.5034	45.9972	conserved Plasmodium protein, unknown function
PF3D7_0306200	31.6724	22.3149	372.66	397.617	286.643	76.221	116.947	85.8799	activator of Hsp90 ATPase
PF3D7_0306300	464.465	535.276	2037.31	1365.48	1411.47	1480.32	859.753	437.187	glutaredoxin 1
PF3D7_0306400	9.32482	130.242	189.22	184.738	147.067	230.234	128.592	60.2824	FAD-dependent glycerol-3-phosphate dehydrogenase, putative
PF3D7_0306500	12.8617	146.717	407.228	268.006	168.179	397.094	369.678	206.652	cytochrome c oxidase subunit 6c, putative
PF3D7_0306600	20.2872	101.885	807.669	421.095	329.951	598.611	382.214	37.7123	ATP synthase-associated protein, putative
PF3D7_0306700	187.725	58.1576	160.341	173.905	109.429	192.265	141.652	31.63	ER membrane protein complex subunit 5, putative
PF3D7_0306800	310.612	59.639	204.908	144.488	215.308	180.363	189.473	84.9869	T-complex protein 1 subunit beta
PF3D7_0306900	4143.52	969.264	1706.98	977.824	856.739	2239.79	1510.44	649.825	40S ribosomal protein S23, putative
PF3D7_0307000	0	0	0	0	0	0	0	0	small nucleolar RNA snoR03
PF3D7_0307100	3512.2	591.358	1731.77	993.912	570.952	1732.86	1283.44	403.919	40S ribosomal protein S12, putative
PF3D7_0307200	2807.82	498.935	1343.42	722.522	346.136	1240.91	1104.02	488.041	60S ribosomal protein L7, putative
PF3D7_0307300	1.3404	12.4179	52.774	53.4576	66.3287	43.8525	121.13	232.921	end-binding protein 1
PF3D7_0307400	5.26468	57.1725	128.872	98.8744	49.7385	144.692	104.897	59.4633	ATP-dependent Clp protease proteolytic subunit
PF3D7_0307500	1.94354	34.9585	80.43	82.0181	83.1356	60.8626	44.5357	15.5599	spindle and kinetochore-associated protein 2, putative
PF3D7_0307600	2.31922	35.1371	88.1403	76.1806	57.5889	59.0547	68.6626	14.2761	conserved Plasmodium protein, unknown function
PF3D7_0307700	8.49897	153.494	77.1024	100.92	66.1838	98.941	159.727	289.771	apicomplexan kinetochore protein 10, putative
PF3D7_0307800	70.6671	42.0078	32.9608	33.8047	41.9246	52.3843	104.042	39.4532	PDZ domain-containing protein, putative
PF3D7_0307900	0.449897	2.99967	8.29108	9.26541	8.56719	14.8194	35.9157	211.953	conserved Plasmodium protein, unknown function
PF3D7_0308000	1.64088	17.1743	36.9986	31.1099	19.321	48.3343	85.8585	102.166	DNA polymerase delta small subunit, putative
PF3D7_0308100	4.74352	123.121	13.238	25.3267	27.3014	18.9655	21.2813	10.5868	zinc finger protein, putative
PF3D7_0308200	270.515	216.673	593.777	246.196	150.054	502.657	368.471	174.625	T-complex protein 1 subunit eta
PF3D7_0308300	16.1883	174.617	6.65729	6.42225	10.3685	182.733	4.60892	0.168687	PhIL1-interacting candidate PIC4
PF3D7_0308400	313.119	0	202.142	0	0	1100.68	0	0	U4 spliceosomal RNA
PF3D7_0308500	174.145	85.0709	231.944	160.962	136.873	252.256	145.773	12.2638	activator of Hsp90 ATPase, putative
PF3D7_0308600	241.898	63.7421	45.6922	32.852	18.4262	90.0662	79.4887	55.9861	pre-mRNA-processing factor 19, putative
PF3D7_0308700	11.3847	196.017	42.5224	32.93	27.7384	92.1229	63.5266	54.6123	conserved protein, unknown function
PF3D7_0308800	15.9001	367.897	277.617	248.2	259.274	225.269	47.4069	98.2708	conserved protein, unknown function
PF3D7_0308900	90.3898	29.156	37.5533	36.6551	36.7839	43.8488	59.7462	82.881	splicing factor 3B subunit 1, putative
PF3D7_0309000	46.883	18.862	60.8578	39.5708	35.7304	53.6466	57.8496	60.2834	dual specificity protein phosphatase
PF3D7_0309100	1.87084	43.8122	525.009	354.725	170.87	179.837	122.164	186.21	OMD protein, putative
PF3D7_0309200	18.6135	78.2414	135.636	181.599	168.077	127.247	199.509	444.914	serine/threonine protein kinase ARK2, putative
PF3D7_0309300	92.9708	43.6003	81.9325	68.8957	51.1155	81.5894	75.4213	48.381	N2227-like protein, putative
PF3D7_0309400	0	0	0	0	0	0	0	0	small nucleolar RNA Me18S-Um1356
PF3D7_0309500	560.131	211.939	221.332	147.829	136.847	367.441	232.736	101.898	asparagine synthetase [glutamine-hydrolyzing], putative
PF3D7_0309600	1604.77	371.533	1198.86	688.858	480.786	1702.4	1127.28	325.889	60S acidic ribosomal protein P2
PF3D7_0309700	19.1266	9.77824	53.1157	44.6192	34.3555	32.7696	88.715	104.332	SECIS-binding protein 2, putative
PF3D7_0309800	156.281	47.6346	215.255	135.921	89.4134	230.712	441.303	314.546	YTH domain-containing protein 2
PF3D7_0309900	1.40988	5.72981	13.6276	16.0436	14.8216	13.9246	31.9449	17.0722	conserved Plasmodium protein, unknown function
PF3D7_0310000	7.23532	47.1165	228.284	254.541	438.07	154.213	68.269	176.81	50S ribosomal protein L9, apicoplast, putative
PF3D7_0310100	0.912451	5.86672	31.7125	35.3812	16.3449	27.7702	67.3524	34.905	calcium-dependent protein kinase 3
PF3D7_0310200	86.9243	43.6973	12.6459	16.3057	19.4503	21.043	44.9946	13.9765	phd finger protein, putative
PF3D7_0310300	92.6529	25.3115	118.95	160.341	105.92	58.6528	98.0105	72.0013	phosphoglycerate mutase, putative
PF3D7_0310400	12.684	140.006	48.4691	57.1263	154.46	65.7524	52.2975	53.1028	parasite-infected erythrocyte surface protein
PF3D7_0310500	43.7455	24.0786	58.5332	54.1431	39.2006	53.5772	89.9411	70.7811	ATP-dependent RNA helicase DHX57, putative
PF3D7_0310600.1	111.117	22.7525	41.2648	30.7194	17.9743	80.3404	34.0861	36.1964	eukaryotic translation initiation factor 3 subunit K, putative
PF3D7_0310600.2	1.27556e-05	2.51688e-05	5.27779e-06	0.435186	0.421121	1.6785	1.27941e-05	6.33702e-05	eukaryotic translation initiation factor 3 subunit K, putative
PF3D7_0310700	340.446	161.21	116.422	94.979	98.0857	347.285	156.157	36.0272	trafficking protein particle complex subunit 4, putative
PF3D7_0310800	568.878	297.61	243.754	159.39	142.514	655.218	154.742	106.686	conserved Plasmodium protein, unknown function
PF3D7_0310900	8.40396	53.4468	101.133	132.687	222.438	55.5897	57.1926	100.932	conserved Plasmodium protein, unknown function
PF3D7_0311000	0	3.91702	59.4288	15.918	1.64219	24.8675	23.5729	10.4501	conserved Plasmodium protein, unknown function
PF3D7_0311100	53.5965	15.7126	48.0839	47.6515	31.6135	30.9236	85.8286	54.6337	pre-mRNA splicing factor, putative
PF3D7_0311200	6.78037	7.26552	18.3399	23.636	11.3608	14.3855	35.5204	22.8129	valine--tRNA ligase, putative
PF3D7_0311300	16.1161	236.31	164.082	148.593	89.0172	230.583	235.538	200.104	phosphatidylinositol 3- and 4-kinase, putative
PF3D7_0311400	1.08319	11.8764	43.8698	85.8463	72.8175	40.1409	64.9926	74.5263	kinase-related protein PKRP, putative
PF3D7_0311500	1194.93	294.774	558.73	631.665	1084.46	925.52	172.536	174.241	conserved protein, unknown function
PF3D7_0311600	7.22352	19.2782	79.7081	44.8751	44.4847	66.8927	77.6493	65.4607	dolichyl-diphosphooligosaccharide--protein glycosyltransferase subunit OST1, putative
PF3D7_0311700	3.57573	47.1368	1347.46	1333.78	2241.67	215.054	180.955	645.707	plasmepsin VI
PF3D7_0311800	5.93014	74.429	352.247	258.121	171.672	215.818	180.106	64.3279	ATP synthase F0 subunit d-like protein, putative
PF3D7_0311900	0.761936	3.72146	24.8996	18.9178	29.7842	18.6108	18.5122	24.8737	heptatricopeptide repeat-containing protein, putative
PF3D7_0312000	5.80187	18.4464	47.0039	11.3661	2.3902	62.7538	15.3686	0	conserved protein, unknown function
PF3D7_0312100	4.12716	33.3972	89.7351	80.3009	57.5427	85.2718	62.3427	57.8957	E3 ubiquitin-protein ligase
PF3D7_0312200	2.08378	15.3983	38.8307	36.2363	22.0028	45.1799	76.5335	106.759	tetratricopeptide repeat protein, putative
PF3D7_0312300	52.7485	60.7405	96.2754	74.3834	74.7472	130.084	71.1904	54.6188	26S proteasome regulatory subunit RPN12, putative
PF3D7_0312400	46.4571	397.769	1311.51	1008.64	917.123	1178.25	676.571	579.96	glycogen synthase kinase-3 beta
PF3D7_0312500	18.9023	8.99577	19.1233	15.3569	14.3554	27.2273	21.9078	6.58655	multidrug-resistant modulator MFR3
PF3D7_0312600	0	0	0	0	0	0	0	0	tRNA Valine
PF3D7_0312700	0	0	0	0	0	0	0	0	tRNA Isoleucine
PF3D7_0312800	873.373	219.772	675.682	365.761	287.469	1028.27	526.885	92.2326	60S ribosomal protein L26, putative
PF3D7_0312900	8.52926	4.86565	51.9329	42.3905	18.779	19.2625	44.4875	0	hypothetical protein
PF3D7_0313000	75.1946	33.6798	95.8191	95.6235	113.979	63.9695	58.1174	42.2045	conserved Plasmodium protein, unknown function
PF3D7_0313100	26.426	45.788	47.3861	57.2958	31.2842	60.0419	97.3643	35.0676	ubiquitin-protein ligase, putative
PF3D7_0313200	13.9985	14.5866	112.053	97.3621	204.039	76.4187	126.24	18.1942	conserved protein, unknown function
PF3D7_0313300	12.5487	38.5632	150.194	113.044	242.804	75.149	102.673	91.5911	YGGT family protein, putative
PF3D7_0313400	16.1497	5.67887	42.8245	64.0662	69.2471	13.1561	26.9859	11.4171	conserved Plasmodium protein, unknown function
PF3D7_0313500	27.3324	5.19073	14.0136	17.025	18.1056	9.68345	30.8193	17.1035	Ras-like G protein
PF3D7_0313600	0.909825	19.0398	164.25	271.501	65.9577	50.3621	144.602	161.36	conserved Plasmodium protein, unknown function
PF3D7_0313700.1	2.564	24.6347	31.6496	18.8781	14.5485	39.3472	62.3998	40.6154	conserved Plasmodium protein, unknown function
PF3D7_0313700.2	9.55199e-05	7.66822e-05	7.59086e-06	1.07861e-05	1.40394e-05	2.70749e-06	2.93943e-06	12.2907	conserved Plasmodium protein, unknown function
PF3D7_0313800	1.37492	13.8345	15.2083	17.8086	22.7282	20.4204	52.7095	69.5697	conserved Plasmodium protein, unknown function
PF3D7_0313900	0.163394	1.28285	7.64614	8.71325	6.29895	6.49083	16.4	8.2041	conserved Plasmodium protein, unknown function
PF3D7_0314000	6.64478	78.6621	447.599	463.083	555.86	376.65	105.192	121.807	HSP20-like chaperone, putative
PF3D7_0314100.1	101.825	101.363	178.688	162.239	93.1531	377.262	158.746	93.7435	vesicle transport v-SNARE protein, putative
PF3D7_0314100.2	0	0	0	3.45815e-08	1.15277e-07	0	0	0	vesicle transport v-SNARE protein, putative
PF3D7_0314200	1.16762	5.02956	7.18478	6.57747	3.89018	4.63118	16.015	8.96608	conserved Plasmodium protein, unknown function
PF3D7_0314300	0.883453	1.68797	6.15653	5.30789	2.44717	3.63149	9.55789	6.6323	DER1-like protein
PF3D7_0314400	157.087	37.3003	58.5653	58.0654	72.7607	110.949	210.982	190.647	serine/threonine protein phosphatase 6, putative
PF3D7_0314500	95.0778	19.5624	29.4275	25.9997	13.5158	58.6911	73.4661	1.02879	conserved Plasmodium protein, unknown function
PF3D7_0314600	16.7853	4.26852	27.6055	32.6723	9.25792	37.6056	25.6669	0	conserved protein, unknown function
PF3D7_0314700	21.3954	133.62	400.857	227.669	91.2673	843.079	530.363	138.024	RING finger protein RNF1
PF3D7_0314800	0.432164	4.58773	2.13913	4.56281	4.40867	4.58708	12.4298	0.719861	conserved Plasmodium protein, unknown function
PF3D7_0314900	3.78323	54.1958	61.5353	69.5483	99.3228	48.8558	46.0457	41.7733	conserved Plasmodium membrane protein, unknown function
PF3D7_0315000	2.65966	7.33014	64.6546	49.8518	19.4264	33.9559	27.6935	15.1848	zinc finger protein, putative
PF3D7_0315100	713.165	159.036	221.373	135.4	116.571	322.298	156.38	69.2549	eukaryotic translation initiation factor 4E
PF3D7_0315200	14.4209	5.28419	28.9472	37.8976	21.826	16.7461	26.2539	8.19077	circumsporozoite- and TRAP-related protein
PF3D7_0315300	0.756218	2.82533	7.59134	6.55445	4.76687	10.4839	24.8333	42.2196	conserved Plasmodium protein, unknown function
PF3D7_0315400	2.2932	18.5363	59.9816	49.6551	33.0777	80.0401	36.0018	27.8995	conserved Plasmodium protein, unknown function
PF3D7_0315500	9.50875	48.1554	190.799	107.006	96.4361	245.261	300.54	143.369	ribosomal protein L47, mitochondrial, putative
PF3D7_0315600	5.48457	29.9092	41.5967	28.036	24.3936	50.203	79.7211	20.7279	zinc finger protein, putative
PF3D7_0315700	0.387441	6.61414	100.997	107.292	51.5725	23.3536	22.2576	8.125	conserved Plasmodium membrane protein, unknown function
PF3D7_0315800	81.3787	26.4129	37.9911	34.8932	20.7829	69.4308	89.4389	43.0269	zinc finger protein, putative
PF3D7_0315900	7.81296	1.81617	6.39303	6.64149	3.7468	17.0907	32.5263	55.983	conserved Plasmodium protein, unknown function
PF3D7_0316000	21.1383	109.039	59.5191	74.8855	101.381	165.45	28.1312	11.8488	microneme associated antigen
PF3D7_0316100	24.7203	112.49	362.279	345.565	566.202	369.546	89.5467	208.999	ribosomal protein L27, mitochondrial, putative
PF3D7_0316200	1.31519	14.6844	19.8373	27.451	20.788	16.4369	26.954	26.2847	conserved Plasmodium protein, unknown function
PF3D7_0316300.1	8.38846	105.469	434.724	480.722	548.686	288.051	319.332	142.485	inorganic pyrophosphatase
PF3D7_0316300.2	12.3754	197.387	236.341	117.87	58.3718	320.299	108.58	137.07	inorganic pyrophosphatase, putative
PF3D7_0316400	4.14192	27.0216	64.3634	56.5584	63.0771	60.2393	106.131	84.1532	CS domain-containing protein, putative
PF3D7_0316500	6.61565	88.5334	169.179	106.183	71.2364	144.157	211.718	75.5428	kinetochore protein NUF2, putative
PF3D7_0316600	936.026	202.697	97.3044	71.0882	125.909	437.793	298.708	86.1909	formate-nitrite transporter
PF3D7_0316700	120.363	196.712	35.8314	38.0452	25.8883	289.273	85.4075	159.87	protein YOP1, putative
PF3D7_0316800	2940.1	735.092	2951.69	2112.7	985.608	2514.73	1074.62	551.512	40S ribosomal protein S15A, putative
PF3D7_0316900	107.034	98.5926	45.9386	56.717	60.684	100.188	29.1742	25.1132	E3 ubiquitin-protein ligase, putative
PF3D7_0317000	153.813	245.494	534.543	296.341	242.427	827.778	431.435	160.453	proteasome subunit alpha type-3, putative
PF3D7_0317100	3.3895	3.68995	13.479	19.6885	25.084	21.9346	35.2123	22.3027	6-cysteine protein
PF3D7_0317200	17.6326	353.368	52.5749	62.577	38.9899	88.7946	141.409	51.1431	cdc2-related protein kinase 4
PF3D7_0317300	74.3012	79.2668	28.2904	31.1957	27.7744	35.5071	67.7233	90.2583	nucleoporin NUP335, putative
PF3D7_0317400	3.44734	38.5218	38.6265	59.8058	57.5814	39.6889	16.722	17.0874	DNA replication complex GINS protein, putative
PF3D7_0317500	63.6263	50.1918	31.0697	33.8375	36.2556	48.5895	84.4398	147.91	kinesin-5
PF3D7_0317600	3686.23	488.527	895.448	787.124	1055.9	1309.45	941.017	536.588	40S ribosomal protein S11, putative
PF3D7_0317700	40.1062	28.4055	65.6279	79.4244	59.5041	55.9463	84.4702	53.2068	CPSF (cleavage and polyadenylation specific factor), subunit A, putative
PF3D7_0317800	88.8051	29.2259	35.0972	10.5688	5.14984	55.5579	61.8724	1.50034	26S proteasome non-ATPase regulatory subunit 9, putative
PF3D7_0317900	10.3629	7.15291	8.34907	3.93703	7.034	8.28557	18.8364	8.23342	conserved protein, unknown function
PF3D7_0318000	3.25938	13.8583	373.863	461.273	579.973	29.1919	33.1933	83.879	conserved Plasmodium protein, unknown function
PF3D7_0318100	7.88451	21.1873	14.5351	18.3532	16.248	30.0662	51.5436	8.69444	stomatin-like protein, putative
PF3D7_0318200	245.633	89.3062	82.8154	78.7869	51.121	91.1393	103.909	62.4202	DNA-directed RNA polymerase II subunit RPB1
PF3D7_0318300	95.1598	55.5004	65.7456	69.1811	76.5135	66.7169	84.8156	86.125	conserved Plasmodium protein, unknown function
PF3D7_0318400	0.215319	5.35886	17.2269	16.6766	8.75174	30.6198	139.792	232.887	coiled-coil domain-containing protein CCDC148/CCDC112, putative
PF3D7_0318500	3.63578	79.4171	17.6827	26.1303	33.0523	29.2306	38.8324	66.5435	conserved Plasmodium protein, unknown function
PF3D7_0318600	80.4541	41.5344	36.0978	34.0067	18.7652	41.1704	45.8121	53.6571	cleavage and polyadenylation specificity factor, putative
PF3D7_0318700	111.644	501.237	9.29716	11.3566	1.08651	1248.51	22.9574	0	conserved Plasmodium protein, unknown function
PF3D7_0318800	1.47495	13.748	23.0727	10.8543	9.28424	36.5192	22.9037	0.15645	triosephosphate isomerase, putative
PF3D7_0318900	51.7795	44.5979	59.8771	71.1045	47.165	80.6822	115.004	35.8341	conserved protein, unknown function
PF3D7_0319000	7.83654	103.142	46.0623	55.1248	55.0423	54.2733	79.4962	52.504	P4-type ATPase ATP7, putative
PF3D7_0319100	111.126	148.867	499.556	404.151	664.318	566.663	364.519	198.282	E3 ubiquitin-protein ligase RBX1, putative
PF3D7_0319200	35.3576	8.8667	24.8246	22.7551	23.274	17.4633	24.8154	15.1675	CCR4 domain-containing protein 4, putative
PF3D7_0319300	68.7708	42.8457	144.224	69.5198	73.2446	104.354	81.2969	64.1654	ubiquitin-conjugating enzyme E2, putative
PF3D7_0319400	4.68541	45.0604	134.69	161.69	124.588	117.517	206.868	348.04	kinesin-8X
PF3D7_0319500	157.721	50.8208	265.075	160.739	101.22	119.258	219.453	88.2746	RNA-binding protein, putative
PF3D7_0319600	1171.88	191.528	578.029	292.789	235.614	422.433	256.201	92.6751	elongation factor 1-delta, putative
PF3D7_0319700	55.4194	25.4291	15.1731	14.2858	22.1175	14.4	28.9309	22.445	ABC transporter I family member 1, putative
PF3D7_0319800	0.759602	3.277	22.8856	29.7959	13.9761	7.46073	7.246	6.86731	conserved Plasmodium protein, unknown function
PF3D7_0319900	91.2472	31.1834	61.354	56.5521	55.511	45.2953	31.0219	31.6966	conserved protein, unknown function
PF3D7_0320000	32.4666	176.469	856.732	909.338	773.351	698.78	584.637	251.304	protein phosphatase inhibitor 2
PF3D7_0320100	70.5904	84.757	207.519	205.521	119.536	327.899	245.967	139.809	protein transport protein SEC22
PF3D7_0320200	2.62443	14.993	403.742	505.522	791.774	30.8331	100.121	185.274	CPW-WPC family protein
PF3D7_0320300	329.125	123.391	265.14	210.703	164.935	280.39	317.605	145.457	T-complex protein 1 subunit epsilon
PF3D7_0320400	0.619322	3.65225	33.3041	33.548	7.89196	18.7011	77.3371	8.38624	oocyst capsule protein Cap380
PF3D7_0320500	25.2416	291.539	96.9303	96.9537	144.116	289.243	106.994	29.1525	nicotinamidase, putative
PF3D7_0320600	3.81231	35.3803	130.55	112.376	271.285	120.18	89.4998	212.948	conserved protein, unknown function
PF3D7_0320700	19.5899	196.786	310.949	320.415	346.844	715.417	196.671	132.86	signal peptidase complex subunit 2
PF3D7_0320800	12.8678	147.363	793.334	669.218	348.84	481.927	268.746	200.52	ATP-dependent RNA helicase DDX6
PF3D7_0320900	3798.1	11685.8	2230.23	1076.88	810.77	7277.93	1837.51	1073.88	histone H2A.Z
PF3D7_0321000	21.2381	8.92964	33.5722	31.4006	13.1975	42.555	59.2047	14.2832	conserved protein, unknown function
PF3D7_0321100	1.46237	38.3391	0.435186	1.5937	1.80886	4.73613	6.63075	2.93639	conserved Plasmodium protein, unknown function
PF3D7_0321200	1.7231	15.2722	27.2505	33.0986	32.5829	23.4684	83.1137	60.1161	UDP-N-acetylglucosamine--dolichyl-phosphate N-acetylglucosaminephosphotransferase, putative
PF3D7_0321300	0.330536	6.55716	13.286	24.1208	14.3906	7.68884	15.2594	8.78476	conserved Plasmodium protein, unknown function
PF3D7_0321400	15.1058	459.514	5.85906	4.51793	14.7072	194.664	8.07696	5.98822	pseudo protein kinase 1, putative
PF3D7_0321500	4.03556	43.903	72.1652	59.5298	120.317	66.2515	62.2152	52.8791	peptidase, putative
PF3D7_0321600	19.9993	80.9837	169.653	111.349	102.709	156.884	161.592	64.3995	ATP-dependent RNA helicase DDX42, putative
PF3D7_0321700	1.32322	12.1217	14.0801	12.9083	12.2981	15.905	25.8584	31.8057	conserved Plasmodium protein, unknown function
PF3D7_0321800	61.6078	63.7658	16.8569	20.3113	15.5178	23.3798	45.478	84.5999	WD repeat-containing protein, putative
PF3D7_0321900	112.179	52.239	30.5214	28.4474	30.8128	39.3354	54.7187	69.1667	cyclic amine resistance locus protein
PF3D7_0322000	2792.97	515.37	850.736	260.337	124.667	1043.22	889.583	70.3366	peptidyl-prolyl cis-trans isomerase
PF3D7_0322100	99.7463	32.5924	50.7205	35.8116	25.5206	45.4474	63.9594	38.0811	mRNA-capping enzyme subunit beta
PF3D7_0322200	0.286914	5.60628	43.3071	45.4692	42.8434	22.9119	25.3738	11.4945	conserved protein, unknown function
PF3D7_0322300	19.1784	47.4889	21.4751	22.6972	22.6432	70.0729	57.6269	78.6915	diacylglycerol O-acyltransferase
PF3D7_0322400	51.3452	10.7326	27.9419	28.6842	31.5389	25.8764	54.0688	7.90528	regulator of initiation factor 2 (eIF2)
PF3D7_0322500	1.68656	11.7611	34.5853	38.0841	21.7278	22.0222	31.7911	15.6387	iron-sulfur assembly protein, putative
PF3D7_0322600	0.306084	2.73206	4.67166	7.58855	8.25903	12.4811	64.9798	276.888	conserved Plasmodium protein, unknown function
PF3D7_0322700	28.6522	10.0816	14.7485	13.0119	10.1021	12.5194	29.7439	17.8416	conserved Plasmodium protein, unknown function
PF3D7_0322800	0.5196	0.877265	24.491	13.6644	21.4956	16.8491	94.5516	110.397	conserved Plasmodium protein, unknown function
PF3D7_0322900	2019.64	382.658	541.174	350.584	172.501	826.835	631.065	170.194	40S ribosomal protein S3A, putative
PF3D7_0323000	136.092	0	1562.3	1079.33	386.525	1019.26	599.089	0	translation machinery-associated protein 7, putative
PF3D7_0323100	28.7041	24.1409	41.9939	49.8612	28.8826	33.2014	71.85	78.8427	conserved Plasmodium protein, unknown function
PF3D7_0323200	5.23209	11.1808	10.8796	14.482	30.0673	14.4871	21.6436	12.3512	conserved Plasmodium protein, unknown function
PF3D7_0323300	2.55806	4.4463	32.4825	35.6015	53.0554	13.8379	42.9415	51.5097	conserved protein, unknown function
PF3D7_0323400	58.3856	414.411	75.277	105.631	102.938	146.253	27.7175	26.5316	Rh5 interacting protein
PF3D7_0323500	87.2893	108.775	64.3282	71.4706	38.6139	122.653	133.94	73.0886	survival motor neuron-like protein
PF3D7_0323600	13.3081	8.75279	23.6189	19.3742	14.0735	19.6722	28.7396	24.6182	BSD domain-containing protein, putative
PF3D7_0323700	35.2939	20.4399	52.6671	52.9705	47.5326	49.492	70.94	27.5708	U4/U6.U5 tri-snRNP-associated protein 1, putative
PF3D7_0323800	82.5692	32.3627	151.502	221.691	173.739	80.1909	83.8927	80.5165	conserved Plasmodium protein, unknown function
PF3D7_0323900	4.06383	0	0	0.0207281	0	0	0	0	erythrocyte membrane protein 1 (PfEMP1), exon 2, pseudogene
PF3D7_0324000	0	0	0	0	0	0.0602045	0.237794	0	exported protein family 1
PF3D7_0324100	0.531626	0.295554	0	0	0	0.879567	1.25955	0	Pfmc-2TM Maurer's cleft two transmembrane protein
PF3D7_0324200	0	0	0	0	0	0	0	0	exported protein family 3
PF3D7_0324300	0.118409	0	0	0	0	0	0	0	exported protein family 4
PF3D7_0324400	1.11309	0.666117	0.0544426	0.117568	0.480742	0	0	5.31714	rifin
PF3D7_0324500	0.229024	0.3778	0.246113	0	0	0	0	4.39202	rifin
PF3D7_0324600	0	0.202502	0	0	0	0	0	0	stevor
PF3D7_0324700	0.216473	0.118143	4.244	4.76208	4.06883	0.226482	0	0	erythrocyte membrane protein 1 (PfEMP1), exon 2, pseudogene
PF3D7_0324800	4.68478	16.0151	7.51682	15.6253	11.1826	68.1888	6.41426	0	rifin
PF3D7_0324900	3.04229	18.3632	56.1097	29.8375	14.8959	37.2186	29.9732	19.8755	erythrocyte membrane protein 1, PfEMP1
PF3D7_0400100	1.90455	13.4263	24.3059	14.0584	7.10906	25.7868	16.6746	11.9576	erythrocyte membrane protein 1, PfEMP1
PF3D7_0400200	19.6081	380.966	315.322	167.961	59.2741	410.905	364.289	171.746	erythrocyte membrane protein 1 (PfEMP1), exon 2, pseudogene
PF3D7_0400300	1.31617	1.23616	0.303704	0.518954	0.223293	2.32148	0.167166	0.149405	rifin
PF3D7_0400400	7.64514	0.504665	0.726136	0.585452	0.286942	0.384729	1.53989	0.980964	erythrocyte membrane protein 1, PfEMP1
PF3D7_0400500	1.89735	0	0.194653	0.262524	0.858323	1.05445	2.73121	0.143443	rifin
PF3D7_0400600	0	0	0	0	0	0	0	0	erythrocyte membrane protein 1 (PfEMP1), exon 1, pseudogene
PF3D7_0400700	0.363762	0.14939	0	0.264235	0.269982	1.79618	1.21281	0.288807	rifin
PF3D7_0400800	0.258842	0	0	0	0	0	0	0	stevor
PF3D7_0400900	0.436498	0.359681	0	0	0	2.35383	0	0	rifin
PF3D7_0401000	0.118409	0	0	0.0343753	0.0703403	0	0	0	rifin
PF3D7_0401100	0	0	0	0	0	0	0	0	Plasmodium exported protein, unknown function, fragment
PF3D7_0401200	0	0	0	0	0.0563956	0.25586	0	0	rifin
PF3D7_0401300	0.277352	0	0	0	0	0	0	0	rifin
PF3D7_0401400	0.218249	0	0	0	0.064814	1.47114	0.194014	0	rifin
PF3D7_0401500	0.117908	0.194619	0.44332	0.0684605	0	0.954233	6.07884	0	stevor, pseudogene
PF3D7_0401600.1	150.709	29.3587	8.66421	21.198	9.01952	79.4284	0.0659939	0.127758	rifin
PF3D7_0401600.2	20.61	0.00121509	9.52582e-05	0.00038158	1.22398e-05	10.4877	45.9547	16.004	rifin
PF3D7_0401700	1.43291	3.70647	0.244085	0.0657705	0.0895332	1.01467	19.3134	4.77006	Plasmodium exported protein, unknown function, pseudogene
PF3D7_0401800	36.1901	215.072	7.08636	9.41046	6.93189	79.2934	67.4257	1.08126	Plasmodium exported protein (PHISTb), unknown function
PF3D7_0401900	298.387	85.7882	1.10955	0.207737	0.754521	16.487	4.47108	2.27859	acyl-CoA synthetase
PF3D7_0402000	18.7096	34.4046	13.5226	20.5422	20.4396	27.3632	187.052	21.5231	Plasmodium exported protein (PHISTa), unknown function
PF3D7_0402100	403.783	251.826	4.53356	7.01254	2.01066	227.351	31.0244	9.95987	Plasmodium exported protein (PHISTb), unknown function
PF3D7_0402200	22.8391	161.249	0.795517	1.31836	1.83792	32.3813	15.069	2.09746	surface-associated interspersed protein 4.1 (SURFIN 4.1), pseudogene
PF3D7_0402300	25.2001	129.118	0.516461	0.867564	2.28418	14.9439	17.0265	40.212	reticulocyte binding protein homologue 1
PF3D7_0402400	1078.8	644.871	547.724	445.067	300.371	818.498	390.111	551.213	Plasmodium exported protein, unknown function
PF3D7_0402500	0.218249	0.17984	13.317	25.4146	18.1479	2.01056	4.75335	2.9603	rifin, pseudogene
PF3D7_0402600	0.122581	0	0	0	0	0.220519	0	0	stevor
PF3D7_0402700	0.323986	0	0.116129	0	0	0.0970548	0	0	rifin, pseudogene
PF3D7_0402800	0.141011	0.0571686	0	0.153997	0.0313566	0	0	0.768421	erythrocyte membrane protein 1 (PfEMP1), pseudogene
PF3D7_0402900	19.8309	20.6112	10.009	15.1746	3.0826	61.174	0	0	probable protein, unknown function
PF3D7_0403000	0	0	0	0	0	0	0	0	tRNA Asparagine
PF3D7_0403100	5.14252	12.9103	58.0724	46.7456	32.6958	29.6435	32.2847	27.953	regulator of chromosome condensation, putative
PF3D7_0403200	16.3772	6.63918	29.2119	33.7277	13.2521	10.7486	42.0647	2.25262	pre-mRNA splicing factor, putative
PF3D7_0403300	8.53707	1.21467	28.7195	22.5207	9.53083	25.469	11.6591	22.9295	conserved Plasmodium protein, unknown function
PF3D7_0403400	35.6163	13.0565	13.6737	16.0887	16.1143	15.0764	29.3374	28.1816	conserved Plasmodium protein, unknown function
PF3D7_0403500	10.5849	22.8344	62.3758	55.3693	47.1317	58.2242	30.6629	21.1132	ubiquitin specific protease, putative
PF3D7_0403600	4.41121	42.8295	61.1962	60.9897	102.365	60.8933	66.5939	40.4511	conserved Plasmodium protein, unknown function
PF3D7_0403700	125.593	43.0591	87.7968	87.0062	81.3788	82.066	150.104	192.485	pre-mRNA-splicing factor CLF1, putative
PF3D7_0403800	64.1791	254.86	124.083	160.858	301.864	129.623	55.7709	77.0542	alpha/beta hydrolase, putative
PF3D7_0403900	5.23094	51.6542	75.9337	73.0323	51.4771	70.7264	153.291	204.245	SET domain protein, putative
PF3D7_0404000	16.6997	301.673	330.298	304.336	175.092	421.049	110.87	38.3217	conserved Plasmodium protein, unknown function
PF3D7_0404100	0.367381	2.75051	5.54955	6.47577	4.88998	7.09221	11.9129	1.39857	AP2 domain transcription factor AP2-SP2, putative
PF3D7_0404200	2.49644	25.4523	310.997	261.788	74.8779	90.4329	163.552	174.065	conserved Plasmodium protein, unknown function
PF3D7_0404300	103.876	48.3216	49.3125	75.3699	51.2268	48.26	112.249	85.9996	conserved Plasmodium protein, unknown function
PF3D7_0404400	3.01087	11.2416	11.9404	24.9988	24.1614	17.4476	4.46155	0.579554	6-cysteine protein P36
PF3D7_0404500	43.259	9.80639	33.3145	32.9269	14.3095	19.362	36.1404	14.5698	6-cysteine protein P52
PF3D7_0404600	18.2241	11.2183	23.9333	39.8929	41.9271	20.2742	41.9393	30.037	conserved Plasmodium membrane protein, unknown function
PF3D7_0404700	21.8145	584.2	1.93486	1.30185	2.86262	101.336	12.2493	5.98443	dipeptidyl aminopeptidase 3
PF3D7_0404800	6.99978	37.5127	24.4064	28.5209	29.2763	57.5545	37.8531	12.2553	sporozoite-specific protein S10, putative
PF3D7_0404900	61.1478	511.322	16.3668	23.9903	26.1977	741.056	28.9733	6.10582	6-cysteine protein P41
PF3D7_0405000	44.9341	27.3741	133.564	128.779	88.9679	61.4994	43.9779	19.6262	ATP-dependent RNA helicase DDX51, putative
PF3D7_0405100	66.3513	149.59	95.0238	86.7648	61.2473	116.395	108.155	102.232	protein transport protein Sec24B, putative
PF3D7_0405200	18.6267	306.576	89.4805	77.9067	92.084	134.186	118.067	115.525	protein CERLI2
PF3D7_0405300	1.28116	1.16957	1.96605	2.46187	5.73685	2.03333	16.8084	1.00805	liver specific protein 2, putative
PF3D7_0405400	173.267	83.8073	101.014	109.98	63.9432	126.241	140.202	113.033	pre-mRNA-processing-splicing factor 8, putative
PF3D7_0405500	69.5512	11.151	118.745	126.537	130.709	45.5494	84.528	13.5974	conserved Plasmodium protein, unknown function
PF3D7_0405600	25.6326	30.0989	144.475	72.6439	35.6647	92.0289	95.9644	34.6986	TMEM33 domain-containing protein, putative
PF3D7_0405700	2.86527	26.5223	55.4229	60.9109	52.2428	61.5104	85.1046	93.8552	lysine decarboxylase, putative
PF3D7_0405800	13.2553	84.4459	777.63	668.532	510.831	505.733	540.886	132.937	conserved protein, unknown function
PF3D7_0405900	23.6369	756.781	20.3122	29.8677	25.5823	192.803	37.3	5.90865	apical sushi protein
PF3D7_0406000	40.5257	137.653	57.2056	51.298	34.8586	148.46	73.5602	34.6724	conserved protein, unknown function
PF3D7_0406100	519.412	418.539	682.149	487.114	420.935	721.224	661.587	493.623	V-type proton ATPase subunit B
PF3D7_0406200	2292.67	12753.7	136548	84804.2	31235.3	75448.3	92241.2	26520.2	parasitophorous vacuole membrane protein S16
PF3D7_0406400	135.148	205.68	131.986	91.4226	120.924	178.767	78.3683	92.5813	cytosolic glyoxalase II
PF3D7_0406500	75.0245	49.994	22.505	23.4496	20.6417	30.735	77.7359	21.5135	NYN domain-containing protein, putative
PF3D7_0406600	1.27798	9.51997	43.867	42.8479	21.8048	38.9888	62.8686	21.9988	conserved protein, unknown function
PF3D7_0406700	2.59228	24.3671	46.503	47.1667	31.5011	40.4009	80.7349	26.3069	KLRAQ domain-containing protein, putative
PF3D7_0406800	5.64384	23.0191	95.7511	82.8043	92.3368	83.6289	69.5274	65.7431	ribosomal protein L25, putative
PF3D7_0406900	1.75921	2.93309	29.0876	39.5615	67.4912	7.55788	25.336	31.3353	conserved Plasmodium protein, unknown function
PF3D7_0407000	50.0235	6.20736	28.2741	40.1928	75.2684	14.7501	21.6035	3.33127	conserved Plasmodium protein, unknown function
PF3D7_0407100	24.8185	11.8597	25.2451	24.5243	17.6757	29.3518	35.0524	12.6812	methyltransferase, putative
PF3D7_0407200	169.009	35.8363	176.261	171.44	265.063	74.7031	145.981	138.261	peptidyl-tRNA hydrolase 2, putative
PF3D7_0407300	61.6481	8.95443	42.4291	45.5546	21.4334	27.5065	59.3257	26.7437	transcription factor, putative
PF3D7_0407400	1.89361	3.37784	170.509	136.23	38.6061	30.848	83.4002	35.9289	conserved Plasmodium protein, unknown function
PF3D7_0407500	32.4657	14.4909	31.3952	38.7368	12.2572	32.6986	38.8909	30.3247	mitochondrial carrier protein, putative
PF3D7_0407600	0.269023	1.4692	19.6116	26.4325	36.1009	10.1585	15.9906	16.5559	conserved Plasmodium protein, unknown function
PF3D7_0407700	5.81698	135.004	37.9591	38.1913	24.7084	53.0284	54.6787	85.1682	TH1 domain-containing protein, putative
PF3D7_0407800	21.5161	452.988	97.9102	135.101	303.246	73.85	63.4376	139.591	protein CINCH
PF3D7_0407900	44.0217	265.759	56.5138	61.4887	72.4503	124.137	48.9624	28.942	AAA family ATPase, putative
PF3D7_0408000	131.771	609.515	172.931	219.897	216.761	698.644	40.6666	71.772	conserved Plasmodium protein, unknown function
PF3D7_0408100	17.2784	21.1991	14.6832	15.7028	17.5941	20.0172	37.1719	16.0966	conserved Plasmodium protein, unknown function
PF3D7_0408200	2.43767	6.37843	32.4051	36.4634	25.2811	23.2198	80.578	142.634	conserved Plasmodium protein, unknown function
PF3D7_0408300	92.0355	49.0343	74.6226	65.9458	54.4746	100.142	91.6235	29.5546	zinc finger Ran-binding domain-containing protein 2, putative
PF3D7_0408400	2.24314	16.5209	84.3281	65.4837	67.8591	47.1407	85.9588	62.6467	conserved protein, unknown function
PF3D7_0408500	3.49043	35.4241	42.9516	46.4187	52.2678	104.428	179.353	264.188	flap endonuclease 1
PF3D7_0408600	2.41612	17.0504	18.2125	22.0887	17.7953	33.8428	54.4646	31.0585	sporozoite invasion-associated protein 1
PF3D7_0408700	0.543573	4.06814	27.8865	42.2736	43.4646	25.4558	57.4721	53.3565	perforin-like protein 1
PF3D7_0408800	0.230924	1.3335	9.80121	6.77161	5.48687	5.34629	40.0279	8.30552	conserved Plasmodium protein, unknown function
PF3D7_0408900.1	0.653962	6.61677	0.000369202	8.77448	6.04067	3.3386	11.0529	2.35614e-06	tRNA N6-adenosine threonylcarbamoyltransferase
PF3D7_0408900.2	1.14816	10.4137	18.816	9.34858	5.55369	10.2803	53.943	2.75905	tRNA N6-adenosine threonylcarbamoyltransferase
PF3D7_0409000	0.736839	2.29671	1.3274	2.60156	2.2109	3.45648	4.20142	4.32077	conserved Plasmodium protein, unknown function
PF3D7_0409100	189.846	83.7264	157.728	109.759	80.0261	169.615	121.163	124.245	U4/U6 small nuclear ribonucleoprotein PRP31, putative
PF3D7_0409200	206.263	110.594	497.099	482.091	847.388	269.104	242.558	333.16	protein SOF1, putative
PF3D7_0409300	30.8642	6.42679	19.8351	16.9832	12.4156	13.219	19.2553	12.9116	methyltransferase, putative
PF3D7_0409400	68.7382	33.6036	110.425	84.5368	50.7216	112.575	120.948	87.2595	chaperone protein DnaJ
PF3D7_0409500	7.64413	56.9503	171.75	127.594	61.599	205.434	99.1998	32.687	3-ketodihydrosphingosine reductase, putative
PF3D7_0409600	10.6285	154.169	76.931	98.7655	97.5574	75.576	96.6964	104.335	replication protein A1, large subunit
PF3D7_0409700	4.63483	45.602	126.523	168.328	88.8114	109.85	97.5417	58.8356	peptide chain release factor 2
PF3D7_0409800	196.031	251.645	171.585	127.518	76.4709	209.262	108.931	49.6246	zinc finger protein, putative
PF3D7_0409900	1.30191	22.9519	78.6513	47.7958	21.3026	76.7699	89.4974	79.5137	actin-like protein, putative
PF3D7_0410000	224.481	352.185	56.7297	57.8007	45.2853	137.52	109.229	45.5604	erythrocyte vesicle protein 1
PF3D7_0410100	0	0	0	0	0	0	0	0	tRNA Serine
PF3D7_0410200	0	0	0	0	0	0	0	0	tRNA Isoleucine
PF3D7_0410300	53.0865	21.922	41.1871	40.3788	37.4011	48.3795	65.2521	57.4795	protein phosphatase PPM1, putative
PF3D7_0410400	96.5511	24.3035	153.621	116.664	94.5272	127.814	112.351	155.932	exosome complex component RRP4
PF3D7_0410500	6.20393	17.0854	151.613	121.871	124.878	55.9756	51.5532	61.5311	conserved Plasmodium protein, unknown function
PF3D7_0410600	110.202	206.232	161.091	114.824	90.5755	300.979	209.475	118.101	armadillo-type repeat protein ATRP
PF3D7_0410700	12.6414	172.911	108.837	149.499	89.7006	158.479	203.923	400.189	ribosome biogenesis GTPase A, putative
PF3D7_0410800	32.243	323.27	127.288	134.411	105.275	170.08	187.369	286.514	apicomplexan kinetochore protein 3, putative
PF3D7_0410900	37.7864	15.8808	62.5079	64.1594	44.7875	43.0525	94.6672	98.912	apicomplexan kinetochore protein 7, putative
PF3D7_0411000	243.437	38.1717	475.256	691.983	1055.4	101.546	112.097	341.629	AP2 domain transcription factor AP2-Z, putative
PF3D7_0411100	1.91093	13.1754	96.487	75.2877	197.947	67.4975	80.148	32.0468	mediator of RNA polymerase II transcription subunit 8, putative
PF3D7_0411200	1.68749	7.987	24.7436	27.792	20.5087	21.7413	34.0401	31.8393	PP-loop family protein, putative
PF3D7_0411300	1.28845	13.5719	42.7201	36.9807	35.9512	25.8754	44.1973	19.9273	golgin subfamily A member 6-like protein, putative
PF3D7_0411400	13.667	4.297	5.61991	6.27896	4.83082	11.7344	27.939	12.4175	DEAD box ATP-dependent RNA helicase, putative
PF3D7_0411500	0	0	0	0	0	0	0	0	tRNA Alanine
PF3D7_0411600	0	0	0	0	0	0	0	0	tRNA Glutamic acid
PF3D7_0411700	0.432556	0.744026	159.599	160.944	293.733	7.32611	11.4647	2.23673	conserved Plasmodium protein, unknown function
PF3D7_0411800	1.261	11.1447	15.0231	17.926	17.8386	15.7577	29.2479	27.3042	conserved Plasmodium protein, unknown function
PF3D7_0411900	5.54221	42.7588	40.4729	48.129	43.7366	70.3804	176.382	380.322	DNA polymerase alpha catalytic subunit A
PF3D7_0412000	5.02061	45.8852	67.7567	61.5166	52.601	83.1489	102.112	111.254	LITAF-like zinc finger protein, putative
PF3D7_0412100	8.60297	9.97192	20.7898	27.6066	14.6344	39.1303	59.0113	44.2002	ribosomal protein S12, mitochondrial
PF3D7_0412200	5.71636	2.13252	4.8712	5.13678	3.77948	6.1065	1.24644	0	conserved Plasmodium protein, unknown function
PF3D7_0412300	0.895802	2.43911	6.06578	7.55555	11.5887	4.76288	10.2502	4.51361	phosphopantothenoylcysteine synthetase, putative
PF3D7_0412400	133.686	6.10471	3.8353	3.10595	0.888911	4.92185	8.82584	5.81812	erythrocyte membrane protein 1, PfEMP1
PF3D7_0412500	0	0	0	0	0	0	0	0	Plasmodium RNA of unknown function RUF6
PF3D7_0412600	0.416884	0.17161	0.112113	0.544855	0.185689	0	0	8.47054	rifin, pseudogene
PF3D7_0412700	25.4319	1.24868	1.79681	0.993559	0.771576	1.38297	1.61852	1.41439	erythrocyte membrane protein 1, PfEMP1
PF3D7_0412800	0	0	0	0	0	0	0	0	Plasmodium RNA of unknown function RUF6
PF3D7_0412900	0.0373087	0	0	0	0	0	0	0	erythrocyte membrane protein 1, PfEMP1
PF3D7_0413000	0	0	0	0	0	0	0	0	Plasmodium RNA of unknown function RUF6
PF3D7_0413100	0.383127	0.100119	0	0.0179991	0	0.0110437	0.0219904	0	erythrocyte membrane protein 1, PfEMP1
PF3D7_0413200	0.184289	0.151401	0	0.0267724	0.984826	0	0	0	rifin
PF3D7_0413300	0.716139	0	1.10074	0.416013	0.0607566	0	0	0	rifin
PF3D7_0413400	31.1774	0.130728	0.171972	0.579413	0.378682	0.715388	3.54502	0	erythrocyte membrane protein 1 (PfEMP1), exon 1, pseudogene
PF3D7_0413500	18.2567	226.228	113.12	144.312	99.5654	388.135	135.078	63.1761	phosphoglucomutase-2
PF3D7_0413600	234.175	489.329	526.535	360.104	344.208	937.194	370.278	192.968	26S protease regulatory subunit 6B, putative
PF3D7_0413700	8.85403	73.952	99.2584	103.47	92.4614	203.3	84.427	33.774	lysine decarboxylase-like protein, putative
PF3D7_0413800	1.75596	15.4309	65.7643	80.8549	108.436	44.3185	36.135	51.4475	50S ribosomal protein L10, putative
PF3D7_0413900	49.7314	88.2274	95.4653	100.783	144.869	102.157	132.42	72.3264	ubiquitin carboxyl-terminal hydrolase 13, putative
PF3D7_0414000	5.17335	44.8277	123.142	135.187	150.942	112.131	155.496	194.346	structural maintenance of chromosomes protein 3
PF3D7_0414100	0.453674	2.97593	5.27495	6.72049	4.3864	8.64926	13.0202	6.94457	conserved Plasmodium membrane protein, unknown function
PF3D7_0414200.1	1.45994	13.0991	86.0205	96.0603	52.1552	145.826	45.5765	3.72225	calmodulin-like protein
PF3D7_0414200.2	5.56925e-06	2.51789e-05	3.06155e-06	1.54781e-06	5.76508e-06	10.5501	1.51579e-05	0	calmodulin-like protein
PF3D7_0414300	111.094	25.1887	34.4478	31.7842	54.7892	101.926	118.333	71.6956	Rab5-interacting protein, putative
PF3D7_0414400	0.869586	0.895623	2.39598	2.49369	4.64835	4.00532	9.85612	2.25466	conserved Plasmodium protein, unknown function
PF3D7_0414500	16.8505	135.369	368.986	154.997	130.707	772.858	1288.79	1872.63	RNA-binding protein, putative
PF3D7_0414600	13.3063	173.092	196.077	259.232	247.532	484.801	115.463	139.174	acylated pleckstrin-homology domain-containing protein, putative
PF3D7_0414700	7.74448	117.015	70.8208	71.2416	41.9478	117.014	98.5182	72.4249	GTP-binding protein, putative
PF3D7_0414800	12.9047	146.494	3.90305	0.386289	0	135.61	0	0	conserved Plasmodium protein, unknown function
PF3D7_0414900	91.3658	1086.82	13.6535	6.66711	11.517	1501.68	39.4933	0.890726	armadillo-domain containing rhoptry protein
PF3D7_0415000	148.263	38.2214	42.3566	34.834	66.5252	72.5753	54.9988	34.1937	ATPase GET3
PF3D7_0415100	10.8358	0.538557	8.85014	5.36812	6.67647	3.75661	2.9196	10.1429	conserved protein, unknown function
PF3D7_0415200	1.80949	8.18442	5.94274	9.35786	11.1768	9.77172	36.2035	97.6958	conserved Plasmodium protein, unknown function
PF3D7_0415300	103.099	25.7801	59.0028	66.845	74.1492	55.3059	87.5855	56.3128	cdc2-related protein kinase 3
PF3D7_0415400	208.827	148.895	322.136	224.095	162.392	531.419	242.273	135.035	coatomer subunit zeta, putative
PF3D7_0415500	139.285	94.2035	201.739	157.735	133.899	176.27	101.969	143.473	nuclear cap-binding protein subunit 2, putative
PF3D7_0415600	1.43594	4.19268	38.8079	41.0876	45.5773	15.2285	9.7277	0	GTP:AMP phosphotransferase
PF3D7_0415700	1.07864	6.9461	2.32816	3.51225	3.03043	11.4784	8.82423	0	conserved Plasmodium protein, unknown function
PF3D7_0415800	6.18467	50.4113	10.9714	14.3204	30.6467	15.9798	3.33783	4.94534	PhIL1-interacting candidate PIC3
PF3D7_0415900	4720	704.352	1677.68	1113.52	1298.72	1884.46	1363.08	621.081	60S ribosomal protein L15, putative
PF3D7_0416000	18.4614	166.332	230.076	163.139	89.9585	263.979	272.794	232.956	RNA-binding protein, putative
PF3D7_0416100	7.2538	118.997	200.726	201.954	137.846	170.829	178.585	146.248	glutamyl-tRNA(Gln) amidotransferase subunit A
PF3D7_0416200	8.99298	4.20696	66.4591	31.664	6.22107	45.8586	4.64398	7.54221	PRKR-interacting protein 1, putative
PF3D7_0416300	2.70115	33.8892	27.4044	40.8324	76.1277	19.7834	37.8421	47.9742	DNA helicase MCM9, putative
PF3D7_0416400	14.6792	203.559	81.7612	92.1847	68.181	81.0433	96.1923	18.0561	histone acetyltransferase, putative
PF3D7_0416500	5.91896	84.1325	188.082	108.356	87.6988	155.705	130.151	51.7263	repressor of RNA polymerase III transcription MAF1
PF3D7_0416600	3.65781	13.3993	83.5343	81.6591	52.937	79.3538	57.2421	19.7109	prohibitin-like protein PHBL, putative
PF3D7_0416700	130.357	108.329	294.277	162.035	266.72	938.447	212.126	146.999	CDGSH iron-sulfur domain-containing protein, putative
PF3D7_0416800	782.15	451.294	476.911	359.819	605.989	1536.42	563.098	268.718	small GTP-binding protein sar1
PF3D7_0416900	22.8657	10.6963	16.7698	19.3075	19.9042	14.0024	23.2533	22.8685	conserved Plasmodium protein, unknown function
PF3D7_0417000	0.692165	9.40276	211.333	285.762	128.99	19.8794	47.2443	33.6249	conserved Plasmodium protein, unknown function
PF3D7_0417100	0.505989	2.89501	52.2974	41.5136	39.6378	22.4206	35.2665	8.97155	mRNA-binding protein PUF2
PF3D7_0417200	8.28647	54.333	68.4165	43.846	49.2603	105.241	153.791	118.991	bifunctional dihydrofolate reductase-thymidylate synthase
PF3D7_0417300	39.9112	27.3765	55.2653	68.5256	44.879	39.4653	72.1559	31.1813	LETM1-like protein, putative
PF3D7_0417400	38.3257	24.2334	15.501	18.3013	20.8802	19.8238	33.0338	16.6529	conserved Plasmodium protein, unknown function
PF3D7_0417500	10.5287	87.0085	279.659	132.423	89.9565	362.695	266.824	131.992	memo-like protein
PF3D7_0417600	0.531558	6.73535	27.4654	35.6372	31.8698	20.7445	108.847	259.203	conserved Plasmodium protein, unknown function
PF3D7_0417700	0.887497	11.7103	86.6178	66.2742	67.6432	52.1882	94.8217	127.891	conserved Plasmodium protein, unknown function
PF3D7_0417800	11.1322	36.1311	62.2111	88.2887	104.455	67.5933	152.915	202.573	cdc2-related protein kinase 1
PF3D7_0417900	0.409877	1.46831	19.8121	19.2994	9.23978	12.1255	37.4774	39.3638	conserved Plasmodium protein, unknown function
PF3D7_0418000	0.814701	10.1362	18.1478	22.3461	26.1714	30.066	71.9857	245.166	conserved Plasmodium protein, unknown function
PF3D7_0418100	75.2015	15.5641	39.8477	45.8514	38.8269	41.6938	71.1066	132.553	protein SOC1, putative
PF3D7_0418200	185.236	39.5743	64.3807	45.7311	26.2453	58.8614	109.016	106.313	eukaryotic translation initiation factor 3 subunit M, putative
PF3D7_0418300	716.337	1073.24	280.573	310.68	150.13	472.456	570.645	334.759	conserved Plasmodium protein, unknown function
PF3D7_0418400	136.995	42.3207	73.4337	54.4887	27.0365	146.712	41.5325	27.0272	LSM domain-containing protein, putative
PF3D7_0418500	34.2014	51.0029	25.1846	16.8605	21.9666	115.399	39.3216	19.9465	trafficking protein particle complex subunit 3, putative
PF3D7_0418600	15.1015	176.92	10.5357	14.8607	15.6938	26.6775	17.2571	9.16442	regulator of chromosome condensation, putative
PF3D7_0418700	132.29	113.548	107.352	100.492	68.1909	105.324	114.501	73.5838	RNA-binding protein NOB1, putative
PF3D7_0418800	2.67829	33.3391	1544.27	1722.2	2453.52	65.5492	81.8497	626.958	MOLO1 domain-containing protein, putative
PF3D7_0418900	3.37048	22.2712	208.617	125.973	74.9121	116.312	164.438	92.1054	conserved protein, unknown function
PF3D7_0419000	0.912415	8.59569	86.8217	78.1553	64.4965	41.33	177.611	247.592	conserved Plasmodium protein, unknown function
PF3D7_0419100	2.87846	7.71873	28.144	31.6565	29.8929	11.2292	32.0391	37.469	conserved Plasmodium protein, unknown function
PF3D7_0419200	18.2982	25.3637	11.1142	24.137	23.3708	34.9541	16.9449	60.9395	protein transport protein GOT1, putative
PF3D7_0419300	3.37608	41.0893	30.2152	31.8844	22.48	72.8848	23.92	2.28132	conserved Plasmodium protein, unknown function
PF3D7_0419400	1.57848	43.1135	6.83663	10.1997	7.6594	14.3792	8.35363	11.3124	conserved Plasmodium protein, unknown function
PF3D7_0419500	30.2993	21.4552	32.64	29.5023	19.6607	28.8796	36.588	0.569165	conserved Plasmodium membrane protein, unknown function
PF3D7_0419600	470.192	237.726	443.33	308.095	176.66	344.517	433.38	216.21	ran-specific GTPase-activating protein 1, putative
PF3D7_0419700	14.7448	318.555	51.3065	35.5723	30.6855	248.674	51.838	79.6471	apical merozoite protein
PF3D7_0419800	282.175	84.4227	161.948	134.097	103.547	157.494	151.527	141.064	60S ribosomal protein L7ae/L30e, putative
PF3D7_0419900	65.461	45.8128	9.6701	11.1929	12.9386	10.912	28.1272	14.5063	phosphatidylinositol 4-kinase, putative
PF3D7_0420000	57.6749	31.1723	29.7665	34.1533	23.5359	34.2269	66.7739	27.2541	zinc finger protein, putative
PF3D7_0420100	99.9021	34.4958	131.766	117.39	111.035	107.323	156.07	111.35	serine/threonine protein kinase RIO2
PF3D7_0420200	4.81672	6.37572	81.4452	88.3362	189.585	21.5735	43.9804	47.449	holo-[acyl-carrier-protein] synthase, putative
PF3D7_0420300	97.6556	288.98	34.4373	50.4532	63.4479	58.595	71.8901	48.7834	AP2 domain transcription factor, putative
PF3D7_0420400	6.37648	19.2289	86.2481	46.9973	74.5879	40.0719	27.69	20.5508	ribosome-recycling factor
PF3D7_0420500	1.34571	7.91312	113.364	64.7009	73.6684	152.042	97.7973	97.8033	conserved Plasmodium protein, unknown function
PF3D7_0420600	7.34625	93.0215	114.01	100.33	114.575	125.68	139.11	135.46	apicomplexan kinetochore protein 6, putative
PF3D7_0420700	8.69256	0.238748	0.567062	0.214561	0.0397087	0.335136	0.595789	0	erythrocyte membrane protein 1, PfEMP1
PF3D7_0420800	0	0	0	0	0	0	0	0	Plasmodium RNA of unknown function RUF6
PF3D7_0420900	1.92353	0.106016	0.184672	0.0190564	0	0.0467728	0	0	erythrocyte membrane protein 1, PfEMP1
PF3D7_0421000	0	0	0	0	0	0	0	0	Plasmodium RNA of unknown function RUF6
PF3D7_0421100	3.81753	0.171239	0.0286804	0.0115423	0.0156648	0.0118043	0	0.451935	erythrocyte membrane protein 1, PfEMP1
PF3D7_0421200	1.7392	0	0	0	0	0	0	0	rifin
PF3D7_0421300	16.4577	0.766204	3.57191	1.92048	1.77567	1.162	1.46066	2.24684	erythrocyte membrane protein 1, PfEMP1
PF3D7_0421400	0	0	0	0	0	0	0	0	Plasmodium RNA of unknown function RUF6
PF3D7_0421500	0.424298	0.17472	1.65425	3.48111	4.53594	0.142977	0	5.75036	rifin, pseudogene
PF3D7_0421600	0	0	0	0.0450652	0.0920302	0.0347686	0.068927	0	erythrocyte membrane protein 1 (PfEMP1)-like pseudogene
PF3D7_0421700	0.104632	0.508801	4.08849	5.10222	3.91755	5.14314	20.7446	60.1868	conserved Plasmodium protein, unknown function
PF3D7_0421800	0	0	18.7398	43.2618	2.32523	2.59966	0	0	conserved Plasmodium protein, unknown function
PF3D7_0421900	4.16131	0	716.769	1635.94	1525.64	48.5613	218.015	277.614	conserved Plasmodium protein, unknown function
PF3D7_0422000	28.7278	77.6562	372.16	318.185	410.334	130.845	173.051	101.85	steroid dehydrogenase, putative
PF3D7_0422100	77.9359	27.7737	85.7447	60.5799	40.6422	75.4653	73.748	27.9791	transmembrane emp24 domain-containing protein, putative
PF3D7_0422200	27.015	23.7996	38.045	47.2324	42.1299	44.1606	73.2117	97.2113	erythrocyte membrane-associated antigen
PF3D7_0422300	137.886	1105.03	9363.2	3740.23	874.735	6276.87	8324.75	10394.7	alpha tubulin 2
PF3D7_0422400	3404.82	473.813	784.102	591.257	455.597	1258.3	852.788	210.44	40S ribosomal protein S19
PF3D7_0422500	103.924	37.8789	59.8941	71.8087	54.0147	45.3733	90.7964	109.01	pre-mRNA-splicing helicase BRR2, putative
PF3D7_0422600	23.499	10.0932	69.8889	46.9173	14.4865	45.6902	66.0246	4.3284	conserved Plasmodium protein, unknown function
PF3D7_0422700	221.127	43.8107	194.229	117.866	78.637	128.768	168.732	138.189	eukaryotic initiation factor 4A-III, putative
PF3D7_0422800	3.09211	24.6147	34.2102	32.4463	39.0832	39.1	12.2483	9.65421	serpentine receptor 12, putative
PF3D7_0422900	6.29333	39.9734	264.363	275.138	174.674	101.485	106.983	157.008	methyltransferase, putative
PF3D7_0423000	0.897561	10.4294	47.8181	61.2179	19.1165	35.513	22.9984	5.79295	conserved Plasmodium protein, unknown function
PF3D7_0423100	182.516	73.1917	279.887	274.032	162.304	234.789	292.061	67.6987	AP-4 complex subunit sigma, putative
PF3D7_0423200	78.5484	77.6284	97.4811	125.793	180.593	264.915	39.0127	43.969	BSD-domain protein, putative
PF3D7_0423300	3.32287	65.5918	52.6473	107	123.88	43.7279	31.4569	44.9145	conserved Plasmodium protein, unknown function
PF3D7_0423400	21.01	517.006	28.3098	29.636	38.1846	547.449	30.0695	23.1913	apical asparagine-rich protein AARP
PF3D7_0423500	105.334	2020.54	760.597	593.89	661.606	1442.65	434.873	462.344	glideosome associated protein with multiple membrane spans 2
PF3D7_0423600	64.3864	39.1218	46.0652	49.8856	69.3002	42.7935	87.754	75.5189	conserved Plasmodium protein, unknown function
PF3D7_0423700	577.063	3341.1	137.539	70.3676	110.215	2482.35	611.593	53.997	early transcribed membrane protein 4
PF3D7_0423800	21.3537	187.484	13.9905	30.2872	29.8356	288.919	47.0747	7.83683	cysteine-rich protective antigen
PF3D7_0423900	45.7392	44.6983	0	7.81955	1.74837	291.419	15.5788	0	probable protein, unknown function
PF3D7_0424000	4.68882	4.52982	2.41284	2.54618	5.26644	23.717	14.4988	8.27926	Plasmodium exported protein (PHISTc), unknown function
PF3D7_0424100	13.5453	133.32	2.1285	3.95722	1.46153	55.6756	9.74622	7.08056	reticulocyte binding protein homologue 5
PF3D7_0424200	11.7634	90.2311	0.59781	0.0444275	1.24633	19.1728	16.9641	0.606877	reticulocyte binding protein homologue 4
PF3D7_0424300	17.9666	148.749	0.667475	0.633077	1.80008	30.5296	11.4947	1.50201	erythrocyte binding antigen-165, pseudogene
PF3D7_0424400	0.77245	0.527956	0.281741	0.945683	0.31488	0.674057	4.86421	1.08832	surface-associated interspersed protein 4.2 (SURFIN 4.2)
PF3D7_0424500	508.153	82.2569	9.58423	16.3701	11.0284	49.9191	40.289	33.7439	serine/threonine protein kinase, FIKK family
PF3D7_0424600	1456.91	655.197	28.4918	17.6689	2.95429	869.251	128.935	42.243	Plasmodium exported protein (PHISTb)
PF3D7_0424700	482.835	31.0557	0.683531	0.917652	0.690134	8.14043	33.9887	11.306	serine/threonine protein kinase, FIKK family
PF3D7_0424800	362.322	99.2896	2.74069	3.16422	0.275489	12.249	25.7657	7.22905	Plasmodium exported protein (PHISTb), unknown function
PF3D7_0424900	4098.31	251.421	19.1358	15.1054	2.21505	50.3879	67.5659	30.3666	Plasmodium exported protein (PHISTa), unknown function
PF3D7_0425000	0.636583	0.14939	0.587742	0	0	0	0	0	Plasmodium exported protein, unknown function, pseudogene
PF3D7_0425100	160.731	32.4045	1.35579	0	0	28.8041	0	0.348335	Plasmodium exported protein (hyp6), unknown function
PF3D7_0425200	149.809	28.2627	0	0	0	58.7492	0.158451	0	Plasmodium exported protein (hyp15), unknown function
PF3D7_0425300	0.351435	0	0	0	0	0	0	0	Plasmodium exported protein (PHISTa), unknown function, pseudogene
PF3D7_0425400	87.7183	7.38885	0	0	0	0	0	0	Plasmodium exported protein (PHISTa), unknown function
PF3D7_0425500	0	0.399608	0	0	0.0718723	0.380839	0	0	stevor
PF3D7_0425600	0.120983	0	0	0	0	0	0	0	rifin, pseudogene
PF3D7_0425700	1.33568	0	0.478601	0.0323204	0	1.05053	0	0	rifin
PF3D7_0425800	8.01617	0.595788	0.121654	0.198096	0.341509	0.0893367	0.555178	0.571513	erythrocyte membrane protein 1, PfEMP1
PF3D7_0425900	1.55829	5.68873	1.61528	1.5837	2.84284	24.4123	2.37468	7.99753	rifin
PF3D7_0426000	1.27425	0.326037	1.23769	0.765722	0.44538	0.587337	2.37467	3.12907	erythrocyte membrane protein 1, PfEMP1
PF3D7_0500100	4.5539	17.5068	15.6176	15.4075	12.1547	21.2509	19.2818	6.67582	erythrocyte membrane protein 1, PfEMP1
PF3D7_0500200	0	0	0	0	0	0	0	0	erythrocyte membrane protein 1 (PfEMP1), pseudogene
PF3D7_0500300	0.209225	0.689068	0	0.0303831	0.124259	0.140994	0.929998	3.33462	rifin, pseudogene
PF3D7_0500400	0.463795	0.304853	0	0.0269503	0	0.791217	0.742228	0	rifin
PF3D7_0500500	0.118409	0.195465	0.635977	0	0	0	6.31519	0	rifin
PF3D7_0500600	0.954039	7.67871	0.70451	0.761638	0.425062	3.69999	18.6567	12.7854	stevor, pseudogene
PF3D7_0500700	1.42804	0	3.9359	0	0.845994	0	0	0	rifin, pseudogene
PF3D7_0500800	28.4253	89.8154	16.5613	18.5512	22.2571	52.2979	254.383	93.0135	mature parasite-infected erythrocyte surface antigen
PF3D7_0500900	3.80943	33.5836	0.171626	2.58574	2.38592	38.0562	21.0807	15.0513	serine/threonine protein kinase, FIKK family
PF3D7_0501000	800.774	94.3611	31.9588	23.6021	3.37873	190.638	271.062	97.5147	Plasmodium exported protein, unknown function
PF3D7_0501100.1	915.485	268.932	59.2933	98.1915	274.925	176.472	86.6757	118.223	co-chaperone J domain protein JDP
PF3D7_0501100.2	122.101	40.3866	3.13936	7.99859	8.82949	15.2019	6.18802e-06	4.67407e-06	heat shock protein 40, type II
PF3D7_0501200	122.228	68.3421	44.2788	63.6357	71.03	86.954	205.503	37.0996	parasite-infected erythrocyte surface protein
PF3D7_0501300	11144.7	714.501	16.3303	25.2588	9.23736	216.2	237.782	58.7031	skeleton-binding protein 1
PF3D7_0501400	891.911	178.295	12.7621	39.2031	31.6641	17.3579	51.235	10.0812	interspersed repeat antigen
PF3D7_0501500	32.0962	771.187	10.304	12.4531	19.5115	417.759	18.9745	11.91	rhoptry-associated protein 3
PF3D7_0501600	92.2449	1710.34	10.4596	8.18679	15.2978	860.358	20.6953	0	rhoptry-associated protein 2
PF3D7_0501700	0.0774153	0.441024	6.03552	10.1049	6.63592	6.77265	19.9001	6.54543	anaphase-promoting complex subunit 3, putative
PF3D7_0501800	5.97182	63.173	54.4377	65.5406	51.9744	86.7882	174.487	175.663	chromatin assembly factor 1 subunit A
PF3D7_0501900	22.7517	16.9741	39.4957	28.8134	37.0821	50.2096	39.4091	30.5114	trafficking protein particle complex subunit 13, putative
PF3D7_0502000	37.1244	11.3134	8.08761	12.2572	9.58915	17.6881	19.6952	10.8675	vacuolar protein sorting-associated protein 11, putative
PF3D7_0502100	3.99944	14.203	17.8333	18.4444	20.6793	44.3224	15.1409	0.282426	HCNGP-like protein
PF3D7_0502200	20.2116	26.3159	41.4131	29.6186	24.8455	42.4131	44.5282	17.1722	protein Mpv17, putative
PF3D7_0502300	0	2.80953	154.735	317.007	174.646	5.05513	3.94773	31.0342	conserved Plasmodium protein, unknown function
PF3D7_0502400	308.631	54.7916	137.077	95.5237	18.8812	89.3961	84.4276	26.1794	merozoite surface protein 8
PF3D7_0502500	2.2478	1.65943	24.9978	25.984	4.98573	8.941	20.6098	11.8623	conserved Plasmodium protein, unknown function
PF3D7_0502600	2.3221	4.55414	20.4205	18.9054	19.5871	16.5909	57.9558	141.73	conserved Plasmodium protein, unknown function
PF3D7_0502700	7.54218	7.68439	19.2445	25.7465	11.7351	12.5274	21.6593	10.5874	conserved protein, unknown function
PF3D7_0502800	66.3374	6.04894	52.011	44.5246	38.1708	12.2706	34.922	6.06614	DnaJ protein, putative
PF3D7_0502900	92.2775	297.675	1704.56	2127.44	1988.94	1820.81	287.84	831.653	Tim10/DDP family zinc finger protein, putative
PF3D7_0503000	17.3163	170.698	1004.59	1293	1490.67	506.314	355.254	495.067	50S ribosomal protein L28, apicoplast, putative
PF3D7_0503100	3.72664	11.097	3.24725	4.63257	3.99497	16.563	15.5551	18.5519	4-diphosphocytidyl-2-C-methyl-D-erythritol kinase, putative
PF3D7_0503200	2.33721	26.4925	103.562	142.332	418.795	42.2831	129.254	412.352	cell division control protein 6, putative
PF3D7_0503300	441.889	143.312	175.632	134.807	75.8689	179.87	204.428	156.97	serine/arginine-rich splicing factor 12
PF3D7_0503400	569.187	3266.82	1816.24	1625.79	1452.86	8756.5	756.654	518.793	actin-depolymerizing factor 1
PF3D7_0503500	7.60331	31.9157	42.3421	60.6906	73.0127	39.8914	36.2397	28.7854	protein kinase, putative
PF3D7_0503600	51.2975	308.101	27.5047	29.8477	22.1184	129.591	35.719	5.57369	myosin B
PF3D7_0503800	1559.52	336.22	610.594	461.163	217.047	957.036	643.957	187.032	60S ribosomal protein L31
PF3D7_0503900	0.851948	2.54612	4.07086	5.92152	3.48205	3.64483	9.59787	5.42229	conserved Plasmodium protein, unknown function
PF3D7_0504000	4.39269	17.6552	3.17953	6.35895	5.28025	6.3274	27.4628	3.52648	cation transporting P-ATPase
PF3D7_0504100	4.55803	91.6658	209.526	198.46	348.032	107.014	70.6088	77.7179	AN1-type zinc finger protein, putative
PF3D7_0504200	3.05602	44.7628	49.962	49.2172	30.8714	74.517	45.7953	22.6585	ATP-dependent RNA helicase DDX27, putative
PF3D7_0504300	0.37094	2.78776	77.58	79.2538	24.2666	14.904	44.1589	3.62597	conserved Plasmodium protein, unknown function
PF3D7_0504400	7.96914	46.5143	116.711	72.9393	56.003	109.851	105.632	46.1615	ATP-dependent helicase, putative
PF3D7_0504500	3.18396	79.1208	3658.04	4938.4	5809.51	171.437	281.005	1508.67	MOLO1 domain-containing protein, putative
PF3D7_0504600	17.6756	173.613	392.614	247.39	194.829	414.412	176.978	103.048	2-oxoisovalerate dehydrogenase subunit beta, mitochondrial, putative
PF3D7_0504700	1.54148	11.5556	45.3334	50.2409	29.255	52.6429	67.6772	24.8029	centrosomal protein CEP120, putative
PF3D7_0504800	3.02584	31.5214	15.074	21.5127	27.7059	25.0207	32.132	35.7004	conserved Plasmodium protein, unknown function
PF3D7_0504900	9.92425	114.284	1248.77	1122.51	815.518	478.553	311.48	281.615	transmembrane protein TMEM222, putative
PF3D7_0505000	27.8901	6.24577	13.3314	14.991	10.916	15.3562	25.624	25.2654	MMS19-like protein, putative
PF3D7_0505100	32.9524	36.954	21.4046	28.2365	26.5759	24.1299	40.9585	22.1742	trafficking protein particle complex subunit 8, putative
PF3D7_0505200	8.50196	67.8377	62.3351	51.2727	56.1007	74.3954	37.8056	19.6182	actin-like protein, putative
PF3D7_0505300	0.51825	1.52188	0.644495	0.376915	0.153751	6.98603	1.75149	0	UDP-N-acetylglucosamine transporter, putative
PF3D7_0505400	4.38771	47.025	51.4768	66.8093	60.4631	47.5807	55.7518	27.6335	conserved protein, unknown function
PF3D7_0505500	9.13912	54.229	47.3404	52.3599	49.8386	76.9237	143.838	366.939	DNA mismatch repair protein MSH6, putative
PF3D7_0505600	15.0415	9.38156	45.0021	61.1859	89.7187	22.1104	36.485	30.6749	BCNT domain-containing protein, putative
PF3D7_0505700	37.392	25.6609	45.6747	52.7917	53.505	39.9272	61.366	38.0301	conserved Plasmodium membrane protein, unknown function
PF3D7_0505800	1510.28	1177.18	1171.09	753.668	390.63	3664.55	1609.53	858.638	small ubiquitin-related modifier
PF3D7_0505900	185.598	186.668	825.955	404.04	350.826	475.654	310.536	286.946	mediator of RNA polymerase II transcription subunit 11, putative
PF3D7_0506000	14.0735	3.22912	28.3751	17.8214	22.8881	19.6164	11.068	0.261879	conserved Plasmodium protein, unknown function
PF3D7_0506100	106.122	26.9186	198.522	177.857	229.767	107.114	90.8334	73.7425	60S ribosomal subunit protein L24, putative
PF3D7_0506200	64.5623	18.8541	124.574	103.449	126.278	75.1308	29.6253	29.844	TATA-box-binding protein
PF3D7_0506300	2.00564	15.2182	21.6198	27.1286	18.952	20.473	33.0653	14.8324	conserved protein, unknown function
PF3D7_0506400	0	2.28069	302.244	214.361	794.615	8.99836	0.568884	161.665	conserved Plasmodium protein, unknown function
PF3D7_0506500	13.1753	22.365	36.19	42.1788	33.8222	38.1537	80.5576	117.859	conserved Plasmodium protein, unknown function
PF3D7_0506600	0	0.27967	0.0897596	0.0973619	0.499264	0.075738	0	0	histone deacetylase, putative, pseudogene
PF3D7_0506700	23.8711	59.6962	64.0422	63.1259	57.8372	76.3399	73.1683	31.2229	GTPase-activating protein, putative
PF3D7_0506800	92.1521	33.9252	61.7026	59.2392	41.5689	65.175	73.1682	47.0664	transcription factor 25, putative
PF3D7_0506900	36.3221	695	827.05	1107.86	1352.39	546.02	192.07	343.436	rhomboid protease ROM4
PF3D7_0507000	6.05413	9.20736	55.5929	18.5122	14.321	29.8106	26.033	8.08111	conserved protein, unknown function
PF3D7_0507100	3928.99	443.734	570.276	554.773	468.267	729.201	644.947	273.688	60S ribosomal protein L4
PF3D7_0507200	5.36592	116.176	28.419	22.4683	75.1135	31.3257	6.8742	21.1997	subtilisin-like protease 3
PF3D7_0507300	5.36912	44.544	2.61376	3.24433	4.55538	19.2461	12.6953	19.1833	subtilisin-like ookinete protein SOPT
PF3D7_0507400	20.0211	118.688	5.34297	5.56082	8.57474	196.823	0	0	subtilisin propeptide-like protein
PF3D7_0507500	68.035	672.961	4.56142	2.18933	2.63533	519.455	24.5513	2.7016	subtilisin-like protease 1
PF3D7_0507600	128.944	129.135	247.545	212.192	96.7572	267.045	171.167	232.634	protein CAF40, putative
PF3D7_0507700	83.793	73.4357	166.192	149.034	130.567	129.884	141.129	83.7343	nuclear protein localization protein 4, putative
PF3D7_0507800	176.282	209.327	56.309	77.4404	74.7639	90.7534	169.806	184.473	conserved protein, unknown function
PF3D7_0507900	237.08	51.2366	67.0901	62.5593	66.5562	142.807	122.485	111.95	conserved Plasmodium protein, unknown function
PF3D7_0508000	19.732	355.54	591.138	666.789	979.453	804.207	111.28	188.678	6-cysteine protein
PF3D7_0508100	11.7069	244.168	107.707	117.539	93.3299	158.043	117.099	87.2304	SET domain protein, putative
PF3D7_0508200	6.93207	61.4177	364.037	264.681	554.204	245.99	204.078	153.181	ceramide synthase CERS1, putative
PF3D7_0508300	69.8791	52.3132	63.2776	21.0799	17.0812	69.3613	38.5841	8.9344	triose phosphate transporter
PF3D7_0508400	1.8107	6.11022	43.8648	32.6976	15.7883	40.2228	98.707	331.492	conserved protein, unknown function
PF3D7_0508500	18.2581	118.085	13.6726	13.0733	11.4512	22.3492	24.6247	20.4501	ND6 protein, putative
PF3D7_0508600	158.067	119.366	178.568	183.384	239.971	291.189	101.67	36.7601	conserved protein, unknown function
PF3D7_0508700	60.4794	42.7271	57.1376	70.8026	92.162	65.69	106.871	99.8489	pre-mRNA-processing ATP-dependent RNA helicase PRP5, putative
PF3D7_0508800	18.2852	225.417	91.3207	80.6673	137.937	724.167	67.2446	27.876	single-stranded DNA-binding protein
PF3D7_0508900	6.53973	185.987	55.0123	60.7889	71.4432	52.9901	82.1518	73.7277	protein AAP6
PF3D7_0509000	59.0057	146.976	499.576	338.714	212.695	407.652	421.786	201.833	alpha-soluble NSF attachment protein, putative
PF3D7_0509100	2.14617	30.2155	22.6799	26.1966	18.3926	26.5975	86.539	96.4907	structural maintenance of chromosomes protein 4, putative
PF3D7_0509200	0.105405	4.16631	65.3598	46.5004	17.09	36.6063	103.73	94.4329	leucine-rich repeat protein
PF3D7_0509300	17.3414	24.5295	165.411	114.454	39.9517	112.034	96.5331	15.6268	conserved Plasmodium protein, unknown function
PF3D7_0509400	115.779	25.1079	25.8672	26.9202	19.1865	24.2582	40.0288	13.019	RNA polymerase I
PF3D7_0509500	7.89733	10.1033	21.4219	39.0498	59.4231	15.5497	22.204	23.1899	ERCC4 domain-containing protein, putative
PF3D7_0509600	31.9966	38.7568	138.527	122.378	119.752	87.6418	146.153	77.4203	asparagine--tRNA ligase
PF3D7_0509700	1.38707	15.5111	502.974	599.501	1054.25	36.7264	78.2356	325.184	conserved Plasmodium protein, unknown function
PF3D7_0509800	90.4304	139.139	61.3408	68.732	61.3827	79.3464	95.037	69.4999	phosphatidylinositol 4-kinase beta
PF3D7_0509900	1.97103	3.06095	4.67163	6.69873	4.06346	6.61968	0	0	NSE4 domain-containing protein, putative
PF3D7_0510000	0.589635	4.03131	26.8353	22.5253	15.6701	15.1987	33.6353	29.5475	conserved Plasmodium protein, unknown function
PF3D7_0510100	10.4838	130.511	24.658	27.0653	19.1511	42.6187	78.5204	56.6213	KH domain-containing protein, putative
PF3D7_0510200	43.9997	36.2966	68.3352	59.3642	29.4631	70.1087	67.1262	14.773	peptidyl-prolyl cis-trans isomerase
PF3D7_0510300	9.54412	61.3533	908.176	884.646	897.924	354.991	523.648	323.945	stripes inner membrane complex protein, putative
PF3D7_0510400	25.4651	3.37287	12.008	11.9903	6.56238	13.712	11.9997	3.73813	PDCD2 domain-containing protein, putative
PF3D7_0510500	45.2571	46.3467	45.1355	45.3193	39.6428	64.4431	127.659	95.7503	topoisomerase I
PF3D7_0510600	0	0	0	0	0	0	0	0	tRNA Leucine
PF3D7_0510700	1.01931	4.69759	238.159	252.604	428.579	20.9699	21.8389	129.871	conserved Plasmodium protein, unknown function
PF3D7_0510800	1.17592	18.9351	159.821	112.002	70.6996	120.972	218.149	251.245	WD repeat-containing protein, putative
PF3D7_0510900	21.7852	179.498	34.1457	70.3392	0	713.007	0	0	small nucleolar RNA snoR04
PF3D7_0511000	1049.58	278.067	1319.6	1488.92	2288.53	800.793	400.058	559.343	translationally-controlled tumor protein homolog
PF3D7_0511100	10.3713	12.7704	339.966	334.332	483.133	81.1011	89.16	179.525	conserved Plasmodium protein, unknown function
PF3D7_0511200	5.50263	59.5171	93.866	140.402	104.819	56.8106	47.7585	75.2606	stearoyl-CoA desaturase
PF3D7_0511300	5.57466	7.86831	21.2891	21.3023	30.5394	17.9624	24.2798	22.5402	MORN repeat protein, putative
PF3D7_0511400	0.815799	2.68013	3.36861	8.00665	5.38202	4.31298	16.763	2.73451	conserved Plasmodium protein, unknown function
PF3D7_0511500	76.052	30.7746	16.5607	20.1902	17.931	16.7578	51.1068	23.7801	RNA pseudouridylate synthase, putative
PF3D7_0511600	2.69856	51.835	0.884077	3.54561	0.493968	77.6061	0	0	apical rhoptry neck protein
PF3D7_0511700	17.4721	16.548	2.80261	1.37681	1.57585	30.5046	47.9342	0	EKC/KEOPS complex subunit CGI121
PF3D7_0511800	292.688	315.544	472.716	551.853	1126.28	249.185	223.787	394.528	inositol-3-phosphate synthase
PF3D7_0511900	6.74552	0.690986	0.596973	1.08641	1.81212	1.51911	10.4524	0.997376	conserved Plasmodium protein, unknown function
PF3D7_0512000	111.644	115.998	677.143	602.933	319.433	456.58	648.679	248.071	prefoldin subunit 6
PF3D7_0512100	5.11095	15.929	305.643	285.611	375.303	95.0192	80.0764	121.672	conserved protein, unknown function
PF3D7_0512200	26.5849	7.88735	27.3349	22.4659	40.4411	14.7769	31.8243	23.2319	glutathione synthetase
PF3D7_0512300	47.1219	16.1407	26.5923	28.4614	17.3382	28.0331	36.0264	31.1371	CDK-activating kinase assembly factor MAT1
PF3D7_0512400	15.65	2.029	14.5824	15.3703	13.4416	9.17827	6.02545	17.7929	conserved Plasmodium protein, unknown function
PF3D7_0512500	5.39387	11.2767	32.1272	30.3832	19.2866	30.0686	38.8482	23.9792	conserved Plasmodium protein, unknown function
PF3D7_0512600	286.291	490.007	1091.2	888.315	1048.08	895.41	512.431	480.117	ras-related protein Rab-1B
PF3D7_0512700	43.9558	11.7941	47.2862	41.4226	20.448	47.0672	71.563	2.15991	orotate phosphoribosyltransferase
PF3D7_0512800	3.01366	11.1257	33.2016	38.8849	24.5248	25.0048	40.5305	16.0918	conserved Plasmodium protein, unknown function
PF3D7_0512900	2.76789	2.89982	7.72512	3.46499	6.14726	6.23278	1.94196	0	AKAP-like protein
PF3D7_0513000	12.9849	56.5402	743.287	647.391	677.137	229.377	272.519	245.656	conserved protein, unknown function
PF3D7_0513100	23.4224	224.709	284.443	297.323	444.241	236.834	102.251	153.01	conserved protein, unknown function
PF3D7_0513200	63.9867	38.3054	18.703	20.4718	21.4117	28.4141	53.5937	36.5595	CPSF domain-containing protein, putative
PF3D7_0513300	1317.95	292.367	375.696	278.829	188.24	496.165	275.569	24.5034	purine nucleoside phosphorylase
PF3D7_0513400	12.0752	17.1557	108.565	102.687	72.3721	73.3525	60.4282	78.8074	GTP-binding protein YihA1
PF3D7_0513500	63.3566	11.4823	165.858	155.341	82.171	94.1749	60.4824	36.9252	mitochondrial import inner membrane translocase subunit TIM16, putative
PF3D7_0513600	24.0546	145.799	414.3	399.942	292.364	477.098	474.421	162.674	deoxyribodipyrimidine photo-lyase, putative
PF3D7_0513700	1.68415	23.726	298.38	407.768	181.439	71.7237	106.168	41.4374	secreted ookinete protein, putative
PF3D7_0513800	12.3392	55.041	333.186	297.448	451.774	185.704	93.8083	118.961	ras-related protein Rab-1A
PF3D7_0513900	2.71841	16.4868	76.7216	50.7204	32.7959	67.3925	38.5068	23.5453	conserved protein, unknown function
PF3D7_0514000	3.53887	29.1449	119.985	172.358	128.055	80.9296	103.267	152.437	tubulin--tyrosine ligase, putative
PF3D7_0514100	3.21685	36.0388	47.6963	49.3273	44.2621	43.0017	52.7786	36.7664	ATP-dependent DNA helicase UvrD
PF3D7_0514200	12.5292	35.5661	38.7765	42.1887	20.9219	44.4987	52.8513	37.8795	conserved Plasmodium protein, unknown function
PF3D7_0514300	4.93785	15.1821	32.2637	46.0963	41.4066	29.3538	54.2132	47.8021	aspartate--tRNA ligase, putative
PF3D7_0514400	0	0	0	0	0	0	0	0	tRNA Phenylalanine
PF3D7_0514500	1.38105	28.7202	1226.24	1568.48	1593.09	120.062	120.226	323.065	conserved Plasmodium membrane protein, unknown function
PF3D7_0514600	88.448	24.039	131.944	114.286	134.897	68.9473	53.8662	36.2417	ribose-5-phosphate isomerase, putative
PF3D7_0514700	0.35586	1.1544	5.33438	4.68523	1.99917	5.47483	31.6577	52.0678	MORN repeat protein, putative
PF3D7_0514800	27.5625	9.93628	14.7666	17.2184	22.2631	14.9284	26.8164	24.619	inositol polyphosphate multikinase, putative
PF3D7_0514900	42.7368	15.4081	43.297	42.7587	44.7015	53.0792	23.2495	38.8163	conserved Plasmodium protein, unknown function
PF3D7_0515000	196.651	129.34	222.128	162.845	97.9219	238.89	257.948	191.897	pre-mRNA-splicing factor CWC2, putative
PF3D7_0515100	1.47884	13.1955	29.3945	27.8528	40.7733	30.1919	15.9005	6.25734	rhomboid protease ROM9
PF3D7_0515200	6.51902	25.1716	145.468	110.237	82.4624	68.7435	56.5702	114.588	conserved Plasmodium protein, unknown function
PF3D7_0515300	27.224	41.7949	34.0071	42.1426	89.3115	38.1839	49.4858	79.6776	phosphatidylinositol 3-kinase
PF3D7_0515400	15.7991	309.017	315.906	390.022	527.139	127.327	80.2077	240.51	conserved protein, unknown function
PF3D7_0515500	0.502596	6.434	83.8543	103.246	83.0036	33.7214	70.4413	123.553	gametogenesis essential protein 1, putative
PF3D7_0515600	2.10631	29.8138	256.152	382.832	269.437	137.141	202.215	439.931	gamete egress protein GEP, putative
PF3D7_0515700	139.873	2974.4	891.988	610.639	586.44	2398.89	551.667	297.455	glideosome-associated protein 40, putative
PF3D7_0515800	54.2447	100.406	160.992	130.758	145.327	119.585	63.3095	35.9125	BolA-like protein, putative
PF3D7_0515900	13.8038	65.1829	71.909	51.9511	61.9463	74.4393	63.7895	54.3756	NLI interacting factor-like phosphatase, putative
PF3D7_0516000	1.01957	8.55001	17.3106	13.6301	7.97545	15.0585	28.4833	6.28048	RAP protein, putative
PF3D7_0516100	1.06495	5.93194	21.6052	21.1142	21.249	15.2042	27.0714	15.012	cation-transporting ATPase 1
PF3D7_0516200	3946.61	675.14	1521.12	785.426	1028.62	1505.46	1108.63	540.811	40S ribosomal protein S11
PF3D7_0516300	140.573	12.329	68.3385	60.046	76.1912	34.4423	61.046	35.3869	tRNA pseudouridine synthase, putative
PF3D7_0516400	17.9116	63.2264	307.868	381.527	713	115.017	75.9184	173.417	phosducin-like protein 1, putative
PF3D7_0516500	4.91539	31.5917	2112.26	2585.52	4779.81	114.394	195.071	1325.21	major facilitator superfamily domain-containing protein, putative
PF3D7_0516600	24.8422	43.5515	39.8532	40.7372	23.166	45.6108	66.5419	43.7906	sporozoite surface antigen MB2
PF3D7_0516700	181.128	294.572	61.898	54.3905	48.8595	107.46	98.1298	158.296	ubiquitin carboxyl-terminal hydrolase 2, putative
PF3D7_0516800	11.621	129.814	236.796	359.07	236.888	196.78	166.172	121.228	AP2 domain transcription factor AP2-O2, putative
PF3D7_0516900	3413.27	584.046	585.591	511.22	557.224	1117.89	726.643	523.538	60S ribosomal protein L2
PF3D7_0517000	1879.05	336.871	1045.2	645.161	612.642	1010.26	814.088	260.121	60S ribosomal protein L12, putative
PF3D7_0517100	9.96861	4.53138	11.4711	12.278	8.09429	6.51729	23.7619	5.13621	conserved protein, unknown function
PF3D7_0517200	150.423	45.306	85.4754	111.568	114.728	37.1182	104.419	76.9145	conserved Plasmodium protein, unknown function
PF3D7_0517300	2648.55	576.202	667.879	401.633	249.522	587.34	457.45	274.485	serine/arginine-rich splicing factor 1
PF3D7_0517400	52.8199	92.2651	115.269	100.905	115.76	184.622	293.59	429.011	FACT complex subunit SPT16, putative
PF3D7_0517500	10.3956	19.2285	207.68	266.343	219.181	90.8393	125.787	54.5657	UTP--glucose-1-phosphate uridylyltransferase, putative
PF3D7_0517600	18.3802	21.5271	127.191	66.3098	64.8401	71.6058	35.9637	29.0695	F-actin-capping protein subunit beta, putative
PF3D7_0517700	459.507	114.046	304.45	207.985	126.067	265.098	285.975	145.023	eukaryotic translation initiation factor 3 subunit B, putative
PF3D7_0517800	1.18756	22.0421	817.172	916.284	905.306	109.57	147.724	190.735	apicortin
PF3D7_0517900	18.3241	175.237	213.302	159.944	90.3864	287.493	186.694	119.299	zinc finger protein, putative
PF3D7_0518000	60.4764	70.8351	281.23	261.059	279.763	167.472	184.329	113.148	NOSIP domain-containing protein, putative
PF3D7_0518100	6.95262	15.366	31.4388	35.3983	62.7062	20.4405	43.978	48.5277	protein AMR2
PF3D7_0518200	21.8133	378.562	588.963	580.302	507.16	853.537	199.097	68.3803	SWIB/MDM2 domain-containing protein
PF3D7_0518300	143.64	344.121	274.839	137.492	62.7807	738.687	417.142	211.163	proteasome subunit beta type-1, putative
PF3D7_0518400	4.12834	2.39582	18.3978	22.5721	41.4145	35.5602	79.7352	246.126	cyclin, putative
PF3D7_0518500	81.6904	52.7022	110.123	98.3941	59.1646	109.896	158.317	124.923	ATP-dependent RNA helicase DDX23, putative
PF3D7_0518600	5.32553	44.2381	150.053	183.254	131.206	113.363	227.296	358.005	WD repeat-containing protein 26, putative
PF3D7_0518700	6.51456	15.9643	65.8442	111.163	87.5588	58.1205	127.027	277.663	mRNA-binding protein PUF1
PF3D7_0518800	1.72489	56.7995	2438.03	3188.82	4967.6	100.835	344.308	1574.33	secreted ookinete protein, putative
PF3D7_0518900	0.695224	16.37	34.7076	28.5575	15.9971	88.8666	59.0601	6.11279	conserved protein, unknown function
PF3D7_0519000	2.15998	16.8052	97.844	70.1385	35.1781	73.2198	61.6613	37.897	histone RNA hairpin-binding protein, putative
PF3D7_0519100	12.6713	161.709	159.37	111.114	172.526	281.512	95.3202	457.678	50S ribosomal protein L14, mitochondrial, putative
PF3D7_0519200	1222.78	1550.64	1726.61	1153.84	1537.51	2834.1	668.705	804.43	V-type proton ATPase 16 kDa proteolipid subunit
PF3D7_0519300	2.47272	19.368	130.256	94.0609	72.2038	81.0837	73.3508	12.9392	protoheme IX farnesyltransferase
PF3D7_0519400	1806.95	422.879	716.95	472.819	220.238	1440.74	960.208	210.704	40S ribosomal protein S24
PF3D7_0519500	17.2252	25.4199	46.3566	51.5705	32.5811	49.1152	79.6798	71.6884	CCR4 domain-containing protein 1, putative
PF3D7_0519600	60.075	23.5566	19.2896	22.2398	23.2497	22.2225	40.4571	14.3414	zinc finger protein, putative
PF3D7_0519700	1598.23	518.314	369.443	300.178	129.865	599.224	570.422	275.329	FoP domain-containing protein, putative
PF3D7_0519800	325.812	75.4532	174.529	157.614	86.9218	135.045	244.567	124.099	EELM2 domain-containing protein, putative
PF3D7_0519900	3.57896	4.63884	15.9656	14.5359	20.7998	10.9498	24.2549	5.73554	conserved protein, unknown function
PF3D7_0520000	3125.83	392.163	834.994	519.983	400.04	1274.11	896.066	339.659	40S ribosomal protein S9, putative
PF3D7_0520100	36.8578	13.7029	70.6514	41.0549	35.2161	65.4827	99.0913	97.1481	protein phosphatase PPM9, putative
PF3D7_0520200	27.6964	13.3928	22.1649	26.1659	20.9104	28.9361	53.2013	34.2572	mediator of RNA polymerase II transcription subunit 17, putative
PF3D7_0520300	86.2912	11.4411	76.4851	93.1715	36.3541	89.7786	93.6054	74.4949	U6 snRNA-associated Sm-like protein LSm2, putative
PF3D7_0520400	11.1549	37.6653	62.9153	42.6271	20.0266	101.99	54.8058	11.5834	single-stranded DNA-binding protein, putative
PF3D7_0520500	17.3324	47.4871	18.2394	19.7509	21.6429	83.9195	10.1663	0	phosphomethylpyrimidine kinase, putative
PF3D7_0520600	669.449	88.6708	166.722	81.2794	29.4397	194.668	322.357	107.407	bis(5'-nucleosyl)-tetraphosphatase [asymmetrical]
PF3D7_0520700	15.2144	4.27252	15.348	11.8916	6.19946	10.8163	10.3978	11.4513	CDC73 domain-containing protein, putative
PF3D7_0520800	15.7716	20.617	13.5268	11.3407	5.61772	21.1419	45.845	17.5357	conserved protein, unknown function
PF3D7_0520900	576.371	428.379	100.922	104.132	53.4666	779.277	285.966	46.7448	adenosylhomocysteinase
PF3D7_0521000	22.5644	8.60593	97.5311	70.6879	29.7206	35.3914	71.5144	47.9039	conserved Plasmodium protein, unknown function
PF3D7_0521100	0.057504	0.46639	3.20264	3.13704	1.75047	4.12099	24.9983	28.2439	conserved Plasmodium protein, unknown function
PF3D7_0521200	1.20509	6.50024	52.7686	58.5047	31.2985	34.8565	67.7825	61.5441	conserved protein, unknown function
PF3D7_0521300	33.1091	8.6711	31.3041	27.8132	24.011	23.2884	41.3751	37.3409	zinc finger protein, putative
PF3D7_0521400	4.10603	15.2721	25.7644	32.9097	13.3331	25.9818	30.2781	14.8952	conserved protein, unknown function
PF3D7_0521500	4.85157	7.16508	45.2162	33.2494	34.0734	23.7109	37.5704	27.749	ribosomal large subunit pseudouridylate synthase, putative
PF3D7_0521600	27.8271	4.19564	79.4983	76.5291	13.6993	33.3499	24.4592	0	conserved Plasmodium protein, unknown function
PF3D7_0521700	28.1212	5.96262	15.0519	15.4191	11.2785	17.3066	30.5002	19.3608	ATP-dependent RNA helicase DDX1, putative
PF3D7_0521800	2.67884	8.33276	33.4556	27.6385	20.8684	23.5021	28.8551	11.1397	AFG1-like ATPase, putative
PF3D7_0521900	2.078	4.16495	24.7713	33.5283	25.0223	24.7738	79.6083	127.181	conserved Plasmodium protein, unknown function
PF3D7_0522000	25.3303	13.0078	74.651	79.7934	66.2384	85.3	52.1749	0	conserved Plasmodium protein, unknown function
PF3D7_0522100	6.86679	63.9903	84.4877	69.7308	55.1128	89.338	87.1965	28.8525	conserved Plasmodium protein, unknown function
PF3D7_0522200	157.741	76.4031	325.62	217.29	118.709	430.722	261.118	66.7745	transcription initiation factor TFIID subunit 10, putative
PF3D7_0522300	118.813	37.8037	110.065	54.7325	37.5351	156.33	118.948	48.3488	18S rRNA (guanine-N(7))-methyltransferase, putative
PF3D7_0522400	2.06493	45.9816	13.2265	17.5554	14.7614	12.0395	25.3242	16.3636	conserved Plasmodium protein, unknown function
PF3D7_0522500	6.34074	132.728	221.788	143.824	96.8976	243.267	100.434	138.681	50S ribosomal protein L17, apicoplast, putative
PF3D7_0522600	13.2682	280.311	48.2632	33.3364	39.0915	109.165	115.083	101.471	magnesium transporter NIPA, putative
PF3D7_0522700	0.809542	12.7733	51.11	48.1754	160.156	37.9617	64.4243	17.0614	iron-sulfur cluster assembly protein SufA
PF3D7_0522800	188.019	34.4559	223.825	179.575	56.3093	132.337	270.667	68.6508	pre-mRNA-splicing factor BUD31, putative
PF3D7_0522900	3.55903	21.3808	147.718	236.554	102.32	83.2492	94.0128	51.2072	zinc finger protein, putative
PF3D7_0523000	819.808	216.291	191.138	234.513	440.304	98.8818	112.364	138.973	multidrug resistance protein 1
PF3D7_0523100	41.1998	55.3563	168.71	121.917	92.6996	151.805	105.829	85.4661	mitochondrial-processing peptidase subunit alpha, putative
PF3D7_0523200	6.44975	3.25748	7.59433	5.4045	2.1055	4.30208	6.5329	8.20617	heptatricopeptide repeat-containing protein, putative
PF3D7_0523300	17.2628	114.272	703.194	329.195	193.015	446.691	228.568	123.036	cytochrome c oxidase subunit ApiCOX18, putative
PF3D7_0523400	138.663	273.725	221.579	275.646	287.305	324.513	256.118	288.669	DnaJ protein, putative
PF3D7_0523500	1.39877	11.0477	161.45	98.4956	20.3134	69.526	110.13	13.9477	dynein light chain Tctex-type, putative
PF3D7_0523600	3.7645	44.8742	122.009	116.848	42.3033	179.369	73.3748	195.412	conserved protein, unknown function
PF3D7_0523700	2.87503	2.55888	20.3386	22.4711	11.7214	7.85349	14.511	16.1123	conserved Plasmodium membrane protein, unknown function
PF3D7_0523800	119.351	50.6328	69.0901	55.6226	31.9397	86.8046	117.069	56.7523	food vacuole resident transporter 1
PF3D7_0523900	141.01	46.3079	119.396	100.719	111.99	93.4231	59.9379	106.914	MerC domain-containing protein, putative
PF3D7_0524000	1524.02	329.055	134.443	114.971	104.466	212.116	296.549	232.042	karyopherin beta
PF3D7_0524100	53.0921	24.1181	81.8835	76.5864	37.2894	44.3236	64.9986	22.6489	conserved Plasmodium protein, unknown function
PF3D7_0524200	6.24408	37.8707	146.909	105.168	60.1057	253.318	56.864	1.17466	conserved Plasmodium membrane protein, unknown function
PF3D7_0524300	23.8048	12.6518	46.802	35.2001	32.644	32.6077	63.274	29.7562	conserved Plasmodium protein, unknown function
PF3D7_0524400	436.538	92.288	207.767	165.243	107.321	198.245	187.38	122.239	ribosome-interacting GTPase 1, putative
PF3D7_0524500	71.9166	21.4858	36.4807	28.4993	37.0525	67.3998	17.2598	3.9721	conserved Plasmodium protein, unknown function
PF3D7_0524600	5.77771	60.0944	171.326	164.294	57.3882	155.293	118.496	72.6661	50S ribosomal protein L12, apicoplast, putative
PF3D7_0524700	102.92	87.4699	335.679	203.397	197.937	234.908	200.082	155.157	mitochondrial import receptor subunit TOM22, putative
PF3D7_0524800	14.0931	55.6305	133.895	84.2023	57.0233	90.5705	54.8444	47.8251	ubiquitin fusion degradation protein 1, putative
PF3D7_0524900	111.63	22.7658	69.0838	64.2124	65.2707	54.1644	73.6741	49.6647	S-adenosyl-L-methionine-dependent tRNA 4-demethylwyosine synthase, putative
PF3D7_0525000	8.6142	34.0428	141.152	136.705	133.816	93.9094	111.9	62.7568	zinc finger protein, putative
PF3D7_0525100	482.873	404.458	265.425	334.231	463.064	380.652	171.078	179.254	acyl-CoA synthetase
PF3D7_0525200	14.018	61.0574	34.3255	37.8168	40.1756	43.2688	69.3849	45.4097	structural maintenance of chromosomes protein 6, putative
PF3D7_0525300	6.15385	44.5268	70.2382	57.5959	162.005	29.058	22.7406	44.7843	conserved protein, unknown function
PF3D7_0525400	6.44385	66.6488	120.338	126.883	136.008	79.7835	44.5185	28.2933	7-helix-1 protein
PF3D7_0525500	18.98	2.97595	7.81782	6.42493	4.66784	6.84792	10.9616	5.01126	WD repeat-containing protein, putative
PF3D7_0525600	3.01378	30.9122	123.458	68.6036	31.7382	112.035	104.94	58.6946	RNA methyltransferase, putative
PF3D7_0525700	0.48474	41.8763	112.386	32.9151	16.1461	154.299	60.669	100.46	conserved protein, unknown function
PF3D7_0525800	513.179	5013.01	99.0817	106.644	125.3	2856.98	52.8592	9.46685	inner membrane complex protein 1g, putative
PF3D7_0525900	1.70628	30.4025	722.217	601.036	375.508	198.678	187.701	65.7431	NIMA related kinase 2
PF3D7_0526000	1.14061	4.57891	19.7007	17.8042	13.5096	13.4063	34.2238	38.5086	RAP protein, putative
PF3D7_0526100	0.830694	2.04405	48.1774	51.8579	113.328	7.71518	11.5962	32.2479	conserved Plasmodium membrane protein, unknown function
PF3D7_0526200.1	5.08114	134.53	118.108	141.183	127.375	114.268	65.2877	56.7865	ADP-ribosylation factor GTPase-activating protein 2
PF3D7_0526200.2	1.42856	24.997	21.4041	20.2688	24.4609	24.4298	36.9983	7.6215	ADP-ribosylation factor GTPase-activating protein 2
PF3D7_0526300	149.973	43.8536	99.1033	93.7798	122.402	50.4282	80.765	54.2513	WD repeat-containing protein 55, putative
PF3D7_0526400	4.75102	27.2656	80.4752	78.023	110.489	94.3943	31.8084	12.0286	conserved Plasmodium protein, unknown function
PF3D7_0526500	96.2428	19.8923	33.9232	36.1109	27.7182	34.6654	58.8168	49.0699	conserved Plasmodium protein, unknown function
PF3D7_0526600	2.01396	16.1255	16.98	29.338	27.2435	25.0908	31.6296	25.5923	conserved Plasmodium protein, unknown function
PF3D7_0526700	13.6456	25.7234	37.6702	43.6958	71.2053	30.5829	37.0977	23.9595	conserved protein, unknown function
PF3D7_0526800	253.761	72.5044	232.064	124.871	71.7719	175.175	223.422	136.757	conserved Plasmodium protein, unknown function
PF3D7_0526900	695.647	152.971	304.176	356.116	434.48	304.072	314.178	172.814	transmembrane emp24 domain-containing protein, putative
PF3D7_0527000	32.9086	343.287	527.553	479.895	371.197	635.841	892.515	2433.91	DNA replication licensing factor MCM3, putative
PF3D7_0527100	750.907	808.969	942.708	667.535	566.978	1628.72	1090.91	541.258	ubiquitin-conjugating enzyme E2 13
PF3D7_0527200	114.255	211.73	132.558	109.898	45.6516	337.205	140.35	45.3817	ubiquitin carboxyl-terminal hydrolase 14
PF3D7_0527300	103.278	58.0127	127.471	120.153	105.961	95.7918	105.302	43.5371	methionine aminopeptidase 1a, putative
PF3D7_0527400	400.918	123.357	210.54	132.802	91.4062	265.437	123.807	26.5878	conserved Plasmodium protein, unknown function
PF3D7_0527500	709.128	306.029	701.009	394.604	373.593	649.001	644.622	275.608	Hsc70-interacting protein
PF3D7_0527600	41.3415	128.1	395.589	436.096	457.222	190.816	123.86	127.888	conserved Plasmodium protein, unknown function
PF3D7_0527700	0	0	0	0	0	0	0	0	tRNA Glutamic acid
PF3D7_0527800	0	0	0	0	0	0	0	0	tRNA Leucine
PF3D7_0527900	167.782	35.1563	78.0765	77.5076	63.923	90.6569	135.322	47.5891	ATP-dependent RNA helicase DDX41, putative
PF3D7_0528000	166.931	117.694	444.827	391.165	439.009	397.712	105.965	96.1999	proteasome maturation factor UMP1, putative
PF3D7_0528100	141.369	181.058	235.436	224.203	152.664	233.471	210.5	190.657	AP-1/2 complex subunit beta, putative
PF3D7_0528200	391.622	92.7249	166.796	92.6786	58.1962	221.979	167.541	68.1103	eukaryotic translation initiation factor 3 subunit E, putative
PF3D7_0528300	5.07784	118.316	6.08865	8.70595	8.96271	60.3285	10.5559	5.40856	conserved protein, unknown function
PF3D7_0528400	31.0133	570.982	308.731	344.547	447.561	546.959	153.602	249.607	palmitoyltransferase DHHC7
PF3D7_0528500	4.89644	55.6041	381.935	290.043	220.568	228.87	149.998	65.7416	F-actin-capping protein subunit alpha, putative
PF3D7_0528600	85.6227	10.7419	130.707	180.85	117.126	131.167	23.8016	17.7784	conserved Plasmodium protein, unknown function
PF3D7_0528700	300.18	119.519	668.873	443.465	428.475	427.874	326.848	208.937	peptidyl-prolyl cis-trans isomerase
PF3D7_0528800	74.1721	12.4718	39.649	34.8754	33.5292	21.6262	51.9573	3.50215	nuclear GTP-binding protein, putative
PF3D7_0528900	2.34855	27.133	860.466	1005.44	1258.04	82.5124	182.171	375.961	conserved protein, unknown function
PF3D7_0529000	164.092	139.025	52.655	51.9934	36.4257	118.913	73.5696	60.1308	T-cell immunomodulatory protein homolog, putative
PF3D7_0529100	9.43687	30.5544	63.2454	61.7031	92.6052	81.4092	56.6033	83.7291	thioredoxin-like protein, putative
PF3D7_0529200	0.587123	3.45244	49.7107	26.7247	8.29213	38.8783	30.5453	6.56194	sugar transporter, putative
PF3D7_0529300	1.90026	15.9575	58.0753	43.2427	73.4774	33.3565	30.8825	35.999	apicoplast TIC22 protein
PF3D7_0529400.1	16.0807	295.241	103.587	110.868	121.004	110.961	167.802	54.5531	apicomplexan kinetochore protein 5, putative
PF3D7_0529400.2	0.189277	11.3838	15.5256	38.3415	49.0953	49.9151	112.664	331.384	apicomplexan kinetochore protein 5, putative
PF3D7_0529500	179.486	49.6439	109.161	75.5718	65.7128	92.3545	136.518	109.544	cell cycle regulator protein, putative
PF3D7_0529600	0	0	0	0	0	0	0	0	tRNA Arginine
PF3D7_0529700	0.732402	3.07521	6.53159	7.10691	5.06804	5.82826	15.5272	17.545	heptatricopeptide repeat-containing protein, putative
PF3D7_0529800	2.36999	26.4488	23.1264	25.4862	21.3049	25.4719	50.9267	55.7868	conserved Plasmodium protein, unknown function
PF3D7_0529900	470.249	368.605	352.207	262.572	112.035	614.692	375.557	213.22	RING zinc finger protein, putative
PF3D7_0530000	72.7034	42.3799	126.487	170.662	101.086	95.5973	96.5038	0	conserved Plasmodium protein, unknown function
PF3D7_0530100	109.809	211.349	176.961	161.415	94.2312	618.206	206.896	32.7074	SNARE protein, putative
PF3D7_0530200	10.9463	90.2563	105.893	83.4342	82.5402	120.217	85.2457	67.9102	phosphoenolpyruvate/phosphate translocator
PF3D7_0530300	3.42827	61.2164	42.1753	47.0861	48.1427	38.6284	50.114	30.6581	PhIL1-interacting candidate PIC6
PF3D7_0530400	0.309246	2.66522	8.54933	9.25759	6.36018	5.14977	13.0317	13.0207	conserved Plasmodium protein, unknown function
PF3D7_0530500	0.208363	0.145121	3.56476	1.55976	0.776806	1.78394	0.741382	5.34689	conserved Plasmodium membrane protein, unknown function
PF3D7_0530600	32.8275	9.53214	33.929	23.3373	16.2087	26.298	69.9907	71.1221	XAP-5 DNA binding protein, putative
PF3D7_0530700	27.5556	6.13884	16.0868	12.415	16.2121	19.1687	38.6206	31.5199	conserved Plasmodium protein, unknown function
PF3D7_0530800	3.86446	37.4955	1291.84	1434.94	1600.63	146.203	146.154	388.871	CPW-WPC family protein
PF3D7_0530900	3.47772	66.8497	33.2379	52.0004	63.1919	24.3757	35.8716	33.8087	formin 1
PF3D7_0531000	25.42	40.4845	61.4729	53.2446	41.6799	57.0701	84.3951	69.9531	SURF1 domain-containing protein, putative
PF3D7_0531100	0.901584	18.2106	11.6619	29.361	38.5513	7.11256	15.2401	33.0005	conserved Plasmodium protein, unknown function
PF3D7_0531200	3.0019	14.0703	106.726	56.6759	81.9031	60.1353	59.9084	20.9468	ribosomal protein S16, mitochondrial, putative
PF3D7_0531300	1.38499	13.1116	61.1552	77.948	30.8944	51.2568	58.7539	7.06442	conserved Plasmodium protein, unknown function
PF3D7_0531400	16.4909	3.50189	11.7049	13.6581	8.33576	10.2551	23.7649	16.9018	G-patch domain-containing protein, putative
PF3D7_0531500	0	0.264356	0	0.276593	0.283548	1.14659	0.423843	0	non-coding RNA
PF3D7_0531600	319.029	863.386	1048.09	395.668	405.921	1245.99	696.454	927.909	18S ribosomal RNA
PF3D7_0531700	0	0	0	0	0	0	0	0
PF3D7_0531800	0	0	0	0	0	0	0	0	5.8S ribosomal RNA
PF3D7_0531900	0	0	0	0	0	0	0	0
PF3D7_0532000	651.66	1542.68	552.858	406.822	640.214	1340.27	871.97	1364.52	28S ribosomal RNA
PF3D7_0532100	6000.34	1127.29	45.8175	33.7856	48.5585	2277.69	866.877	75.8979	early transcribed membrane protein 5
PF3D7_0532200	47.2223	27.1947	226.904	287.418	580.274	46.7616	100.655	163.006	Plasmodium exported protein (PHISTc), unknown function
PF3D7_0532300	1555.24	31.0647	6.04608	14.0276	6.4545	24.1989	120.555	54.6603	Plasmodium exported protein (PHISTb), unknown function
PF3D7_0532400	142.458	33.9579	10.5297	25.1008	23.0268	23.8143	123.472	131.804	lysine-rich membrane-associated PHISTb protein
PF3D7_0532500	3.51002	7.1303	4.7707	4.79681	1.38972	23.6715	2.56373	0	Plasmodium exported protein, unknown function
PF3D7_0532600	2.55345	7.0565	4.03204	1.84037	0.190047	11.1857	26.8862	5.37125	Plasmodium exported protein, unknown function
PF3D7_0532700	1.46918	2.65288	0	0	0	0.120215	0	0	erythrocyte membrane protein 1 (PfEMP1), pseudogene
PF3D7_0532800	24.8644	1.71926	1.58516	0	0	0.0666641	0	0	stevor, pseudogene
PF3D7_0532900	2.28086	1.50488	0.0612791	0	0	1.74295	1.62201	1.82228	rifin
PF3D7_0533000	3.84179	2.39341	1.11699	0.603143	0.36999	1.35271	3.87687	8.43805	rifin, pseudogene
PF3D7_0533100	8.80913	25.7716	2.06411	3.98825	1.30305	7.78157	26.6533	11.4035	erythrocyte membrane protein 1 (PfEMP1), pseudogene
PF3D7_0600100	1.20321	0	0	0	0	0	0.133656	0	erythrocyte membrane protein 1 (PfEMP1), pseudogene
PF3D7_0600200	10.0415	0.594567	0.883584	0.667672	0.500062	0.52748	1.37713	0.52419	erythrocyte membrane protein 1, PfEMP1
PF3D7_0600300	0.281087	0.615966	2.21973	0.299439	2.78175	2.39776	0	0	rifin
PF3D7_0600400	8.43184	0.361076	0	0.0129562	0.065968	0	1.14789	0.0693626	erythrocyte membrane protein 1, PfEMP1
PF3D7_0600500	1.30734	0	0	0	0.055448	0.251544	0	2.37404	rifin
PF3D7_0600600	0.152069	0.622876	0.820234	0.176822	0.22567	0.647913	0	0.240498	erythrocyte membrane protein 1 (PfEMP1), exon 2
PF3D7_0600700	0.10119	0.999175	0.653312	0.176353	0.180278	0.590861	0	1.93351	rifin
PF3D7_0600800	0.395181	0.487558	0	0	0	0.709903	0	0	rifin, pseudogene
PF3D7_0600900	1.13116	1.1193	0.18236	0.788256	0	0.508439	0	0	rifin, pseudogene
PF3D7_0601000	0.355228	0.390929	0	0	0.0703403	0	0	0	exported protein family 4
PF3D7_0601100	1.78344	0.297503	0	0	0	0	0	0	exported protein family 3
PF3D7_0601200	9.56388	4.63771	0.557289	0	0	15.2971	1.23599	0.282426	Pfmc-2TM Maurer's cleft two transmembrane protein
PF3D7_0601300	0	0	0	0	0	0	0	0	exported protein family 1
PF3D7_0601400	21.3296	0.309469	0.443066	0.275275	0.0374506	1.18777	12.9073	10.2438	erythrocyte membrane protein 1 (PfEMP1), pseudogene
PF3D7_0601500	0.424869	1.0432	0.649647	0.411756	1.76525	0	4.78558	0	Plasmodium exported protein (PHISTb), unknown function
PF3D7_0601600	4.46257	4.34322	63.9984	85.9276	159.64	19.7851	38.9634	59.0002	tetratricopeptide repeat protein, putative
PF3D7_0601700	22.131	29.9686	57.1456	59.3437	128.418	74.8252	165.3	67.4932	Plasmodium exported protein (PHISTa), unknown function, pseudogene
PF3D7_0601800	0	0	0	0	0	0	0	0	H/ACA snoRNA
PF3D7_0601900	1052.85	77.8751	105.476	70.4206	89.9511	184.642	178.147	12.5251	conserved Plasmodium protein, unknown function
PF3D7_0602000	7.24894	38.7291	158.361	238.869	155.372	142.546	234.531	321.693	zinc finger protein, putative
PF3D7_0602100	130.172	29.5923	84.0109	120.02	98.2415	75.5488	140.908	125.758	ATP-dependent RNA helicase MTR4
PF3D7_0602200	73.9367	27.5369	96.2696	72.4763	62.2561	77.2058	71.9522	95.7662	MYND-type zinc finger protein, putative
PF3D7_0602300	0.347829	0.573928	8.09749	11.647	7.16271	0.886099	1.23675	6.48761	liver merozoite formation protein, putative
PF3D7_0602400	14.7379	28.7328	13.0337	11.7156	4.18911	22.6052	32.8457	18.0457	elongation factor G
PF3D7_0602500	7.93776	8.54361	14.643	13.7851	7.63848	12.328	23.1189	10.8666	geranylgeranyl transferase type-2 subunit beta, putative
PF3D7_0602600	61.7168	18.6165	35.6891	32.1376	24.2249	45.4772	65.6518	59.0389	SAC3 domain-containing protein, putative
PF3D7_0602700	7.2412	4.29978	58.8462	84.3152	112.801	9.07145	12.4363	22.6486	conserved Plasmodium protein, unknown function
PF3D7_0602800	8.70911	1.18998	4.78942	4.69965	2.56917	3.50743	10.6019	8.78399	JmjC domain-containing protein 2, putative
PF3D7_0602900	33.3104	64.6424	53.6668	62.0117	80.5022	37.7452	24.8716	53.0427	conserved Plasmodium protein, unknown function
PF3D7_0603000	36.3723	45.9438	61.6888	59.0917	23.431	62.1075	72.7712	31.7566	SDE2 domain-containing protein, putative
PF3D7_0603100	1.98777	22.1848	160.904	160.178	164.791	73.0589	80.1292	132.297	RNA-binding protein, putative
PF3D7_0603200	4.97697	21.1101	44.0746	31.3661	17.308	51.1006	61.2122	13.1713	mitochondrial chaperone BCS1, putative
PF3D7_0603300	33.2833	10.9233	9.7841	8.56919	16.7808	12.8444	13.6501	12.205	dihydroorotate dehydrogenase
PF3D7_0603400	32.6188	13.3999	35.4204	38.7344	27.5268	24.1899	60.9194	46.6076	trophozoite exported protein 1
PF3D7_0603500	6.06619	34.909	43.1503	35.8634	18.2744	78.659	55.6262	33.2163	cation/H+ antiporter
PF3D7_0603600	1.72284	12.3049	45.0309	47.2346	34.7605	40.4003	74.2515	113.062	AT-rich interactive domain-containing protein, putative
PF3D7_0603700	1.81	8.64843	21.3981	19.4023	17.9066	24.2167	51.1001	14.1909	phenylalanine--tRNA ligase
PF3D7_0603800	5.29001	85.4775	38.5771	48.3481	38.7721	50.4537	43.0904	40.3222	NdP2 protein, putative
PF3D7_0603900	0.369803	2.88633	38.334	35.8058	15.5901	25.9399	58.0304	98.6911	conserved Plasmodium protein, unknown function
PF3D7_0604000	0.675679	5.38236	23.1578	18.6745	17.8756	23.6977	28.6232	23.6162	conserved Plasmodium protein, unknown function
PF3D7_0604100	12.7838	307.276	7.67552	11.2891	10.7596	30.2988	26.9313	41.0716	AP2 domain transcription factor
PF3D7_0604200	7.79381	14.2394	3.02356	12.6269	6.91355	48.448	13.0523	2.63856	ribosomal protein L41, mitochondrial, putative
PF3D7_0604300	12.701	20.4179	20.5624	23.881	14.4549	38.3623	44.3028	33.6734	conserved Plasmodium protein, unknown function
PF3D7_0604400	0	5.87174	302.107	406.768	735.186	9.70125	8.30242	155.545	conserved protein, unknown function
PF3D7_0604500	253.753	159.774	109.064	131.283	101.387	141.804	237.342	204.059	GYF domain-containing protein, putative
PF3D7_0604600	2.3958	4.1603	10.1691	7.72945	8.15117	9.12006	20.8753	18.8593	DNA helicase, putative
PF3D7_0604700	10.9871	70.3924	99.1557	82.6861	69.3134	158.953	155.942	66.8882	glyoxalase I-like protein GILP
PF3D7_0604800	0.879978	2.65628	14.641	15.792	13.131	11.3341	23.321	18.7813	RAP protein, putative
PF3D7_0604900	0	21.832	543.948	356.157	36.9648	123.44	128.601	0	conserved Plasmodium protein, unknown function
PF3D7_0605000	2.31741	14.4211	131.692	115.102	50.7494	57.3908	114.004	71.8252	50S ribosomal protein L24, putative
PF3D7_0605100	191.3	126.101	147.26	114.541	68.2946	177.689	195.124	206.414	KH domain-containing protein, putative
PF3D7_0605200	6.59349	88.0343	370.598	346.528	198.819	310.987	355.969	328.378	acylphosphatase, putative
PF3D7_0605300	11.3703	103.219	1145.86	844.74	507.008	643.531	714.954	446.097	serine/threonine protein kinase ARK1
PF3D7_0605400	2.90581	40.0992	121.63	87.4814	51.3289	113.466	269.94	362.698	calcium-binding protein, putative
PF3D7_0605500	1.77527	19.9343	29.5011	35.2245	19.5491	29.9551	25.6335	39.0554	cyclin dependent kinase binding protein, putative
PF3D7_0605600	1.09488	7.15143	42.9591	42.1282	27.3146	34.0442	112.932	94.8993	nucleoside diphosphate kinase, putative
PF3D7_0605700	1.32502	26.9711	99.5645	103.276	95.0288	97.0724	102.457	17.2363	conserved Plasmodium protein, unknown function
PF3D7_0605800	17.2375	23.9463	20.7262	20.4953	21.5025	24.7101	41.2189	35.1118	DNA repair protein RAD50, putative
PF3D7_0605900	238.361	326.23	141.004	95.1405	141.241	376.273	64.7105	59.698	elongation of fatty acids protein, putative
PF3D7_0606000	308.2	155.492	57.866	54.9234	48.1349	74.9935	85.161	63.2256	protein KIC1
PF3D7_0606100	182.592	61.8796	116.702	99.6936	69.4675	130.079	270.453	214.934	RNA-binding protein, putative
PF3D7_0606200	93.1995	404.279	986.915	639.498	430.687	951.287	549.595	364.568	ubiquitin-conjugating enzyme E2 PEX4, putative
PF3D7_0606300	5.73199	16.9523	35.9913	24.825	20.7697	20.8174	14.0773	39.5947	conserved Plasmodium protein, unknown function
PF3D7_0606400	2.70206	18.7569	691.84	701.546	786.247	59.5839	143.897	134.129	conserved Plasmodium protein, unknown function
PF3D7_0606500	159.233	40.0521	99.4014	74.5672	50.8805	80.5363	140.32	107.073	polypyrimidine tract-binding protein, putative
PF3D7_0606600	133.441	42.5079	44.6439	72.3628	59.6701	58.2367	119.892	87.017	conserved Plasmodium protein, unknown function
PF3D7_0606700	166.082	132.964	76.8122	82.6383	72.8813	82.6607	112.02	87.5807	coatomer alpha subunit, putative
PF3D7_0606800	22.3844	102.375	73.0939	64.1836	47.7571	215.818	91.018	14.2655	VFT protein
PF3D7_0606900	96.5043	33.037	189.046	147.651	182.124	91.3273	59.4825	27.8654	glutaredoxin-like protein
PF3D7_0607000	396.696	119.982	91.5992	96.2795	85.5899	94.1006	254.228	89.618	translation initiation factor IF-2, putative
PF3D7_0607100	0.349611	3.77642	46.9082	34.215	17.8455	33.1034	82.1367	147.825	MYND-type zinc finger protein, putative
PF3D7_0607200	2.66527	27.4964	209.882	153.235	120.57	98.489	124.211	87.8296	RING zinc finger protein, putative
PF3D7_0607300	1.06716	13.8679	106.069	83.361	44.2499	54.8392	81.238	43.3023	uroporphyrinogen III decarboxylase
PF3D7_0607400	17.6739	30.2848	75.8997	50.0285	54.5289	93.8105	129.205	90.6915	G-protein associated signal transduction protein, putative
PF3D7_0607500	8.77841	8.03877	46.7758	29.4401	16.2199	17.7718	22.4233	24.5242	4-hydroxybenzoate polyprenyltransferase, putative
PF3D7_0607600	4.84479	80.1342	39.8372	36.4268	31.6537	67.1155	109.308	339.611	spindle assembly abnormal protein 6, putative
PF3D7_0607700	4.64567	98.27	239.848	489.385	585.728	57.3821	63.9293	272.346	conserved Plasmodium protein, unknown function
PF3D7_0607800	1.34513	10.8864	51.918	36.5066	36.6553	49.5683	87.2531	50.9418	GTP-binding protein, putative
PF3D7_0607900	2.50444	8.54957	34.2346	30.2771	35.1094	34.7508	80.6984	70.8494	conserved Plasmodium protein, unknown function
PF3D7_0608000	23.9251	15.3819	92.6338	64.1226	23.5387	49.8618	21.726	3.7621	diphthine methyltransferase, putative
PF3D7_0608100	13.5591	21.0653	41.3856	40.9101	28.0113	32.2224	53.8026	20.9634	conserved Plasmodium protein, unknown function
PF3D7_0608200	1.6925	6.34581	5.68961	2.14497	0.403104	19.8955	36.3002	0	conserved Plasmodium protein, unknown function
PF3D7_0608300	0.984473	4.59224	17.1652	23.0118	17.1007	11.7443	23.9929	10.2264	heptatricopeptide repeat-containing protein, putative
PF3D7_0608310	22.1749	8.05658	28.5628	23.4597	22.3586	22.5543	34.8009	13.461	sorting assembly machinery 50 kDa subunit, putative
PF3D7_0608400	16.8074	104.21	787.282	728.377	753.622	366.262	340.985	315.798	respiratory chain complex 4 associated protein 4
PF3D7_0608500	265.09	307.015	562.383	523.071	268.494	751.64	375.869	154.326	proteasome subunit alpha type-2, putative
PF3D7_0608600	6.52364	26.0015	459.401	618.665	207.344	135.406	347.532	321.415	conserved Plasmodium protein, unknown function
PF3D7_0608700	371.813	82.3939	337.364	150.457	114.23	240.71	301.636	169.655	T-complex protein 1 subunit zeta
PF3D7_0608800	163.614	437.749	2089.38	1846.45	1746.32	1389.73	831.898	700.737	ornithine aminotransferase
PF3D7_0608900	0.785683	13.6534	6.48434	8.73533	7.95789	12.5966	14.5422	17.6083	conserved Plasmodium protein, unknown function
PF3D7_0609000	48.8175	39.8498	25.3146	31.1982	28.0426	33.4523	54.0764	73.5515	nucleoporin NUP637, putative
PF3D7_0609100	205.472	115.23	429.629	389.583	593.376	114.054	106.973	195.635	zinc transporter ZIP1, putative
PF3D7_0609200	4.98216	5.59254	5.18516	5.09044	3.21062	3.06349	15.3795	5.17104	citrate synthase-like protein, putative
PF3D7_0609300	1.829	8.22455	55.9617	77.3362	106.674	18.3109	37.6366	38.385	conserved Plasmodium protein, unknown function
PF3D7_0609400	6.36565	14.6785	42.1241	42.6222	63.8357	37.7219	56.7544	57.8747	mitochondrial cardiolipin synthase, putative
PF3D7_0609500	1.00899	3.9615	11.788	13.8143	7.91257	11.1178	41.4367	56.8866	conserved Plasmodium protein, unknown function
PF3D7_0609600	0.329369	3.59001	15.742	23.9893	20.1192	9.76101	15.5499	7.37413	conserved Plasmodium protein, unknown function
PF3D7_0609700	165.393	202.812	70.8338	91.9036	108.749	73.7045	97.7817	82.4168	protein KIC6
PF3D7_0609800	24.9103	359.834	146.895	162.065	231.47	173.454	80.9054	143.423	palmitoyltransferase DHHC2, putative
PF3D7_0609900	15.8714	32.2471	12.9444	14.4561	9.64879	17.3268	19.4339	16.8236	conserved Plasmodium protein, unknown function
PF3D7_0610000	4.30784	34.3906	102.888	88.1562	100.629	58.2055	44.9162	12.1004	ribosomal protein L19, mitochondrial, putative
PF3D7_0610100	114.925	50.3932	117.212	109.541	78.7546	62.0977	126.603	41.9797	pre-mRNA-splicing factor SLU7, putative
PF3D7_0610200	18.5332	6.48507	22.1932	29.7182	15.6878	16.8467	67.0044	22.6293	RNA-binding protein 25, putative
PF3D7_0610300	0	0	0	0	0	0	0	0	non-coding RNA
PF3D7_0610400	343.203	14153	4821.96	7168.04	3342.29	30187.9	9378.42	3952.58	histone H3
PF3D7_0610500	157.879	20.5092	74.6849	120.525	144.872	42.0926	27.1225	87.3862	peptidyl-tRNA hydrolase PTRHD1, putative
PF3D7_0610600	7.29016	74.3037	75.7649	98.7384	41.0449	81.6204	102.263	65.9438	calcium-dependent protein kinase 2
PF3D7_0610700	389.235	107.221	95.6422	54.7671	37.9685	233.397	114.692	132.528	conserved Plasmodium protein, unknown function
PF3D7_0610800	510.44	137.449	172.134	108.41	87.8033	263.966	283.041	149.4	transketolase
PF3D7_0610900	124.297	52.819	96.2088	88.7732	65.1457	73.9556	149.988	124.214	transcription elongation factor SPT5, putative
PF3D7_0611000	1.69827	20.7473	107.852	128.933	237.596	36.8554	21.2481	46.5513	SNARE associated Golgi protein, putative
PF3D7_0611100	12.2258	114.385	159.218	132.704	181.601	197.316	219.182	4.82287	succinate dehydrogenase subunit 3, putative
PF3D7_0611200	2.45516	29.8164	167.902	113.7	60.7079	101.73	93.2222	13.1571	AP2 domain transcription factor AP2-EXP2
PF3D7_0611300	5.80818	59.2637	326.866	213.484	135.966	213.629	238.419	56.2232	ATP synthase-associated protein, putative
PF3D7_0611400	30.5183	23.8403	49.4983	43.6295	22.667	50.1567	69.4845	36.1219	SWI/SNF-related matrix-associated actin-dependent regulator of chromatin
PF3D7_0611500	2.33517	13.4413	102.068	123.717	224.237	35.8719	62.109	52.3109	conserved protein, unknown function
PF3D7_0611600	7.92389	113.674	136.078	261.018	317.739	61.8288	49.8911	44.7487	basal complex transmembrane protein 1
PF3D7_0611700	2957.53	0	1102.7	794.09	169.548	2247.26	1393.03	0	60S ribosomal protein L39
PF3D7_0611800	47.3697	86.3261	148.258	177.878	145.76	195.217	157.482	58.3517	conserved Plasmodium protein, unknown function
PF3D7_0611900	12.2617	53.4526	695.092	656.651	493.763	290.877	389.819	136.095	lsm12, putative
PF3D7_0612000	0	52.0624	51.9603	60.761	109.286	208.84	188.346	323.212	conserved Plasmodium protein, unknown function
PF3D7_0612100	195.099	50.9061	39.3932	43.5747	30.5269	55.0878	62.2635	46.4581	eukaryotic translation initiation factor 3 subunit L, putative
PF3D7_0612200	3.24968	73.4497	102.301	142.121	151.15	53.5924	63.893	61.0934	leucine-rich repeat protein
PF3D7_0612300	1.24682	8.70784	6.95437	5.26778	7.02998	17.2082	25.6195	3.34369	transmembrane protein 234, putative
PF3D7_0612400	0.171744	5.15121	35.6928	17.3719	7.45459	34.3962	5.49344	3.06661	conserved Plasmodium protein, unknown function
PF3D7_0612500	13.4551	78.4333	2373.42	2749.57	2653.67	431.197	291.753	672.913	conserved Plasmodium protein, unknown function
PF3D7_0612600	46.5865	135.035	68.7786	57.6336	66.1086	169.088	47.0681	14.2091	cytoplasmic tRNA 2-thiolation protein 1, putative
PF3D7_0612700	29.458	540.223	104.465	130.714	116.527	448.105	32.8942	46.9158	6-cysteine protein P12
PF3D7_0612800	29.2331	16.4771	69.2153	55.3689	59.8076	75.0456	62.3932	51.218	6-cysteine protein P12p
PF3D7_0612900	281.351	46.3902	193.433	250.676	345.655	107.122	119.113	91.0169	nucleolar GTP-binding protein 1, putative
PF3D7_0613000.1	5.49444e-06	7.20406	121.508	23.7857	14.668	45.793	10.2549	1.03845	conserved Plasmodium protein, unknown function
PF3D7_0613000.2	3.6411	15.4964	61.035	48.7524	17.0398	69.1972	10.2399	0	conserved Plasmodium protein, unknown function
PF3D7_0613000.3	3.37512	24.3148	42.0754	26.4928	16.1741	61.1069	2.72548	0	conserved Plasmodium protein, unknown function
PF3D7_0613100	141.841	350.674	180.004	206.668	82.7362	728.568	185.619	79.8455	conserved Plasmodium protein, unknown function
PF3D7_0613200	9.70199	112.04	187.355	349.852	164.868	458.455	25.1249	0	conserved Plasmodium protein, unknown function
PF3D7_0613300	8.56841	256.443	9.17174	7.93019	5.66893	34.7484	15.3918	1.93033	rhoptry protein ROP14
PF3D7_0613400	22.6143	240.536	447.056	465.924	548.441	918.94	277.854	130.263	50S ribosomal protein L18, apicoplast, putative
PF3D7_0613500	3.97289	25.9991	95.426	91.3666	92.6151	75.172	84.9371	94.868	AP-3 complex subunit beta, putative
PF3D7_0613600	6.37802	104.626	58.949	66.2446	97.752	46.7414	39.4565	58.2685	conserved Plasmodium protein, unknown function
PF3D7_0613700	8.40666	46.8569	91.5048	127.833	209.444	64.2905	53.4024	57.7931	syntaxin-binding protein, putative
PF3D7_0613800	11.0572	221.839	27.9341	32.2924	32.8103	44.2166	82.7876	44.5285	AP2 domain transcription factor, putative
PF3D7_0613900	38.4083	540.438	5.07931	7.29157	8.35862	73.3356	21.1046	13.8662	myosin E, putative
PF3D7_0614000	25.9703	192.157	91.2468	86.626	56.5208	188.545	141.615	61.8617	thiamine-phosphate synthase, putative
PF3D7_0614100	2.90918	29.4305	27.4236	30.7119	21.8954	23.0337	33.7558	9.49869	filamin domain-containing protein, putative
PF3D7_0614200	34.3228	9.6902	12.9122	13.3533	21.2472	16.218	15.0727	6.71435	cytosolic Fe-S cluster assembly factor NAR1, putative
PF3D7_0614300	281.74	236.145	147.145	108.384	90.1725	225.429	155.905	70.3143	major facilitator superfamily-related transporter, putative
PF3D7_0614400	291.923	41.3686	149.412	147.6	138.617	110.894	96.0336	45.9391	pre-mRNA-splicing factor CWF7, putative
PF3D7_0614500	2139.79	452.696	1106.79	882.823	381.353	932.956	954.649	257.063	60S ribosomal protein L19
PF3D7_0614600	0.463834	8.49157	20.8721	14.4532	8.37868	9.37052	18.3802	57.4084	conserved Plasmodium protein, unknown function
PF3D7_0614700	3.46562	112.15	117.647	108.959	84.9328	140.419	116.237	75.6708	F-box protein FBXO6, putative
PF3D7_0614800	5.28974	77.6322	158.073	223.763	254.933	78.8419	143.153	178.863	endonuclease III-like protein 1, putative
PF3D7_0614900	2.12412	41.7591	34.6438	40.7437	24.0329	31.5774	35.925	34.9418	conserved Plasmodium membrane protein, unknown function
PF3D7_0615000	73.9306	16.4846	201.012	353.907	193.711	82.1323	69.5221	8.54449	conserved Plasmodium protein, unknown function
PF3D7_0615100	1.94333	15.1602	212.623	199.924	189.513	78.1001	133.331	50.3037	enoyl-acyl carrier reductase
PF3D7_0615200	0.183681	2.56518	79.6288	112.741	101.811	8.98781	48.9108	23.0472	conserved protein, unknown function
PF3D7_0615300	1.46113	7.58252	28.0563	31.1878	45.8315	18.5524	23.7035	29.6007	GPI-anchored wall transfer protein 1, putative
PF3D7_0615400	92.5022	60.5807	31.6064	39.1715	49.0901	48.8784	99.6717	124.934	ribonuclease, putative
PF3D7_0615500	10.2324	103.546	193.244	205.535	275.634	247.836	262.4	528.013	cdc2-related protein kinase 5
PF3D7_0615600	46.6142	14.0181	11.2188	11.8732	8.49329	16.9543	26.6887	38.3433	zinc finger protein, putative
PF3D7_0615700	134.723	141.338	454.28	301.076	217.072	392.204	663.004	464.519	THO complex subunit 4, putative
PF3D7_0615800	3.05621	22.6573	25.0306	25.7178	20.9184	37.0752	49.9395	22.5494	conserved oligomeric Golgi complex subunit 4, putative
PF3D7_0615900	4.16196	14.9019	41.9779	42.4477	39.6392	33.5363	53.309	38.539	protein phosphatase, putative
PF3D7_0616000	9.27641	29.8041	157.045	109.027	66.8856	109.401	93.9596	29.0529	pyridoxal kinase
PF3D7_0616100	5.3177	5.2009	52.2325	52.3987	19.4482	23.5882	35.3044	18.1342	conserved Plasmodium protein, unknown function
PF3D7_0616200	4.3602	79.153	149.834	116.689	72.5053	124.263	165.069	99.8571	kinetochore protein NDC80
PF3D7_0616300	9.09185	5.46308	18.8278	12.1702	11.895	20.436	15.0241	1.77577	conserved Plasmodium protein, unknown function
PF3D7_0616400	6.34279	5.28323	5.74515	5.53148	5.93977	6.07222	14.6617	6.96087	conserved Plasmodium protein, unknown function
PF3D7_0616500	0.965637	5.36263	79.7208	116.272	191.99	11.751	23.7663	64.5475	TRAP-like protein
PF3D7_0616600	2.57593	23.1493	80.219	125.811	191.017	36.0078	42.9447	58.4682	conserved protein, unknown function
PF3D7_0616700	3.90367	14.5118	83.8233	61.5041	32.5456	52.0866	91.5469	103.889	ras GTPAse, putative
PF3D7_0616800	21.7904	48.1309	144.06	138.437	128.023	126.551	124.075	53.2666	malate:quinone oxidoreductase
PF3D7_0616900	22.4529	8.25905	17.2477	22.6031	22.6732	14.4678	33.3955	17.2574	conserved Plasmodium protein, unknown function
PF3D7_0617000	80.0851	24.5956	25.224	30.3934	47.4971	34.5495	41.2353	37.3423	mitochondrial import receptor subunit TOM40, putative
PF3D7_0617100	119.566	100.517	34.1684	39.0607	27.3295	52.3869	67.9256	64.3243	AP-2 complex subunit alpha, putative
PF3D7_0617200	110.193	48.0356	139.952	166.496	59.947	102.49	182.066	45.2976	BFR1 domain-containing protein, putative
PF3D7_0617300	16.1878	276.812	472.345	424.451	413.278	858.143	546.241	443.643	RNA-binding protein, putative
PF3D7_0617400	49.8463	6.29716	14.4515	9.33689	3.33608	10.8538	10.8864	5.96817	erythrocyte membrane protein 1, PfEMP1
PF3D7_0617500	0.681465	0.187327	0.366191	0	0.472249	0	0	0	rifin, pseudogene
PF3D7_0617600	0.244088	0.201594	0	0.0708529	0	0	0	9.38106	stevor
PF3D7_0617700	0.216551	0.356829	0	0.0314433	0.0643087	0.973081	0	0	rifin
PF3D7_0617800	666.201	5072.55	8771.47	19527.6	5096.3	73286.9	14441.8	4899.45	histone H2A
PF3D7_0617900	2387.25	4769.92	4780.97	7248.63	5889.18	7843.62	2327.36	1884.5	histone H3 variant
PF3D7_0618000	19.5317	476.735	1.23303	1.7525	2.10661	51.6987	11.6048	1.45046	conserved Plasmodium membrane protein, unknown function
PF3D7_0618100	4.28484	34.6861	34.0446	30.9186	29.3679	39.5468	50.5438	32.5275	conserved Plasmodium protein, unknown function
PF3D7_0618200	274.559	59.7937	289.181	225.915	110.148	228.533	299.75	174.928	conserved protein, unknown function
PF3D7_0618300	4402.24	733.408	1284.18	1361.88	965.223	1643.72	1173.87	418.725	60S ribosomal protein L27a, putative
PF3D7_0618400	0.106221	1.03999	1.95248	0.880648	1.54417	4.42438	4.44006	12.1878	LMBR1 domain-containing protein, putative
PF3D7_0618500	13.2728	140.444	660.36	675.098	1139.36	351.536	340.391	503.191	malate dehydrogenase
PF3D7_0618600	4.73025	35.4986	115.583	136.468	158.574	104.47	45.1309	40.2907	rhomboid protease ROM10
PF3D7_0618700	12.3227	9.86749	44.8431	47.7544	24.7217	36.5512	38.6273	24.6841	trafficking protein particle complex subunit 6A, putative
PF3D7_0618800	0.556042	2.71068	9.37302	8.59636	9.63343	5.85062	11.7147	9.82688	heptatricopeptide repeat-containing protein, putative
PF3D7_0618900.1	2.50687	30.3117	181.664	188	369.577	36.9514	25.6606	59.0026	phosphatidylinositol N-acetylglucosaminyltransferase subunit GPI1
PF3D7_0618900.2	5.32705e-06	1.48189e-06	0.209411	5.85253e-07	0.0712439	0.124794	8.10339e-07	7.85576e-07	phosphatidylinositol N-acetylglucosaminyltransferase subunit GPI1
PF3D7_0619000.1	15.0409	15.0249	10.8232	14.4266	28.1739	7.06273	42.4387	0.00128572	FPL domain-containing protein, putative
PF3D7_0619000.2	28.2102	22.8789	18.8628	32.3345	44.8205	15.8681	22.4685	90.6042	FPL domain-containing protein, putative
PF3D7_0619100	11.6035	18.7631	25.4184	33.9471	26.8646	29.0139	91.8812	112.589	conserved Plasmodium protein, unknown function
PF3D7_0619200	105.297	48.1917	34.1684	37.552	45.6441	51.8646	69.9117	61.003	conserved Plasmodium protein, unknown function
PF3D7_0619300	0.651836	6.90372	18.1056	20.7619	16.1337	25.9304	65.707	187.609	conserved Plasmodium protein, unknown function
PF3D7_0619400	238.482	420.842	400.451	233.336	152.018	667.362	422.937	310.603	cell division cycle protein 48 homologue, putative
PF3D7_0619500	17.9914	8.29223	1.62633	3.83699	2.91779	6.4756	12.4359	2.86304	acyl-CoA synthetase
PF3D7_0619600	0.523796	1.36321	1.36174	2.36821	0.82853	2.56213	9.25615	3.55028	conserved Plasmodium protein, unknown function
PF3D7_0619700	3.03692	34.4257	64.2953	62.3256	65.2516	55.9341	72.4842	76.2278	F-box protein FBXO1, putative
PF3D7_0619800	14.1542	7.17771	3.73452	5.24846	5.57023	7.67029	10.324	4.42129	conserved Plasmodium membrane protein, unknown function
PF3D7_0619900	68.9427	68.2652	118.688	88.5894	94.6839	210.309	87.684	83.8638	splicing factor 3A subunit 2, putative
PF3D7_0620000	1.42052	2.74499	43.689	44.1249	11.726	17.2764	63.6215	6.51529	PIMMS43 protein
PF3D7_0620100	7.39834	63.1054	747.462	454.488	158.695	338.752	317.648	162.614	ATP synthase-associated protein, putative
PF3D7_0620200	0.782273	4.60647	3.60376	6.4575	9.49212	7.33319	3.17894	2.1415	conserved Plasmodium protein, unknown function
PF3D7_0620300	2.61498	36.2919	0.485474	0.424028	1.35175	7.47185	0.930387	1.81256	conserved Plasmodium protein, unknown function
PF3D7_0620400	5.86208	207.538	1.69989	3.42761	3.73518	29.6141	17.6699	7.29094	merozoite surface protein 10
PF3D7_0620500	60.8787	44.9024	36.1951	35.8745	36.4065	68.427	33.8194	40.6531	cleavage stimulation factor subunit 1, putative
PF3D7_0620600	0.885364	0.418177	0.882414	1.46837	0.150291	4.66552	8.65635	25.9571	conserved Plasmodium protein, unknown function
PF3D7_0620700	5.99063	62.4418	412.695	554.909	723.055	125.174	74.9071	167.8	DnaJ protein, putative
PF3D7_0620800	0	0	0	0	0	0	0	0	tRNA Alanine
PF3D7_0620900	0	0	0	0	0	0	0	0	tRNA Leucine
PF3D7_0621000	8.74687	7.35055	13.6233	14.7279	12.1779	17.2229	29.642	19.9067	conserved Plasmodium protein, unknown function
PF3D7_0621100	13.2636	275.517	210.764	239.322	192.606	126.392	102.614	58.3604	conserved Plasmodium protein, unknown function
PF3D7_0621200	599.3	103.883	599.078	371.688	392.303	289.927	343.871	148.228	pyridoxine biosynthesis protein PDX1
PF3D7_0621300	114.807	13.0417	29.2974	27.8137	25.8778	33.8979	44.758	23.8181	mRNA-binding protein PUF3
PF3D7_0621400	26.3209	79.2752	1237.91	1597.16	1665.74	179.341	94.1432	392.1	Pf77 protein
PF3D7_0621500	7.1378	5.10933	9.07	5.22791	5.46774	14.7777	15.266	0.16482	ribonuclease P/MRP protein subunit RPP1, putative
PF3D7_0621600	0	0	0	0	0	0	0	0	tRNA Serine
PF3D7_0621700	3.51961	6.93753	21.4356	26.5234	23.2471	19.5705	41.7159	47.7508	RAP protein, putative
PF3D7_0621800	2120.74	386.24	879.361	488.536	321.928	923.011	788.66	101.352	nascent polypeptide-associated complex subunit alpha, putative
PF3D7_0621900	142.643	46.2104	45.9718	45.2159	28.2452	62.4865	52.2592	43.959	signal recognition particle subunit SRP68, putative
PF3D7_0622000	4.23307	5.40012	137.656	48.7368	8.51353	68.9562	78.2463	61.3399	conserved Plasmodium protein, unknown function
PF3D7_0622100	7.60647	6.02961	56.5122	70.7676	68.3151	22.4862	27.5359	27.3801	conserved Plasmodium protein, unknown function
PF3D7_0622200	197.189	21.4272	43.2436	47.2842	43.9389	35.6441	59.8414	17.6698	tRNA-2-methylthio-N(6)-dimethylallyladenosine synthase
PF3D7_0622300	3.69858	6.85205	26.3545	18.6732	17.7688	20.858	41.4322	32.2052	vacuolar transporter chaperone, putative
PF3D7_0622400	8.17751	46.0171	140.196	57.4714	62.905	136.781	83.6753	22.3662	conserved protein, unknown function
PF3D7_0622500	12.8321	16.7217	89.0911	93.2062	103.154	33.8048	69.698	46.4719	RNA methyltransferase, putative
PF3D7_0622600	20.8703	205.586	825.137	633.525	310.288	960.267	412.872	114.556	cytochrome b-c1 complex subunit 9, putative
PF3D7_0622700	8.88314	2.97792	33.5396	19.9376	41.9259	20.7511	25.7892	0.143922	conserved Plasmodium membrane protein, unknown function
PF3D7_0622800	278.44	63.2107	71.315	68.3376	70.5026	79.2572	171.403	194.931	leucine--tRNA ligase, putative
PF3D7_0622900	184.129	62.6129	25.9433	24.0011	20.1658	29.3871	51.1893	34.3446	AP2 domain transcription factor AP2Tel
PF3D7_0623000	20.2117	37.9491	33.8817	21.7078	13.0518	50.6797	81.5674	63.3885	chorismate synthase
PF3D7_0623100	358.634	117.583	284.818	260.278	164.005	288.356	329.631	329.298	nuclear polyadenylated RNA-binding protein NAB2, putative
PF3D7_0623200	80.9531	17.0931	138.077	144.792	315.061	23.1362	30.9884	83.6759	ferredoxin--NADP reductase
PF3D7_0623300	8.07195	48.6504	158.186	84.918	62.8023	137.12	56.3077	1.39391	EGF-like membrane protein, putative
PF3D7_0623400	2.36503	10.4673	68.866	89.1835	75.2047	30.0933	38.6939	22.2092	MEI2-like RNA-binding protein
PF3D7_0623500	87.097	60.8113	256.338	273.744	360.451	241.606	161.246	132.88	superoxide dismutase [Fe]
PF3D7_0623600	161.63	66.4632	97.5488	77.5652	62.5713	138.178	145.443	93.5886	splicing factor-like protein 1, putative
PF3D7_0623700	7.17388	9.86521	41.5858	29.95	32.2981	27.4658	32.4902	23.9833	ATP-dependent RNA helicase SUV3, putative
PF3D7_0623800	325.913	75.6279	8.21613	12.5883	11.0489	26.4015	39.9051	23.2314	tyrosine kinase-like protein, putative
PF3D7_0623900	28.0856	59.3635	158.695	147.2	159.149	298.838	764.713	1115.37	ribonuclease H2 subunit A, putative
PF3D7_0624000	539.249	381.527	243.772	191.741	179.593	515.153	304.472	154.848	hexokinase
PF3D7_0624100	3.37272	41.4556	300.872	363.945	249.371	86.9328	66.1935	78.0337	conserved protein, unknown function
PF3D7_0624200	3.75196	45.4767	259.654	214.915	261.635	149.265	140.738	100.65	SURP domain-containing protein, putative
PF3D7_0624300	2.50471	43.9251	1197.89	1412.96	1629.89	122.953	185.45	343.06	CPW-WPC family protein
PF3D7_0624400	14.3066	20.1046	34.8367	25.8526	20.5714	57.0572	76.7612	70.8904	conserved protein, unknown function
PF3D7_0624500	38.3403	544.496	1068.32	1260.32	1771.46	1977.39	652.89	682.728	anaphase-promoting complex subunit 11, putative
PF3D7_0624600	313.702	362.56	74.5696	109.533	89.4986	117.88	241.242	440.39	ISWI chromatin-remodeling complex ATPase
PF3D7_0624700	4.02075	31.297	38.7079	16.833	12.2382	46.2537	44.4455	17.7004	N-acetylglucosaminyl-phosphatidylinositol de-N-acetylase, putative
PF3D7_0624800	0.151801	3.21878	13.1067	12.7335	10.2978	13.7315	26.1917	39.4215	conserved Plasmodium protein, unknown function
PF3D7_0624900	0.90012	13.3933	61.585	84.7365	68.0787	63.3088	269.665	679.909	GAS8-like protein, putative
PF3D7_0625000.1	2.80148	40.5872	6.93841	12.4305	14.6509	26.8665	14.052	85.6068	sphingomyelin synthase 1, putative
PF3D7_0625000.2	5.33968	88.6625	48.0872	43.2787	28.7796	50.1471	38.1569	0.689685	sphingomyelin synthase 1, putative
PF3D7_0625100	0.513749	4.21578	190.836	230.069	417.308	13.6405	27.7119	66.7975	sphingomyelin synthase 2, putative
PF3D7_0625200	0.536872	4.99633	15.0378	14.248	9.56286	14.1774	3.18222	15.7649	conserved Plasmodium protein, unknown function
PF3D7_0625300	2.03152	19.1499	14.1818	19.6108	28.5881	16.1732	29.8918	24.4992	mitochondrial DNA polymerase
PF3D7_0625400	246.42	78.3252	9.67495	9.97827	10.8508	93.6773	15.0804	19.8254	conserved Plasmodium protein, unknown function
PF3D7_0625500	8.78188	2.96256	2.3329	1.69007	1.94802	14.8316	0.940595	11.1334	conserved Plasmodium membrane protein, unknown function
PF3D7_0625600	137.452	26.4017	14.7802	17.4288	14.3186	28.1908	34.3058	7.84668	poly(A) polymerase PAP, putative
PF3D7_0625700	12.96	64.137	323.761	270.873	178.618	144.769	286.612	77.7571	conserved protein, unknown function
PF3D7_0625800	7.88849	4.39423	14.8664	14.6115	20.0005	17.2003	19.1305	6.84654	conserved Plasmodium protein, unknown function
PF3D7_0625900	0	1.63821	30.3307	38.7023	18.9546	17.369	63.0192	2.64405	conserved Plasmodium protein, unknown function
PF3D7_0626000	21.8408	5.59709	16.0207	17.8933	45.3287	5.97807	10.5419	10.5398	conserved Plasmodium protein, unknown function
PF3D7_0626100	8.28531	26.3292	163.712	126.364	99.5102	126.526	92.9613	13.8678	oxidoreductase, short-chain dehydrogenase family, putative
PF3D7_0626200	8.41323	1.06124	6.41109	3.03311	3.64983	7.36722	0.647371	0	conserved Plasmodium protein, unknown function
PF3D7_0626300	1.53443	5.3649	22.5487	19.772	17.1384	25.5468	37.5233	11.6725	3-oxoacyl-acyl-carrier protein synthase I/II
PF3D7_0626400	4.2581	47.1551	72.9234	91.0395	113.215	46.2576	67.2228	68.7201	CRAL/TRIO domain-containing protein, putative
PF3D7_0626500	0.19128	1.08839	4.26617	6.96006	9.81384	8.92689	26.4011	117.785	centrosomal protein CEP135, putative
PF3D7_0626600	14.4455	4.01352	83.3916	27.4733	4.88104	35.6739	16.2375	4.6702	conserved Plasmodium protein, unknown function
PF3D7_0626700	267.444	61.233	212.788	126.185	59.0521	133.151	128.27	12.3153	ATPase
PF3D7_0626800	2433.95	667.559	330.919	177.711	113.986	883.055	993.726	531.812	pyruvate kinase
PF3D7_0626840	0	0	2.58588	0	1.98552	0	0	0	small nucleolar RNA snoR35
PF3D7_0626900	5.41612	15.9605	49.5266	50.0832	31.2172	49.8476	80.6981	5.93509	ribosomal protein L46, mitochondrial, putative
PF3D7_0627000	4.52385	3.98444	63.0934	40.84	17.4147	39.8983	105.21	143.588	conserved Plasmodium protein, unknown function
PF3D7_0627100	350.823	230.359	64.4719	77.6904	61.7937	93.79	134.941	150.187	ankyrin-repeat protein, putative
PF3D7_0627200	2.12997	23.4338	109.003	116.214	80.6272	74.0787	54.5865	0.733294	myosin light chain, putative
PF3D7_0627300	309.01	274.939	630.109	476.517	360.942	784.314	551.531	277.31	E3 ubiquitin-protein ligase RNF5, putative
PF3D7_0627400	23.602	19.2636	117.259	78.9495	101.378	48.6731	41.7083	53.5756	mitochondrial import inner membrane translocase subunit TIM22, putative
PF3D7_0627500	1365.86	198.728	510.951	236.324	226.929	524.346	479.591	277.721	protein DJ-1
PF3D7_0627600	15.8272	15.8458	299.636	181.672	63.2994	134.527	181.857	161.388	conserved Plasmodium protein, unknown function
PF3D7_0627700	295.383	167.529	119.154	105.408	80.7924	191.394	220.744	107.054	transportin
PF3D7_0627800	123.296	93.8953	37.6292	28.1419	27.4346	81.215	48.6552	37.1651	acetyl-CoA synthetase
PF3D7_0627900	123.612	63.8253	73.1388	59.0596	17.4467	149.299	71.6886	44.4292	ribonuclease P protein subunit p29, putative
PF3D7_0628000	8.98239	20.4331	42.5742	27.8019	7.01861	82.0878	24.6591	7.49174	6-pyruvoyltetrahydropterin synthase
PF3D7_0628100	4.72012	141.549	17.1466	31.1203	38.8505	14.5153	22.0989	13.4103	HECT domain-containing protein 1, putative
PF3D7_0628200	183.316	112.915	47.9368	54.8224	61.0921	59.909	121.803	123.788	eukaryotic translation initiation factor 2-alpha kinase
PF3D7_0628300	444.282	2555.08	309.398	245.221	350.612	3068.79	154.619	76.7402	choline/ethanolaminephosphotransferase, putative
PF3D7_0628400	3.57025	17.12	105.495	52.181	44.4033	106.194	82.8018	83.689	protease, putative
PF3D7_0628500	5.97922	2.46605	21.8082	15.4238	17.4853	4.85885	21.1579	11.2106	conserved Plasmodium protein, unknown function
PF3D7_0628600	112.385	38.795	108.735	76.9598	100.676	108.077	148.61	59.6509	DNA methyltransferase 1-associated protein 1, putative
PF3D7_0628700	6.13483	3.55094	10.3391	8.3384	9.20009	12.2664	19.2447	6.75464	conserved Plasmodium protein, unknown function
PF3D7_0628800	1.82555	11.8767	23.0408	22.6783	14.7921	18.6303	48.8679	22.1403	glutamyl-tRNA(Gln) amidotransferase subunit B
PF3D7_0628900	0.834142	6.17261	26.4848	21.7841	24.5158	21.4442	36.7407	23.8695	RAP protein, putative
PF3D7_0629000	0.128229	1.27227	0	0.334931	0.152373	0	0	0	glucosamine 6-phosphate N-acetyltransferase
PF3D7_0629100	53.5887	29.5528	84.1137	87.578	156.259	57.3669	61.6089	33.4011	nicotinate phosphoribosyltransferase, putative
PF3D7_0629200	146.505	103.677	141.891	88.7829	84.5583	124.14	111.255	14.5847	DnaJ protein, putative
PF3D7_0629300	10.5116	133.006	4.58499	11.2936	17.7849	23.4039	4.48673	5.90412	phospholipase, putative
PF3D7_0629400	7.1745	42.0965	158.628	153.683	124.009	120.012	164.55	132.789	polyadenylate-binding protein 3, putative
PF3D7_0629500	74.7539	61.8793	13.8872	18.9769	25.6695	78.8593	29.9154	5.17894	amino acid transporter AAT1
PF3D7_0629600	63.9208	18.4775	15.4605	15.0924	9.47595	46.6152	26.063	0	ribosomal RNA-processing protein 7, putative
PF3D7_0629700	30.4206	31.0133	17.3606	18.0877	16.9947	21.8812	48.7406	28.3559	SET domain protein, putative
PF3D7_0629800	70.0405	20.3092	33.892	41.1294	23.7033	27.4739	73.2406	42.2809	cullin-2, putative
PF3D7_0629900	425.508	92.2672	165.079	156.394	240.302	128.349	83.7542	151.063	CRAL/TRIO domain-containing protein, putative
PF3D7_0630000	0.540296	13.6418	787.941	917.309	1357.66	33.9228	41.2972	267.657	CPW-WPC family protein
PF3D7_0630100	5.95376	7.37162	4.71915	6.96962	5.4764	11.3023	13.7515	2.8239	alpha/beta hydrolase, putative
PF3D7_0630200	4.08148	75.8041	3496.76	4545.73	6134.57	141.905	123.692	1372.88	secreted ookinete protein, putative
PF3D7_0630300	1.58173	14.3034	18.2387	18.2812	10.6247	33.223	88.8211	242.066	DNA polymerase epsilon catalytic subunit A, putative
PF3D7_0630400	1.8552	26.2551	84.3325	77.2433	36.7685	40.8394	33.2251	2.10269	conserved Plasmodium protein, unknown function
PF3D7_0630500	34.0646	4.83028	23.39	13.6273	13.5559	21.3871	20.7788	20.2882	ribosome biogenesis protein YTM1, putative
PF3D7_0630600	23.7906	73.1033	131.462	151.809	137.642	102.893	120.273	165.924	deubiquitinating enzyme MINDY, putative
PF3D7_0630700	5.06005	6.61491	8.62435	9.70834	10.1959	12.8452	9.0433	1.12385	bifunctional methylenetetrahydrofolate dehydrogenase/cyclohydrolase, putative
PF3D7_0630800	0	0.43238	15.5125	31.5805	7.29681	3.42767	18.9664	0.139274	TPH domain-containing protein, putative
PF3D7_0630900	116.548	31.7098	40.7128	37.4376	28.2007	47.5388	72.2805	30.1277	ATP-dependent RNA helicase HAS1
PF3D7_0631000	10.418	51.0621	125.695	127.586	152.954	68.8367	53.2128	113.709	tetratricopeptide repeat protein, putative
PF3D7_0631100	0.496945	1.39452	0.766226	1.03201	2.86532	0.636593	2.46202	0.224244	Plasmodium exported protein (PHISTb), unknown function
PF3D7_0631200	3.72884	0.103314	0	0.0183794	0	0	0.0562038	0	erythrocyte membrane protein 1 (PfEMP1), pseudogene
PF3D7_0631300	0.133775	0	0	0.0776354	0	0	0.237794	0	exported protein family 1
PF3D7_0631400	0.708835	0.295554	0	0	0	1.27937	0.314888	0	Pfmc-2TM Maurer's cleft two transmembrane protein
PF3D7_0631500	9.63055	0.595005	0	0	0	0	0	0	exported protein family 3
PF3D7_0631600	0.828865	0	0	0	0	0.425921	0	0	exported protein family 4
PF3D7_0631700	0	0	0	0	0	0	0	0	rifin, pseudogene
PF3D7_0631800	0.207664	0.341916	0	0	0	0	0	0	rifin
PF3D7_0631900	0.364533	0	0	0	0	0	0	0	stevor
PF3D7_0632000	0.0940122	0	0	0	0	0.0844176	0	0	rifin
PF3D7_0632100	0	0.184259	0	0	0	0.502273	0	0	rifin
PF3D7_0632200	0.0918407	0	0.494589	0	0	0.329828	0	0	rifin
PF3D7_0632300	0.4882	0.160586	0	0.0567283	0	0.438471	0	0	rifin
PF3D7_0632400	0.275522	0.301786	0.741883	0.613739	1.25423	1.64914	2.12301	0	rifin
PF3D7_0632500	13.5003	0.812817	0.522075	0.106577	0.0978171	0.704879	2.32309	0.0891019	erythrocyte membrane protein 1, PfEMP1
PF3D7_0632600	4.45235	0.166529	0	0	0	1.09082	0	0	rifin, pseudogene
PF3D7_0632700	1.38217	2.57381	0	0.829944	0.547125	8.935	1.96618	0.146363	rifin
PF3D7_0632800	11.7426	2.79254	1.96878	0.857866	0.945631	2.31587	1.47606	4.33991	erythrocyte membrane protein 1, PfEMP1
PF3D7_0700100	0.868187	0.285413	0.198076	0.0586381	0.0522238	0.337306	0	0.860823	erythrocyte membrane protein 1, PfEMP1
PF3D7_0700200	0.223507	0.368518	0.120125	0.0324498	0.132757	1.00455	0	0	rifin
PF3D7_0700300	0	0	0	0	0	0	0	0	rifin
PF3D7_0700400	0.123124	0	0	0	0	0	0	0	stevor
PF3D7_0700500	1.86827	0	0.0529191	0.828355	0	0	2.62257	0	rifin
PF3D7_0700600	0	0	0	0	0	0	0	0	Plasmodium exported protein, unknown function, pseudogene
PF3D7_0700700	0.130636	0	0.840949	0	0.0776203	0	0	0	stevor, pseudogene
PF3D7_0700800	0.177209	0.886662	0	0	0	2.07898	0.944663	0	Pfmc-2TM Maurer's cleft two transmembrane protein
PF3D7_0700900	0.100702	0.497135	0	0	0	0.542763	0	0	exported protein family 1, pseudogene
PF3D7_0701000	0	0	0	0.0366205	0	0.028216	0	0	erythrocyte membrane protein 1 (PfEMP1), pseudogene
PF3D7_0701100	1.74599	1.43872	0	0	0	2.4519	0	0	rifin
PF3D7_0701200	0.595424	0	0	0	0	0	0.211706	0	rifin, pseudogene
PF3D7_0701300	0	0	0	0	0	0	0	0	rifin, pseudogene
PF3D7_0701400	1.06871	0	0	0	0	0.320355	0	0	exported protein family 4, pseudogene
PF3D7_0701500	0	0	0	0	0	0	0	0	exported protein family 3
PF3D7_0701600	4.49305	2.88006	0	0	0	5.53479	8.44476	0	Pfmc-2TM Maurer's cleft two transmembrane protein
PF3D7_0701700	0.133775	0.221436	1.29133	2.71724	2.3847	0	0	0	exported protein family 1
PF3D7_0701800	1.51586	0.535243	1.97926	1.91804	1.99357	0.0486541	0	0	rifin
PF3D7_0701900	134.403	71.4709	1.08436	1.15608	0.0741911	15.456	6.81498	0.0977301	Plasmodium exported protein, unknown function
PF3D7_0702000	821.686	232.27	5.22041	1.46231	2.03137	123.234	10.5543	16.8625	Plasmodium exported protein (hyp12), unknown function
PF3D7_0702100	86.5195	125.833	3.45305	11.0076	11.2503	54.1079	21.1336	6.35996	Plasmodium exported protein (PHISTb), unknown function, pseudogene
PF3D7_0702200	343.005	147.034	15.305	19.2048	23.8359	499.94	37.9648	49.9676	lysophospholipase LPL20
PF3D7_0702300	550.123	72.0544	0.78118	1.8838	5.081	23.5391	21.3714	6.47797	sporozoite threonine and asparagine-rich protein
PF3D7_0702400	2996.9	145.517	142.763	149.502	117.5	385.548	185.42	58.5884	small exported membrane protein 1
PF3D7_0702500	1146.07	56.3076	11.7284	15.4604	5.26676	88.6084	126.388	20.348	Plasmodium exported protein, unknown function
PF3D7_0702600	0	12.6142	57.9878	141.196	44.9627	51.3624	81.5282	7.36269	chitinase, fragment
PF3D7_0702700	0	0	0	0	0	0	0	0	tRNA Alanine
PF3D7_0702800	0	0	0	0	0	0	0	0	tRNA Tyrosine
PF3D7_0702900	94.7843	36.1328	226.374	241.183	263.503	187.885	163.575	104.439	centrin, putative
PF3D7_0703000	5.08184	3.11171	10.5528	11.712	6.38124	8.75344	9.79778	10.7729	conserved Plasmodium protein, unknown function
PF3D7_0703100	35.1403	8.85792	48.3193	46.8308	32.469	42.9411	33.9848	38.7634	cytosolic iron-sulfur assembly component 2, putative
PF3D7_0703200	6.66372	52.5667	47.6332	49.4979	96.3242	49.4797	78.3997	92.464	conserved Plasmodium protein, unknown function
PF3D7_0703300	36.5803	35.6068	163.787	201.458	295.724	165.672	103.261	102.534	conserved Plasmodium protein, unknown function
PF3D7_0703400	15.1466	7.34572	14.7468	11.6397	11.7068	16.1255	54.8193	30.7135	conserved Plasmodium protein, unknown function
PF3D7_0703500	375.855	141.445	118.464	149.853	114.451	140.74	214.115	256.889	erythrocyte membrane-associated antigen
PF3D7_0703600	5.03209	222.767	97.9629	90.447	61.3123	179.993	154.018	136.299	conserved protein, unknown function
PF3D7_0703700	302.246	51.8138	31.1285	35.0812	61.6245	63.7791	53.4042	38.0654	conserved protein, unknown function
PF3D7_0703800	3.53549	3.76815	5.5032	9.8399	11.5078	30.2943	114.779	385.094	conserved Plasmodium protein, unknown function
PF3D7_0703900	54.249	10.0527	12.0548	15.2382	17.7684	15.7158	23.335	63.9831	conserved Plasmodium membrane protein, unknown function
PF3D7_0704000	13.2279	4.388	5.44668	5.80794	4.67049	6.13067	14.7844	7.91818	conserved Plasmodium membrane protein, unknown function
PF3D7_0704100	3.48207	59.5666	33.7573	66.3178	119.739	14.6973	28.514	38.0517	basal complex transmembrane protein 2
PF3D7_0704200	41.8096	7.18858	7.76714	10.8842	16.2846	8.58524	29.4486	12.2218	RNA cytosine C(5)-methyltransferase, putative
PF3D7_0704300	5.8388	84.3765	16.7686	20.6112	20.4577	36.1305	71.5378	13.763	basal complex protein BLEB
PF3D7_0704400	9.48525	79.9725	127.808	135.788	164.419	59.4454	42.7691	32.5577	phosphoinositide-binding protein, putative
PF3D7_0704500	6.69861	118.472	31.1078	40.6002	52.4917	30.7201	28.8405	41.4126	serine/threonine protein kinase, putative
PF3D7_0704600	85.1085	96.7266	87.9884	101.054	73.7441	91.318	165.285	176.948	HECT-type E3 ubiquitin ligase UT
PF3D7_0704700	8.90264	9.79913	6.84773	7.62292	9.18695	9.15181	17.3488	14.7704	phosphopantetheine adenylyltransferase, putative
PF3D7_0704800	5.23409	70.9939	25.2242	26.8829	39.5561	27.6933	26.2567	43.9243	protein phosphatase PPM12, putative
PF3D7_0704900	6.06979	32.5348	224.403	229.552	368.896	66.156	79.6189	111.283	peptide chain release factor 2
PF3D7_0705000	87.3801	24.5973	24.0592	19.1169	25.0122	27.6845	78.4263	74.6264	mRNA cap guanine-N7 methyltransferase, putative
PF3D7_0705100	5.53584	51.1174	79.3425	89.3512	87.3173	60.1319	81.4941	105.065	conserved Plasmodium protein, unknown function
PF3D7_0705200	0.381782	1.85786	2.39211	1.89561	1.44895	3.89924	9.56078	2.58674	conserved Plasmodium protein, unknown function
PF3D7_0705300	4.33584	55.5981	61.5257	66.2677	51.4615	81.9468	132.576	320.497	origin recognition complex subunit 2
PF3D7_0705400	15.2008	183.335	172.287	191.148	182.086	234.857	324.896	933.104	DNA replication licensing factor MCM7
PF3D7_0705500	248.156	281.942	58.9264	77.0556	57.3117	70.309	113.335	101.271	inositol-phosphate phosphatase, putative
PF3D7_0705600	9.12811	6.4941	3.3511	4.51869	3.51031	6.2814	18.3928	7.75879	RNA helicase, putative
PF3D7_0705700	2943	0	2836.98	1557.57	874.767	2732.8	1020.07	0	40S ribosomal protein S29, putative
PF3D7_0705800	3.03789	25.9469	1215.03	876.353	1090.41	139.882	70.3438	215.073	cysteine-rich secretory protein
PF3D7_0705900	65.8229	137.853	1138.87	658.402	538.6	661.984	323.263	77.4389	ATP synthase subunit C, putative
PF3D7_0706000	134.218	72.1787	152.63	130.724	68.6379	128.379	139.933	86.5143	importin-7, putative
PF3D7_0706100	2.42932	19.8582	6.00815	8.64528	9.44891	10.542	9.81873	5.03523	EF hand domain-containing protein, putative
PF3D7_0706200	2.83802	5.89656	34.3315	73.3675	77.8013	165.821	153.154	0	conserved protein, unknown function
PF3D7_0706300	2.49364	43.5392	8.85102	7.3749	1.11	244.356	0	0	apicomplexan kinetochore protein 11, putative
PF3D7_0706400	2260.27	510.718	470.611	274.331	171.188	1369.19	594.946	288.619	60S ribosomal protein L37
PF3D7_0706500	352.369	122.255	89.9331	91.2317	90.4679	112.366	177.766	90.8751	conserved Plasmodium protein, unknown function
PF3D7_0706600	0.784604	1.42919	1.57305	3.58553	0.95837	4.07048	4.14598	0.796483	conserved Plasmodium protein, unknown function
PF3D7_0706700	1.14947	3.966	9.13109	9.09429	10.6199	29.0634	76.8073	352.442	DNA mismatch repair protein MSH2, putative
PF3D7_0706800	0	0	0	0	0	0	0	0	tRNA Threonine
PF3D7_0706900	0	0	0	0	0	0	0	0	tRNA Histidine
PF3D7_0707000	0	0	0	0	0	0	0	0	tRNA Lysine
PF3D7_0707100	0	0	0	0	0	0	0	0	tRNA Lysine
PF3D7_0707200	2.38369	38.3648	9.56402	13.8658	23.337	18.7842	26.7972	38.063	conserved Plasmodium protein, unknown function
PF3D7_0707300	85.7916	2510.51	38.7455	43.7554	49.9243	373.059	99.4621	33.3581	rhoptry-associated membrane antigen
PF3D7_0707400	32.3191	23.5691	67.503	75.2133	113.535	37.8248	85.688	53.0174	AAA family ATPase, putative
PF3D7_0707420	16.0074	5.84036	11.767	2.43121	5.53787	15.6541	36.6361	12.0206	nucleolar RNA snoR36
PF3D7_0707500	24.2778	21.1655	1.1075	2.27179	1.01597	10.4924	13.4095	6.64154	conserved Plasmodium protein, unknown function
PF3D7_0707600	36.6614	17.4302	103.174	79.7111	63.0518	52.7594	44.2103	24.9189	mediator of RNA polymerase II transcription subunit 10, putative
PF3D7_0707700	193.626	235.748	212.146	172.582	129.343	238.478	289.095	258.005	E3 ubiquitin-protein ligase, putative
PF3D7_0707800	3.08682	17.3599	22.232	19.5752	15.6576	22.9922	39.9165	16.8743	RAP protein, putative
PF3D7_0707900	303.962	79.1537	434.586	284.356	319.858	320.886	248.467	60.1973	ribosomal protein S8e, putative
PF3D7_0708000	5.08249	25.1441	208.314	252.242	186.874	96.7103	144.355	158.508	cytoskeleton associated protein, putative
PF3D7_0708100	440.14	155.327	421.484	606.7	254.654	308.639	313.826	40.2338	DNA-directed RNA polymerases I, II, and III subunit RPABC5, putative
PF3D7_0708200	2.78312	3.18764	6.1172	3.95872	4.52083	22.3516	46.6433	67.2674	conserved Plasmodium protein, unknown function
PF3D7_0708300	99.2597	23.3592	49.2525	40.5154	29.5666	85.6199	126.141	183.062	EKC/KEOPS complex subunit BUD32
PF3D7_0708400	2697.29	950.801	1428.7	1006.6	979.339	2708.64	3126.63	2787.05	heat shock protein 90
PF3D7_0708500	27.9308	8.47882	39.0942	52.4931	54.9217	19.9677	85.8188	150.735	heat shock protein 86 family protein
PF3D7_0708600	2.1884	11.6902	434.677	598.756	529.084	23.3167	59.8676	149.587	inner membrane complex protein 1d, putative
PF3D7_0708700	41.9125	195.056	557.283	488.275	273.309	394.462	331.118	117.58	cytochrome c oxidase subunit 4, putative
PF3D7_0708800	558.571	141.756	194.639	165.826	129.815	159.513	310.421	118.007	heat shock protein 110
PF3D7_0708900	118.978	29.0906	50.3302	82.2554	118.56	86.1704	83.0623	84.3635	protein SCO1, putative
PF3D7_0709000	426.65	67.6512	16.6769	21.8163	25.8183	67.5528	46.9435	55.3797	chloroquine resistance transporter
PF3D7_0709050	0	0	7.03838	2.69101	3.80928	19.9814	2.75203	0	small nucleolar RNA
PF3D7_0709100	7.39649	63.3087	112.849	107.419	90.6401	98.158	101.923	81.2975	Cg1 protein
PF3D7_0709200	19.1121	16.7686	56.7101	50.7574	55.954	72.8869	61.9471	31.892	glutaredoxin-like protein
PF3D7_0709300	37.3091	12.072	14.3603	16.752	13.3758	17.0796	26.17	27.955	mediator of RNA polymerase II transcription subunit 14, putative
PF3D7_0709400	2.0061	19.9497	30.2217	45.1387	35.3355	22.3394	34.6455	53.3547	Cg7 protein
PF3D7_0709500	12.6979	55.4855	190.412	183.785	125.206	273.213	128.496	91.0547	nucleic acid-binding protein, putative
PF3D7_0709600	63.4827	9.48234	10.4026	11.0464	4.80538	8.94826	17.8019	1.68567	ribonucleases P/MRP protein subunit POP1, putative
PF3D7_0709700	57.9268	141.586	680.599	912.404	1170.27	253.328	102.328	273.363	prodrug activation and resistance esterase
PF3D7_0709800	48.7737	42.5846	714.61	369.229	445.344	825.388	121.573	88.4029	conserved protein, unknown function
PF3D7_0709900	0.746842	10.5475	31.2713	49.3548	79.2144	18.0189	28.8032	32.03	hydrolase, putative
PF3D7_0710000	3.88766	18.9124	9.2684	10.1011	11.561	15.5008	37.8141	82.3343	conserved Plasmodium protein, unknown function
PF3D7_0710100	40.2615	12.4267	34.7514	42.6596	69.8479	18.8307	27.9599	4.45379	conserved protein, unknown function
PF3D7_0710200	1.28563	8.58245	28.8132	47.467	44.275	16.4405	55.819	81.9601	conserved Plasmodium protein, unknown function
PF3D7_0710300	45.0627	22.7922	94.0484	39.5015	34.8928	64.1674	45.9587	6.37236	conserved protein, unknown function
PF3D7_0710400	8.89333	2.67273	14.5684	13.7517	12.3789	15.1142	7.82165	3.80096	DNA repair protein RAD14, putative
PF3D7_0710500	3.22822	19.1521	202.151	167.571	183.3	89.0751	104.776	71.2676	conserved protein, unknown function
PF3D7_0710600	1100.8	213.328	396.459	310.437	249.258	665.14	407.926	37.2225	60S ribosomal protein L34
PF3D7_0710700	15.7679	3.30885	65.332	126.121	31.1426	32.8919	60.294	0	conserved Plasmodium protein, unknown function
PF3D7_0710800	43.0316	13.6261	39.3991	76.1942	51.4845	24.4885	35.4732	10.5382	protein transport protein USE1, putative
PF3D7_0710900	47.1793	12.9284	45.8172	71.5888	87.7419	25.8977	54.6624	64.2179	50S ribosomal protein L1, mitochondrial, putative
PF3D7_0711000	23.2292	36.0698	43.8473	42.7001	46.616	38.2465	88.5939	55.0204	AAA family ATPase, CDC48 subfamily
PF3D7_0711100	88.0765	31.5655	17.0548	15.5344	22.3278	37.3397	17.4411	0	conserved protein, unknown function
PF3D7_0711200	3.75693	2.93078	6.90545	10.2106	12.9241	5.95508	21.3881	22.7239	conserved Plasmodium protein, unknown function
PF3D7_0711300	75.0397	40.4395	104.438	94.2943	153.922	167.254	103.041	5.44016	conserved Plasmodium protein, unknown function
PF3D7_0711400	2.76604	12.2681	26.2086	23.7634	19.2117	23.066	55.3361	25.6118	histone deacetylase complex subunit SAP18, putative
PF3D7_0711500	87.208	46.0902	115.752	89.3536	50.9855	109.309	172.666	87.6598	regulator of chromosome condensation, putative
PF3D7_0711600	0	0	0	0	0	0	0	0	Plasmodium RNA of unknown function RUF6
PF3D7_0711700	61.0075	2.80154	1.1643	0.655041	0.339152	0.87706	1.07556	1.63743	erythrocyte membrane protein 1, PfEMP1
PF3D7_0711800	0	0	0	0	0	0	0	0	Plasmodium RNA of unknown function RUF6
PF3D7_0711900	0.196428	0	0.264287	0.0285305	0.0583227	0.352852	0	0	rifin, pseudogene
PF3D7_0712000	41.4387	1.8235	3.05461	1.14547	1.17716	1.01133	2.39624	0.353921	erythrocyte membrane protein 1, PfEMP1
PF3D7_0712100	0	0	0	0	0	0	0	0	Plasmodium RNA of unknown function RUF6
PF3D7_0712200	0.210544	0.346746	0	0	0	0	0	0	rifin, pseudogene
PF3D7_0712300	14.4809	0.637474	0.39269	0.299426	0.142979	0.294867	0.022582	2.70359	erythrocyte membrane protein 1, PfEMP1
PF3D7_0712400	17.6784	0.566661	0.0455463	0.109986	0.008293	0.11249	0.0746558	1.52283	erythrocyte membrane protein 1, PfEMP1
PF3D7_0712500	0.457693	0	0	0	0.0543521	0.616382	0.162771	0	rifin, pseudogene
PF3D7_0712600	49.0348	2.46452	20.4424	12.5935	5.10269	7.3824	12.9299	0.54581	erythrocyte membrane protein 1, PfEMP1
PF3D7_0712700	0	0	0	0	0	0	0	0	Plasmodium RNA of unknown function RUF6
PF3D7_0712800	3.79239	0.374944	0.418696	0.445585	0.121961	0.224012	0.45748	3.7182	erythrocyte membrane protein 1, PfEMP1
PF3D7_0712900	12.97	0.766566	0.406576	0.172236	0.194793	0.405131	0.982025	1.36918	erythrocyte membrane protein 1, PfEMP1
PF3D7_0713000	0.511528	0	0	0	0	0.18382	0	11.4066	rifin
PF3D7_0713100	1.41767	1.77332	0	0.0513513	0	2.87858	0	0	Pfmc-2TM Maurer's cleft two transmembrane protein
PF3D7_0713200	203.275	3.40726	0.197908	0	0.110303	1.00477	6.59088	0	exported protein family 1
PF3D7_0713300	529.264	12.5877	0.0899039	0.412056	0	2.02074	7.78636	4.09702	erythrocyte membrane protein 1 (PfEMP1), pseudogene
PF3D7_0713400	95.5766	36.8769	36.9375	33.5627	30.13	102.713	29.9847	31.1336	GPCR-like receptor SR25
PF3D7_0713500	17.6159	7.66063	10.5209	13.8095	5.40249	16.7637	40.6511	71.0237	conserved Plasmodium protein, unknown function
PF3D7_0713600	6.20671	9.23349	9.19265	10.7632	13.4335	18.9334	25.2846	20.1808	ribosomal protein S5, mitochondrial, putative
PF3D7_0713700	117.653	148.105	451.124	342.233	377.658	534.798	195.28	147.821	conserved Plasmodium protein, unknown function
PF3D7_0713800	8.88323	111.358	29.2039	28.0814	23.7172	151.244	37.2315	24.7308	negative elongation factor A, putative
PF3D7_0713900	68.1361	22.6264	9.71376	12.1446	9.61763	16.2595	37.6359	10.0669	conserved Plasmodium protein, unknown function
PF3D7_0714000	1808.59	6757.29	747.423	619.82	351.498	7966.35	955.7	182.717	histone H2B variant
PF3D7_0714100	0.411963	1.11896	2.15453	5.68708	2.60704	5.59431	26.2184	36.5487	MAATS1 domain-containing protein, putative
PF3D7_0714200	91.8644	143.358	56.9292	60.6152	75.4076	74.7766	94.0146	117.093	conserved Plasmodium protein, unknown function
PF3D7_0714300	31.3135	14.0911	51.7189	69.6419	92.8104	22.4501	36.5524	57.8263	palmitoyltransferase DHHC4, putative
PF3D7_0714400	2.90472	5.58628	42.0608	34.0492	18.0837	34.5095	112.217	4.69107	calmodulin, putative
PF3D7_0714500	72.5731	39.1394	52.5128	42.1572	33.6451	62.6248	102.356	142.124	transcription elongation factor s-II, putative
PF3D7_0714600	42.1058	17.3204	25.9704	27.5977	18.2607	30.8294	50.9827	31.1027	conserved protein, unknown function
PF3D7_0714700	0	0	0	0	0	0	0	0	tRNA Asparagine
PF3D7_0714800	0	0	0	0	0	0	0	0	tRNA Leucine
PF3D7_0714900	0	0	0	0	0	0	0	0	tRNA Serine
PF3D7_0715000	179.526	20.1668	19.357	20.33	32.1903	28.7962	60.2442	15.9488	4-nitrophenylphosphatase
PF3D7_0715100	0	25.2754	377.637	179.83	105.404	175.9	397.119	379.883	C-Myc-binding protein, putative
PF3D7_0715200	7.23222	76.6386	330.816	485.567	866.082	130.668	175.406	435.473	conserved Plasmodium protein, unknown function
PF3D7_0715300	1.19359	25.5687	85.1961	54.6243	38.7726	75.4193	50.4467	3.46491	calcium/calmodulin-dependent protein kinase, putative
PF3D7_0715400	2.30229	26.622	683.04	832.672	1361.82	96.3529	87.6046	278.654	secreted ookinete protein, putative
PF3D7_0715500	16.6452	205.681	819.638	342.497	211.199	194.245	1016.29	46.269	ATP synthase subunit epsilon, mitochondrial, putative
PF3D7_0715600	5.03408	33.7211	56.5801	52.096	45.8881	68.8357	77.4291	34.8169	GTP-binding translation elongation factor tu family protein, putative
PF3D7_0715700	1.83024	24.4765	140.077	101.693	132.916	66.7892	88.0922	20.6726	conserved protein, unknown function
PF3D7_0715800	8.65778	40.7908	97.2623	84.3081	293.54	95.4508	70.3853	80.8366	drug/metabolite transporter DMT1, putative
PF3D7_0715900	8.54522	66.4768	56.5345	73.6065	67.4278	119.271	96.8939	48.158	cation diffusion facilitator family protein, putative
PF3D7_0716000	111.75	42.451	100.555	103.295	81.4007	128.444	187.838	184.03	RNA-binding protein, putative
PF3D7_0716100	36.1389	4.99868	30.3509	29.2669	14.3003	14.2476	29.3107	13.9745	protein SDA1, putative
PF3D7_0716200	601.119	72.1077	258.79	336.458	436.506	115.655	135.99	165.247	PDCD2 domain-containing protein, putative
PF3D7_0716300	78.4567	498.193	275.939	260.956	570.779	515.397	338.029	245.567	conserved protein, unknown function
PF3D7_0716400	63.3625	177.301	888.058	783.229	465.559	574.982	549.705	108.869	transcription initiation factor IIA subunit 1, putative
PF3D7_0716500	3.14195	17.6457	79.9842	41.7762	18.739	75.0475	76.8972	16.3213	conserved Plasmodium protein, unknown function
PF3D7_0716600	2.29948	13.3873	77.7632	57.5168	54.5123	44.591	44.4652	12.8091	cysteine desulfurase
PF3D7_0716700	1.52459	10.7368	42.523	40.2578	38.2271	35.9527	52.1728	26.0097	conserved Plasmodium protein, unknown function
PF3D7_0716800	721.294	137.236	294.672	248.323	336.305	307.048	398.425	315.995	eukaryotic translation initiation factor 3 subunit I, putative
PF3D7_0716900	74.84	24.9772	76.6439	71.3505	92.1723	23.8035	85.479	64.5118	drug/metabolite transporter DMT2
PF3D7_0717000	5.34157	45.5706	63.4805	46.4407	35.9412	118.954	55.4284	46.5769	conserved Plasmodium membrane protein, unknown function
PF3D7_0717100	7.04081	27.1646	28.4616	32.6269	35.3209	36.7264	35.5092	13.0848	CRAL/TRIO domain-containing protein, putative
PF3D7_0717200	52.1493	175.668	156.547	169.146	205.638	161.01	103.415	95.2213	conserved Plasmodium protein, unknown function
PF3D7_0717300	104.661	155.16	224.041	170.707	124.902	221.348	152.5	40.5372	transcription initiation factor IIE subunit alpha, putative
PF3D7_0717400	178.083	76.5793	31.6413	23.6152	24.0213	64.7443	66.7663	12.7525	queuine tRNA-ribosyltransferase, putative
PF3D7_0717500	122.352	731.448	301.089	257.069	202.621	702.757	1203.1	2895.83	calcium-dependent protein kinase 4
PF3D7_0717600	6.48167	124.11	303.062	394.735	740.023	84.6223	106.615	315.165	inner membrane complex protein, putative
PF3D7_0717700	339.94	142.852	332.1	343.811	345.96	320.633	218.805	140.228	serine--tRNA ligase, putative
PF3D7_0717800	1.75861	3.78285	38.0567	49.281	103.028	7.02315	12.2437	41.3854	conserved Plasmodium protein, unknown function
PF3D7_0717900	19.443	16.895	80.7504	80.1458	66.5588	54.4773	91.1299	49.0337	thioredoxin-like protein
PF3D7_0718000	0.241102	1.46684	5.15804	6.82619	6.30069	9.81336	25.2694	106.114	dynein heavy chain, putative
PF3D7_0718100	3.31313	19.9515	33.786	37.4214	33.6089	42.6721	97.9886	268.582	exported serine/threonine protein kinase
PF3D7_0718300	0.0901819	0.657377	0.752767	1.3561	0.71517	0.856158	0.691999	0	cysteine repeat modular protein 2
PF3D7_0718400	43.1722	242.331	48.8854	46.9104	53.7339	1274	141.464	38.5966	ribosomal protein S8, mitochondrial, putative
PF3D7_0718500	81.3021	118.177	543.343	335.894	232.242	474.47	454.705	213.497	prefoldin subunit 3, putative
PF3D7_0718600	1.87327	10.3452	6.29565	9.32612	3.82503	17.3519	16.8542	6.34864	conserved Plasmodium protein, unknown function
PF3D7_0718700	1.16256	4.4021	46.9674	24.5461	11.2996	18.571	20.1586	8.72538	conserved Plasmodium membrane protein, unknown function
PF3D7_0718800	0.139824	5.56074	72.1664	70.7455	37.9734	15.8632	4.8464	0.225005	conserved protein, unknown function
PF3D7_0718900	0	0.869571	6.22307	3.98116	4.13587	2.58874	0	0	conserved Plasmodium protein, unknown function
PF3D7_0719000	76.2207	52.1506	656.816	281.984	101.433	274.976	447.186	119.648	conserved protein, unknown function
PF3D7_0719100	9.00077	123.439	2039.88	1636.96	1795.05	616.097	474.877	521.763	ATP synthase F0 subunit a-like protein, putative
PF3D7_0719200	0.825354	31.9175	870.934	1175.23	676.532	164.764	165.282	156.917	NIMA related kinase 4
PF3D7_0719300	123.062	28.796	86.4506	88.9389	92.0116	67.5887	104.533	75.3594	actin-related protein ARP6
PF3D7_0719400	8.43193	71.0012	147.655	220.088	221.213	114.115	133.185	160.275	conserved Plasmodium protein, unknown function
PF3D7_0719500	10.5848	98.4373	105.59	92.2845	75.0569	129.826	113.074	185.726	cell division control protein CDC50A
PF3D7_0719600	2286.58	282.737	410.611	319.357	216.741	725.789	563.175	163.882	60S ribosomal protein L11a, putative
PF3D7_0719700	2739.16	569.357	846.775	631.771	592.432	1372.49	814.847	155.445	40S ribosomal protein S10, putative
PF3D7_0719800	15.7868	18.7586	35.0994	32.0624	32.906	35.4614	19.7836	17.0583	conserved protein, unknown function
PF3D7_0719900	51.6078	38.8321	28.8851	42.4353	49.4007	36.12	54.2805	41.1231	conserved Plasmodium membrane protein, unknown function
PF3D7_0720000	71.2477	47.5325	103.284	48.3369	76.4524	78.5518	40.8185	26.8891	exosome complex component CSL4, putative
PF3D7_0720100	41.8131	15.8324	57.0168	52.0678	41.3933	42.6674	18.1685	24.3353	pre-rRNA-processing protein ESF2, putative
PF3D7_0720200	206.506	61.1169	173.832	194.85	200.12	201.745	167.155	123.575	conserved protein, unknown function
PF3D7_0720300	0	9.4984	9.58218	12.187	3.15964	373.577	45.8794	0	conserved Plasmodium protein, unknown function
PF3D7_0720400	34.2978	34.6745	22.8164	31.6891	45.8152	53.5534	72.3386	30.0786	apoptosis-inducing factor, putative
PF3D7_0720500	5.53116	33.3816	177.602	73.3859	179.902	142.371	124.05	31.1607	conserved Plasmodium protein, unknown function
PF3D7_0720600	114.897	67.8243	41.8404	28.4222	43.1957	123.95	119.94	56.5928	conserved protein, unknown function
PF3D7_0720700	189.997	232.813	80.6708	81.7395	61.665	83.0802	155.656	149.446	phosphoinositide-binding protein PX1
PF3D7_0720800	14.5785	73.8558	199.787	142.121	153.075	182.897	193.005	219.596	Ham1-like protein, putative
PF3D7_0720900	13.1111	51.9551	114.706	122.331	114.374	116.783	141.116	156.614	tetratricopeptide repeat protein, putative
PF3D7_0721000	16.198	29.7392	20.3441	24.992	19.3583	18.7384	42.0776	33.6233	conserved Plasmodium membrane protein, unknown function
PF3D7_0721100	16.8577	117.654	111.138	113.256	95.5508	328.879	177.278	53.8142	conserved protein, unknown function
PF3D7_0721200	22.4425	9.68789	9.20522	8.44297	7.42655	14.505	15.5362	13.9699	conserved Plasmodium protein, unknown function
PF3D7_0721300	116.688	29.5702	42.979	46.2101	48.2438	44.3841	101.724	52.3274	ATP-dependent DNA helicase DDX31
PF3D7_0721400	19.87	70.167	106.933	110.189	125.64	166.445	90.0172	4.87258	rhoptry protein, putative
PF3D7_0721500	0.671096	2.63479	18.7852	19.5651	14.4723	9.04504	17.3456	25.2852	conserved Plasmodium membrane protein, unknown function
PF3D7_0721600	2852.67	501.603	1304.85	644.669	530.517	1420.8	1131.29	398.793	40S ribosomal protein S5, putative
PF3D7_0721700	12.038	58.7668	845.878	622.143	411.345	337.421	255.777	115.41	secreted ookinete protein, putative
PF3D7_0721800	319.34	306.674	406.259	286.495	184.429	513.076	435.824	329.869	conserved Plasmodium protein, unknown function
PF3D7_0721900	195.366	328.757	658.139	611.554	622.176	709.705	194.253	101.622	V-type ATPase V0 subunit e, putative
PF3D7_0722000	100.067	60.3684	250.754	170.005	157.189	175.609	136.339	95.3787	conserved Plasmodium protein, unknown function
PF3D7_0722100	57.0942	20.9576	43.6695	32.5213	10.7463	35.0699	60.767	37.8103	protein pelota homolog, putative
PF3D7_0722200	37.9734	1422.49	14.6176	19.1736	20.3502	200.549	37.4426	10.9173	rhoptry-associated leucine zipper-like protein 1
PF3D7_0722300	49.6456	18.4764	29.9173	30.5632	28.5073	29.444	49.3654	33.2667	ubiquitin carboxyl-terminal hydrolase, putative
PF3D7_0722400	350.598	83.6343	51.0423	30.3691	25.6375	179.23	161.019	12.731	Obg-like ATPase 1, putative
PF3D7_0722500	38.4686	29.0501	89.583	102.228	81.7482	51.6894	54.7067	29.6195	pre-mRNA-splicing factor CWC15, putative
PF3D7_0722600	137.621	69.2326	100.393	119.905	149.462	73.9111	83.5817	27.7504	U3 small nucleolar RNA-associated protein 7, putative
PF3D7_0722700	118.781	290.995	1915.3	914.939	358.53	1088.38	518.545	92.9627	respiratory chain complex 3 associated protein 1
PF3D7_0722800	3.69228	40.391	955.809	1315.95	1386.07	107.379	147.179	435.405	conserved protein, unknown function
PF3D7_0722900	0.701503	12.7347	185.088	240.016	367.887	65.4953	46.144	58.5207	conserved protein, unknown function
PF3D7_0723000	29.1863	13.8952	55.3681	44.7634	24.9072	56.1238	37.0448	0	tRNAHis guanylyltransferase, putative
PF3D7_0723100	0.431456	3.29646	71.6685	84.5866	117.675	20.732	15.4744	24.6508	protein CPH1, putative
PF3D7_0723200	0.881853	9.66968	127.934	161.076	129.056	39.5581	29.3565	53.1567	conserved Plasmodium protein, unknown function
PF3D7_0723300	16.6089	321.36	713.15	994.217	1381.73	158.743	183.855	554.083	conserved protein, unknown function
PF3D7_0723400	151.878	41.6741	70.0479	74.0772	55.1955	67.0233	126.937	112.635	conserved Plasmodium protein, unknown function
PF3D7_0723500	23.062	12.5279	101.193	70.6879	40.1653	63.4504	55.1247	4.17201	dynactin subunit 5, putative
PF3D7_0723600	199.695	39.8357	155.829	145.37	101.283	115.781	48.1364	44.0449	proteasome assembly chaperone 4, putative
PF3D7_0723700	34.1936	32.8085	82.735	101.718	86.136	63.6519	66.7768	85.1593	metallo-hydrolase/oxidoreductase, putative
PF3D7_0723800	7.22114	140.564	62.5505	75.7443	61.6128	57.6771	100.589	101.947	apicomplexan kinetochore protein 1, putative
PF3D7_0723900	72.8277	38.7704	46.743	44.1673	29.9346	54.219	72.4416	91.4315	RNA-binding protein, putative
PF3D7_0724000	1.56948	3.68275	5.15118	5.95549	7.28557	3.22615	6.62233	3.95354	Rab GTPase activator and protein kinase, putative
PF3D7_0724100	28.7301	27.8981	63.41	80.1481	45.2037	32.935	78.1078	33.2261	conserved Plasmodium protein, unknown function
PF3D7_0724200	20.4181	6.97821	34.9006	20.5315	22.8375	20.5101	42.5493	25.0789	type 2A phosphatase-associated protein 42, putative
PF3D7_0724300	6.1005	15.3396	66.0666	39.5982	21.6758	55.7354	56.6105	26.6276	ubiquinone biosynthesis O-methyltransferase, putative
PF3D7_0724400	326.152	126.152	306.951	215.442	153.874	227.752	312.86	316.142	mitochondrial import inner membrane translocase subunit TIM14, putative
PF3D7_0724500	10.0416	6.39373	15.5912	15.9092	9.70276	20.7285	34.8424	100.715	conserved Plasmodium protein, unknown function
PF3D7_0724600	4.30147	22.6569	6.85796	9.8207	8.33126	19.5178	45.1409	128.957	protein kinase, putative
PF3D7_0724700	55.3962	15.4249	13.9247	17.5929	19.4926	26.7611	29.78	24.6822	bromodomain protein 6, putative
PF3D7_0724800	8.0869	93.9702	221.531	238.537	199.274	192.085	188.015	123.112	kelch domain-containing protein, putative
PF3D7_0724900	5.95422	35.5881	266.093	446.715	564.185	54.3543	76.6856	205.748	kinesin-20, putative
PF3D7_0725000	6.77757	59.9633	63.4824	62.2554	40.6988	53.5504	61.5373	26.7857	exonuclease I, putative
PF3D7_0725100	29.9629	25.8768	22.0053	23.9322	17.2734	25.1277	29.3753	11.5141	conserved Plasmodium membrane protein, unknown function
PF3D7_0725200	112.801	69.2378	348.003	198.987	156.631	333.945	170.539	70.2131	mago nashi protein homologue, putative
PF3D7_0725300	89.9566	26.7135	24.3307	25.9212	18.9204	30.1218	42.6578	22.1817	conserved protein, unknown function
PF3D7_0725400	325.073	2487.37	41.5227	22.3103	27.0365	11854.1	174.169	0	conserved Plasmodium protein, unknown function
PF3D7_0725500	1.37524	0.132655	4.05599	3.9501	1.3927	6.20588	1.65439	18.3191
PF3D7_0725600	565.741	1141.9	1449.17	594.63	472.905	1748.59	1050.12	1478.59	18S ribosomal RNA
PF3D7_0725700	1.17809	0	0	0	0.349805	0	0	0
PF3D7_0725800	0	0	0	0	0	0	0	0	5.8S ribosomal RNA
PF3D7_0725900	0	0	0	1.51365	0	0	0	0
PF3D7_0726000	1197.66	2102.75	960.067	743.609	953.961	2007.55	1371.89	2573.3	28S ribosomal RNA
PF3D7_0726100	477.438	57.1007	6.84188	15.7885	27.9005	4.97122	8.11575	15.7782	Plasmodium exported protein, unknown function
PF3D7_0726200	43.7137	34.1795	295.514	292.38	245.597	90.0078	107.401	75.7951	serine/threonine protein kinase, FIKK family
PF3D7_0726300	15.8216	13.3424	9.03687	12.4659	13.3645	22.4079	48.5122	137.548	DNA mismatch repair protein PMS1, putative
PF3D7_0726400	16.0081	14.6964	10.2605	14.2991	14.2511	15.2407	25.0629	38.0531	conserved Plasmodium membrane protein, unknown function
PF3D7_0726500	92.987	94.6568	157.062	174.898	123.081	181.009	213.604	197.108	ubiquitin carboxyl-terminal hydrolase, putative
PF3D7_0726600	3.21818	15.9543	68.7647	67.9088	74.7304	43.1594	70.2273	80.4793	conserved Plasmodium protein, unknown function
PF3D7_0726700	13.0242	113.303	718.238	682.156	559.502	430.259	334.079	256.882	conserved Plasmodium protein, unknown function
PF3D7_0726800	2.45132	8.67187	24.6146	6.08594	11.1203	21.0432	18.3317	0	dolichyl-diphosphooligosaccharide--protein glycosyltransferase subunit OST2, putative
PF3D7_0726900	17.6357	22.5904	42.222	29.6995	33.6992	53.1075	67.4051	50.1595	mitochondrial import inner membrane translocase subunit TIM50, putative
PF3D7_0727000	8.97875	25.3816	84.3995	98.6536	87.3092	41.1314	70.1095	75.0749	vacuolar protein sorting-associated protein 53, putative
PF3D7_0727100	2.30058	23.9754	28.9978	30.5642	29.103	34.7295	36.3872	35.4807	conserved protein, unknown function
PF3D7_0727200	122.125	18.7882	112.988	158.272	178.176	32.3022	47.7943	72.605	cysteine desulfurase IscS
PF3D7_0727300	51.3455	11.2636	15.9651	18.8489	38.5339	24.6792	26.7116	22.0257	DNA (cytosine-5)-methyltransferase
PF3D7_0727400	213.268	171.143	106.543	83.7043	71.6986	594.446	183.949	45.1824	proteasome subunit alpha type-5, putative
PF3D7_0727500	1.36295	8.23727	10.3729	15.9406	6.54693	13.4025	36.3674	22.0595	mTERF domain-containing protein, putative
PF3D7_0727600	0.437142	1.65744	2.30583	2.22282	1.55563	3.53214	11.6138	0	conserved Plasmodium protein, unknown function
PF3D7_0727700	3.25013	5.95038	13.6257	15.8082	10.4623	13.0982	22.9039	10.2569	conserved Plasmodium protein, unknown function
PF3D7_0727800	28.7227	21.1384	39.1127	42.7502	52.016	32.1316	54.5565	28.3452	cation transporting ATPase, putative
PF3D7_0727900	41.1386	13.6637	6.69044	7.41776	13.7632	7.17035	6.81619	11.4057	conserved Plasmodium protein, unknown function
PF3D7_0728000	461.596	190.451	218.469	148.938	113.619	363.961	287.723	172.394	eukaryotic translation initiation factor 2 subunit alpha
PF3D7_0728100	0.877541	7.02599	9.18172	11.2166	9.66831	12.4436	21.5769	46.2919	anaphase-promoting complex subunit 1, putative
PF3D7_0728200	1.16442	11.9814	61.8181	63.5529	55.8658	36.4651	64.9808	31.6145	actin-like protein, putative
PF3D7_0728300	4.26392	34.6845	615.006	445.687	224.056	188.115	113.263	90.7217	conserved protein, unknown function
PF3D7_0728400.1	3.18168	18.3909	281.717	98.0984	88.5733	95.2283	73.2044	64.2833	SDH5 domain-containing protein, putative
PF3D7_0728400.2	2.99345e-06	3.8065e-06	3.85537	0.46275	7.14017e-07	4.11217e-06	1.47345e-05	8.13561e-07	SDH5 domain-containing protein, putative
PF3D7_0728500	0.401605	0.688821	48.1766	25.0134	50.4444	37.2665	19.1828	71.5391	EF hand domain-containing protein, putative
PF3D7_0728600	2.79922	35.2514	109.296	135.113	97.7054	77.4385	135.237	237.173	RING zinc finger protein, putative
PF3D7_0728700	1.68017	15.4388	173.715	217.305	283.568	68.3988	122.235	211.107	alpha/beta hydrolase, putative
PF3D7_0728800	3.19465	27.658	70.033	55.2125	38.8925	60.5082	124.869	220.207	conserved Plasmodium protein, unknown function
PF3D7_0728900	54.5266	29.6203	125.087	76.0817	106.133	50.7616	92.6553	108.805	RNA-binding protein, putative
PF3D7_0729000	136.781	31.0544	306.835	156.037	133.479	169.863	187.997	58.903	signal recognition particle subunit SRP9
PF3D7_0729100	5.79749	32.2207	29.8415	34.2369	36.6067	42.3044	83.4245	70.5507	apicomplexan kinetochore protein 8, putative
PF3D7_0729200	2.51412	13.6755	57.6016	52.4219	64.5744	33.1816	30.8277	8.42479	1-cys peroxiredoxin
PF3D7_0729300	92.6221	17.5718	37.9464	36.7426	26.0604	31.2647	59.2434	19.2487	60S ribosomal export protein NMD3, putative
PF3D7_0729400	277.226	47.3717	112.56	126.549	108.204	104.623	160.762	117.015	ribosome biogenesis protein BRX1, putative
PF3D7_0729500	100.004	53.1747	90.3019	78.2053	53.4767	115.929	140.333	105.116	N6-adenosine-methyltransferase MT-A70
PF3D7_0729600	1.24822	24.922	93.0361	107.001	50.7237	75.8103	66.9704	2.62147	COX assembly mitochondrial protein, putative
PF3D7_0729700	0.841042	19.288	21.2989	18.18	12.1325	17.7397	43.4568	62.1233	zinc finger protein, putative
PF3D7_0729800	2.23703	12.1086	9.56625	7.77094	15.8566	20.4486	11.3534	54.8174	dynein light chain, putative
PF3D7_0729900	1.43318	6.9849	30.9505	44.4845	41.2308	22.4399	40.362	80.5159	dynein heavy chain, putative
PF3D7_0730000	4.56276	19.3859	93.8339	121.001	40.9874	85.1845	105.812	1.17148	conserved protein, unknown function
PF3D7_0730100	1.92784	5.24548	32.1973	31.0865	20.147	20.3551	27.0315	7.95006	tRNA pseudouridine synthase D, putative
PF3D7_0730200	38.3386	16.8046	21.6479	20.4063	16.1717	28.3976	40.7643	43.2609	AP-4 complex subunit beta, putative
PF3D7_0730300	1478.14	419.321	36.5871	33.9059	28.8479	97.7658	118.515	65.8542	AP2 domain transcription factor AP2-L, putative
PF3D7_0730400	84.9384	909.994	297.631	403.495	371.931	1228.37	48.9261	168.386	IMP1-like protein, putative
PF3D7_0730500	6.21822	88.9027	25.9685	32.4804	35.7923	31.3723	42.973	22.5304	conserved Plasmodium protein, unknown function
PF3D7_0730600	0	0	0	0	0	0	0	0	tRNA Valine
PF3D7_0730700	0	0	0	0	0	0	0	0	tRNA Threonine
PF3D7_0730800.1	2760.2	408.785	8.58053	6.89584	1.66077	392.163	96.1057	0.203748	Plasmodium exported protein, unknown function
PF3D7_0730800.2	1.40403	0.000154339	0.0106474	5.59118e-06	1.66077	8.66738e-05	0.000152832	0.203748	Plasmodium exported protein, unknown function
PF3D7_0730900	308.93	20.2701	2.2111	2.54023	2.26957	4.53223	38.3818	9.22747	EMP1-trafficking protein
PF3D7_0731000	10.9584	14.9635	0.293252	0.678568	0.0965698	44.9768	2.46059	0	non-coding RNA
PF3D7_0731100	1943.43	219.106	55.6998	93.0016	59.0534	109.722	160.063	85.925	EMP1-trafficking protein
PF3D7_0731200	306.917	57.2711	1.52634	0.653131	0	70.0107	5.78892	2.4626	Plasmodium exported protein, unknown function
PF3D7_0731300	1384.11	42.5025	5.59908	5.55241	0.680204	46.2252	63.0093	0.549003	Plasmodium exported protein (PHISTb), unknown function
PF3D7_0731400	19.5412	6.91954	0.686343	3.90613	1.00526	11.8733	50.8432	17.7221	serine/threonine protein kinase, FIKK family, pseudogene
PF3D7_0731500	511.109	2032.53	10.2343	1.36216	1.28291	445.072	30.8279	32.6072	erythrocyte binding antigen-175
PF3D7_0731600	62.1946	102.937	12.0636	14.881	12.2979	37.8164	112.623	18.0879	acyl-CoA synthetase
PF3D7_0731700	9.80195	12.2618	0.24222	0.197846	0	20.12	40.6881	1.12635	Plasmodium exported protein (hyp9), unknown function
PF3D7_0731800	62.9772	41.2082	284.262	226.652	113.959	165.394	302.839	257.332	alpha/beta hydrolase, putative
PF3D7_0731900	0.796125	0.375175	0	5.11846	0	1.48256	3.74068	3.99775	rifin, pseudogene
PF3D7_0732000	0.125341	0.207163	0.0672743	0.654839	4.76591	0.338282	0	36.1621	stevor
PF3D7_0732100	0.0787599	0	0	0.114465	0.187016	0.0706574	0	0	erythrocyte membrane protein 1 (PfEMP1), pseudogene
PF3D7_0732200	0.571799	0.626689	0	0.138432	2.32015	0.770223	0	5.15115	rifin
PF3D7_0732300	0.21081	0	0	0	0	0	0	0	rifin
PF3D7_0732400	1.0842	0	0	0.0262524	0	0	0	0	rifin
PF3D7_0732500	0.0933813	0.613865	0	0.0813919	0	1.00618	0	0	rifin
PF3D7_0732600	0	0	0	0	0	0	0	0	Plasmodium exported protein, unknown function, fragment
PF3D7_0732700	0.09764	0.160586	0	0	0.0579811	0.263082	0	0	rifin
PF3D7_0732800	0.0756214	0.123889	0	0	0	0	0	0	erythrocyte membrane protein 1 (PfEMP1), exon 2
PF3D7_0732900	0.945067	5.53373	0.282375	1.40288	0.436549	11.1336	1.02685	0	rifin
PF3D7_0733000	3.64327	3.32626	2.79319	3.29624	1.31573	8.63641	5.24501	3.08866	erythrocyte membrane protein 1, PfEMP1
PF3D7_0800100	3.53685	14.4833	13.2904	14.323	8.90483	16.8367	11.5817	6.15674	erythrocyte membrane protein 1, PfEMP1
PF3D7_0800200	1.16968	1.10097	3.47412	2.65297	1.10844	2.88508	2.57936	1.66213	erythrocyte membrane protein 1, PfEMP1
PF3D7_0800300	2.36567	5.70766	9.86042	5.20601	2.6519	7.93227	14.1619	11.3982	erythrocyte membrane protein 1, PfEMP1
PF3D7_0800400	3.47834	14.33	3.50631	9.50127	4.64835	33.7033	4.92806	0.520305	rifin
PF3D7_0800500	1.66411	0	1.04547	0.349194	0.109789	0.95459	0.0821961	11.3084	rifin
PF3D7_0800600	1.66697	3.8168	37.0855	34.4235	30.1699	21.4026	53.681	141.31	Plasmodium exported protein (PHISTa), unknown function
PF3D7_0800700	0.796923	1.41363	2.2359	4.57198	3.93192	4.10539	23.035	18.131	surface-associated interspersed protein 8.3 (SURFIN 8.3)
PF3D7_0800800	3.50279	8.28558	0.767964	0.119307	0	110.555	0	0	Plasmodium exported protein (hyp7), unknown function
PF3D7_0800900	77.1722	14.2462	1.07886	0.821078	0	12.9984	0	0	Plasmodium exported protein (hyp7), unknown function, pseudogene
PF3D7_0801000	741.099	92.2677	9.13317	11.6705	45.3944	17.4321	44.0026	2.99509	Plasmodium exported protein (PHISTc)
PF3D7_0801100	0.18243	1.29634	14.837	5.32565	4.83443	7.66877	12.6343	9.42975	28S ribosomal RNA
PF3D7_0801200	0	0	0	4.95023	0	0	0	0	5.8S ribosomal RNA
PF3D7_0801300	2.18998	5.53925	81.1452	77.4641	33.448	63.696	102.133	40.0952	von Willebrand factor A domain-related protein
PF3D7_0801400	8.02874	153.42	3359.32	1835.31	582.463	728.568	1241.06	1328.34	conserved Plasmodium protein, unknown function
PF3D7_0801500	106.046	19.905	64.074	50.338	34.2807	60.0054	63.1505	18.2604	nucleolar protein 10, putative
PF3D7_0801600	1.08082	9.37845	81.1811	57.8484	79.9736	62.3148	45.5913	123.665	conserved protein, unknown function
PF3D7_0801700	13.1999	18.1552	48.302	48.9282	34.3489	39.5907	68.5613	28.2707	sentrin-specific protease 2, putative
PF3D7_0801800	334.897	99.9187	90.539	101.583	70.8731	110.182	215.255	108.192	mannose-6-phosphate isomerase, putative
PF3D7_0801900	19.5824	17.4072	54.4768	104.58	100.218	49.1295	84.6567	37.1943	lysine-specific histone demethylase, putative
PF3D7_0802000	128.662	137.224	215.418	221.534	85.5061	196.909	194.273	82.2536	glutamate dehydrogenase, putative
PF3D7_0802100	10.6304	237.884	58.9093	65.2618	68.1851	81.9781	116.734	163.203	AP2 domain transcription factor AP2-LT
PF3D7_0802200	42.301	171.664	199.259	103.211	110.95	295.233	283.702	18.0291	1-cys peroxiredoxin
PF3D7_0802300	94.7654	18.3495	45.0726	49.3993	54.1855	32.3437	55.8052	26.8001	periodic tryptophan protein 2, putative
PF3D7_0802400	111.366	23.8019	61.6772	60.9023	47.107	57.2849	102.03	92.3747	cyclin-like protein, putative
PF3D7_0802500	23.9623	51.1013	12.8286	21.126	16.787	21.7188	24.2253	10.8663	inositol 5-phosphatase, putative
PF3D7_0802600	10.5649	223.924	25.6259	35.1438	26.7112	46.7018	44.1771	28.5958	adenylyl cyclase beta
PF3D7_0802700	1.32515	12.7707	58.303	56.0608	62.0021	26.2721	28.4255	10.8916	conserved Plasmodium protein, unknown function
PF3D7_0802800	16.1204	396.422	215.222	194.578	101.508	291.774	282.956	247.643	serine/threonine protein phosphatase 2B catalytic subunit A
PF3D7_0802900	8.61645	17.9742	487.783	293.641	132.222	193.223	252.988	32.9681	conserved Plasmodium protein, unknown function
PF3D7_0803000	94.7987	60.1765	112.386	99.2668	61.2262	86.1619	150.733	64.2255	peptidyl-prolyl cis-trans isomerase
PF3D7_0803100	55.2593	26.2375	50.0155	51.0928	42.8497	31.9532	65.1413	31.135	U3 small nucleolar RNA-associated protein 14, putative
PF3D7_0803200	4.68098	124.622	99.238	173.365	122.162	81.9026	61.9976	55.9591	filament assembling protein, putative
PF3D7_0803300	3.25132	44.1787	136.881	193.024	134.805	139.592	110.608	42.5707	mitogen-activated protein kinase organizer 1, putative
PF3D7_0803400	12.0405	158.549	587.635	880.622	1111.16	183.202	234.556	422.725	DNA repair and recombination protein RAD54, putative
PF3D7_0803500	49.0704	169.623	10.7076	13.8705	15.6634	35.509	24.155	40.0297	AAA family ATPase, putative
PF3D7_0803600	27.0655	88.7397	27.9812	34.7487	26.2443	44.6922	36.7094	18.9562	conserved Plasmodium protein, unknown function
PF3D7_0803700	7.28849	64.6253	124.282	115.939	116.678	180.188	180.814	249.817	tubulin gamma chain
PF3D7_0803800	239.059	268.233	590.152	449.476	408.836	739.273	344.115	121.628	proteasome subunit beta type-4
PF3D7_0803900	0	0	154.027	0	0	425.595	0	0	C/D small nucleolar RNA
PF3D7_0804000	81.6575	49.9	56.6107	63.5967	39.6632	69.1283	91.266	53.9838	cactin homolog, putative
PF3D7_0804100	0	0	0	0	0	0	0	0	small nucleolar RNA snoR06
PF3D7_0804200	0	0	0	0	0	0	0	0	Plasmodium RNA of unknown function RUF3
PF3D7_0804300	110.71	33.2264	104.139	146.352	299.374	43.2725	43.0799	123.26	zinc finger protein, putative
PF3D7_0804400	4.7638	24.2951	42.7466	39.4241	26.5502	39.8002	25.4972	9.95331	methionine aminopeptidase 1c, putative
PF3D7_0804500	14.5702	47.5878	27.5547	34.2042	29.9836	37.3329	70.4047	182.49	conserved Plasmodium membrane protein, unknown function
PF3D7_0804600	59.5279	18.2929	45.5521	40.7414	51.2904	47.2583	47.8051	49.1575	tRNA pseudouridine synthase, putative
PF3D7_0804700	5.5404	7.87783	106.735	200.25	273.461	26.3989	46.2397	147.513	conserved Plasmodium protein, unknown function
PF3D7_0804800	351.529	58.5658	145.489	119.22	81.8076	146.396	132.375	23.1913	peptidyl-prolyl cis-trans isomerase
PF3D7_0804900	137.744	219.853	104.235	86.471	99.2187	212.36	125.103	109.807	GTPase-activating protein, putative
PF3D7_0805000	3.09149	27.071	93.6194	64.5773	28.7294	108.197	92.8203	69.558	alpha/beta hydrolase, putative
PF3D7_0805100	3.36977	53.6128	467.399	520.173	540.666	160.678	148.498	239.578	conserved protein, unknown function
PF3D7_0805200	298.763	835.377	357.385	565.138	254.265	7258.34	70.7	15.8314	gamete release protein, putative
PF3D7_0805300	14.6483	85.6068	137.819	186.971	354.701	17.9043	12.9887	97.1205	zinc finger protein, putative
PF3D7_0805400	39.0595	10.4598	167.818	128.961	128.089	68.9483	16.8594	12.6029	N-acetyltransferase, GNAT family, putative
PF3D7_0805500	42.3259	19.2935	13.3376	15.5154	13.1726	19.6673	31.5963	12.4319	conserved Plasmodium protein, unknown function
PF3D7_0805600	254.954	248.538	25.6103	17.537	18.6493	406.045	58.3477	34.2479	phosphatidic acid phosphatase 2
PF3D7_0805700	5.07132	102.617	37.2231	35.6008	23.7366	50.5186	33.5495	32.4196	serine/threonine protein kinase, FIKK family
PF3D7_0805800	0.538122	2.77134	82.9226	104.827	155.701	5.10291	9.63823	36.6031	conserved Plasmodium protein, unknown function
PF3D7_0805900	5.24677	4.49406	73.7388	44.0705	7.75032	26.0133	57.9252	43.7237	conserved protein, unknown function
PF3D7_0806000	27.9539	11.9919	35.4574	38.7445	30.8069	26.3092	37.159	20.6758	AAA family ATPase, putative
PF3D7_0806100	15.2349	6.94351	14.7555	16.1818	19.5884	17.6216	21.9932	5.88477	conserved Plasmodium protein, unknown function
PF3D7_0806200	3.03668	45.323	67.1506	70.7823	27.1387	59.0594	27.7991	22.3793	Dpy-19-like C-mannosyltransferase
PF3D7_0806300	2.42463	54.9316	31.5554	38.2053	25.5456	39.834	34.4514	20.0687	ferlin-like protein, putative
PF3D7_0806400	2.42862	16.8791	16.418	6.15835	8.19252	43.9621	39.5168	0.897971	UDP-N-acetylglucosamine transferase subunit ALG13, putative
PF3D7_0806500	138.642	206.645	131.697	153.235	123.3	160.46	140.238	84.9296	DnaJ protein, putative
PF3D7_0806600	50.0257	12.0277	20.4918	18.1421	16.0708	21.2311	44.6696	98.3098	kinesin-like protein, putative
PF3D7_0806700	40.9352	13.4458	23.7487	28.4658	23.4851	19.1941	34.5155	51.2776	conserved Plasmodium membrane protein, unknown function
PF3D7_0806800	424.408	528.955	174.38	178.841	144.97	352.576	235.762	182.662	V-type proton ATPase subunit a, putative
PF3D7_0806900	10.5837	13.34	39.7523	48.1419	28.6037	27.4	37.9637	8.11375	conserved protein, unknown function
PF3D7_0807000	70.114	33.6043	170.45	97.9598	32.7562	121.115	132.759	32.1766	YEATS domain-containing protein, putative
PF3D7_0807100	32.7642	11.8452	22.1013	19.1652	26.2072	26.5609	48.3063	70.4215	DNA helicase PSH3
PF3D7_0807200	84.0579	19.0618	43.0186	31.5433	23.4203	45.8274	48.323	33.0598	conserved Plasmodium membrane protein, unknown function
PF3D7_0807300	302.438	208.457	153.14	116.551	138.252	347.743	206.945	70.8987	ras-related protein Rab-18
PF3D7_0807400	2.852	40.006	80.2306	137.336	102.403	101.398	38.6185	16.0881	coenzyme Q-binding protein COQ10 homolog, mitochondrial
PF3D7_0807500	208.533	237.641	398.244	356.938	191.076	654.329	419.422	78.2049	proteasome subunit alpha type-6, putative
PF3D7_0807600	182.055	82.1653	57.6432	63.8813	57.0476	67.0692	114.166	73.7881	conserved Plasmodium protein, unknown function
PF3D7_0807700	11.3282	40.2654	6.66573	11.3979	16.0522	18.4111	23.1383	22.0396	serine protease DegP
PF3D7_0807800	224.205	333.391	290.143	281.638	290.205	263.484	264.314	259.317	26S proteasome regulatory subunit RPN10, putative
PF3D7_0807900	418.904	181.239	169.035	178.979	229.836	232.773	164.415	91.235	tyrosine--tRNA ligase
PF3D7_0808000	1.23169	3.19105	5.95336	2.60495	1.84528	6.4624	12.6678	5.96124	conserved Plasmodium protein, unknown function
PF3D7_0808100	9.71853	10.3804	10.9682	12.5459	12.3754	8.3145	8.59737	4.26334	AP-3 complex subunit delta, putative
PF3D7_0808200	88.0069	528.635	70.8969	71.1522	86.9044	379.959	38.0926	20.7903	plasmepsin X
PF3D7_0808300	331.328	493.405	1216.51	1052.35	451.896	1060.8	909.858	682.022	ubiquitin regulatory protein, putative
PF3D7_0808400	44.8749	32.9788	54.4072	49.3109	23.2619	88.6534	47.7627	48.0234	coatomer subunit epsilon, putative
PF3D7_0808500	0	0	0	244.293	0	0	0	0	Plasmodium RNA of unknown function RUF6
[truncated: 3,778 more rows]

## Sheet: Ring (Cluster 1)
Gene ID	Product Description		ID	Name	Bgd count	Result count	Result gene list	Pct of bgd	Fold enrichment	Odds ratio	P-value	Benjamini	Bonferroni
PF3D7_1337200	1-deoxy-D-xylulose 5-phosphate synthase		GO:1990904	ribonucleoprotein complex	381	198	PF3D7_0106700,PF3D7_0203700,PF3D7_0208200,PF3D7_0217800,PF3D7_0219200,PF3D7_0306900,PF3D7_0307100,PF3D7_0307200,PF3D7_0308600,PF3D7_0308900,PF3D7_0310600,PF3D7_0316800,PF3D7_0317600,PF3D7_0322900,PF3D7_0405400,PF3D7_0409100,PF3D7_0415900,PF3D7_0418200,PF3D7_0418700,PF3D7_0419800,PF3D7_0422400,PF3D7_0422700,PF3D7_0503300,PF3D7_0503800,PF3D7_0507100,PF3D7_0516200,PF3D7_0516900,PF3D7_0517000,PF3D7_0…	52	2.32	4.37	6.17295e-40	2.57412e-37	2.57412e-37	BP
PF3D7_1123900	13 kDa ribonucleoprotein-associated protein, putative		GO:0003723	RNA binding	628	275	PF3D7_0102900,PF3D7_0106700,PF3D7_0108300,PF3D7_0109800,PF3D7_0202000,PF3D7_0205400,PF3D7_0205700,PF3D7_0208200,PF3D7_0209800,PF3D7_0217800,PF3D7_0302800,PF3D7_0307200,PF3D7_0308900,PF3D7_0309600,PF3D7_0310600,PF3D7_0315100,PF3D7_0316800,PF3D7_0318600,PF3D7_0319600,PF3D7_0322400,PF3D7_0322900,PF3D7_0405400,PF3D7_0409100,PF3D7_0415900,PF3D7_0418200,PF3D7_0419800,PF3D7_0422400,PF3D7_0422700,PF3D7_0…	43.8	1.96	3.28	2.91406e-38	2.21469e-35	2.21469e-35	CC
PF3D7_0317800	26S proteasome non-ATPase regulatory subunit 9, putative		GO:0005634	nucleus	1519	507	PF3D7_0102900,PF3D7_0104300,PF3D7_0105600,PF3D7_0106700,PF3D7_0108500,PF3D7_0109800,PF3D7_0110900,PF3D7_0112000,PF3D7_0201300,PF3D7_0201800,PF3D7_0201900,PF3D7_0202000,PF3D7_0204700,PF3D7_0205400,PF3D7_0205500,PF3D7_0206500,PF3D7_0206700,PF3D7_0208200,PF3D7_0209700,PF3D7_0209800,PF3D7_0210100,PF3D7_0210900,PF3D7_0211800,PF3D7_0217800,PF3D7_0218400,PF3D7_0222100,PF3D7_0301200,PF3D7_0302800,PF3D7_0…	33.4	1.49	2.38	5.27868e-34	1.10061e-31	2.20121e-31	MF
PF3D7_0715000	4-nitrophenylphosphatase		GO:0018995	host cellular component	713	290	PF3D7_0100800,PF3D7_0101100,PF3D7_0101200,PF3D7_0101800,PF3D7_0101900,PF3D7_0102200,PF3D7_0108300,PF3D7_0108500,PF3D7_0112000,PF3D7_0113000,PF3D7_0113300,PF3D7_0113700,PF3D7_0113900,PF3D7_0114800,PF3D7_0115400,PF3D7_0115600,PF3D7_0200100,PF3D7_0200200,PF3D7_0200400,PF3D7_0201300,PF3D7_0201600,PF3D7_0201700,PF3D7_0201800,PF3D7_0201900,PF3D7_0202000,PF3D7_0202200,PF3D7_0202300,PF3D7_0206700,PF3D7_0…	40.7	1.82	2.88	3.29495e-33	3.43498e-31	1.37399e-30
PF3D7_0719700	40S ribosomal protein S10, putative		GO:0043657	host cell	713	290	PF3D7_0100800,PF3D7_0101100,PF3D7_0101200,PF3D7_0101800,PF3D7_0101900,PF3D7_0102200,PF3D7_0108300,PF3D7_0108500,PF3D7_0112000,PF3D7_0113000,PF3D7_0113300,PF3D7_0113700,PF3D7_0113900,PF3D7_0114800,PF3D7_0115400,PF3D7_0115600,PF3D7_0200100,PF3D7_0200200,PF3D7_0200400,PF3D7_0201300,PF3D7_0201600,PF3D7_0201700,PF3D7_0201800,PF3D7_0201900,PF3D7_0202000,PF3D7_0202200,PF3D7_0202300,PF3D7_0206700,PF3D7_0…	40.7	1.82	2.88	3.29495e-33	3.43498e-31	1.37399e-30
PF3D7_0516200	40S ribosomal protein S11		GO:0022626	cytosolic ribosome	92	73	PF3D7_0217800,PF3D7_0219200,PF3D7_0306900,PF3D7_0307100,PF3D7_0307200,PF3D7_0316800,PF3D7_0317600,PF3D7_0322900,PF3D7_0415900,PF3D7_0422400,PF3D7_0503800,PF3D7_0507100,PF3D7_0516200,PF3D7_0516900,PF3D7_0517000,PF3D7_0519400,PF3D7_0520000,PF3D7_0611700,PF3D7_0614500,PF3D7_0618300,PF3D7_0705700,PF3D7_0706400,PF3D7_0710600,PF3D7_0719600,PF3D7_0719700,PF3D7_0721600,PF3D7_0813900,PF3D7_0814000,PF3D7_0…	79.3	3.55	14.22	1.29232e-31	1.0778e-29	5.38898e-29
PF3D7_0317600	40S ribosomal protein S11, putative		GO:0022613	ribonucleoprotein complex biogenesis	247	136	PF3D7_0106400,PF3D7_0106700,PF3D7_0203700,PF3D7_0205500,PF3D7_0208200,PF3D7_0218400,PF3D7_0302900,PF3D7_0307200,PF3D7_0308600,PF3D7_0308900,PF3D7_0310600,PF3D7_0405400,PF3D7_0409100,PF3D7_0415100,PF3D7_0418200,PF3D7_0418700,PF3D7_0419800,PF3D7_0422400,PF3D7_0517000,PF3D7_0517700,PF3D7_0520700,PF3D7_0521700,PF3D7_0526300,PF3D7_0528200,PF3D7_0529500,PF3D7_0610100,PF3D7_0612100,PF3D7_0615600,PF3D7_0…	55.1	2.46	4.72	1.54267e-30	2.07798e-27	2.07798e-27
PF3D7_0307100	40S ribosomal protein S12, putative		GO:0030430	host cell cytoplasm	540	230	PF3D7_0100800,PF3D7_0101100,PF3D7_0101200,PF3D7_0101800,PF3D7_0102200,PF3D7_0108300,PF3D7_0108500,PF3D7_0112000,PF3D7_0113700,PF3D7_0113900,PF3D7_0115400,PF3D7_0115600,PF3D7_0200100,PF3D7_0200200,PF3D7_0200400,PF3D7_0201300,PF3D7_0201600,PF3D7_0201700,PF3D7_0201800,PF3D7_0201900,PF3D7_0202000,PF3D7_0202200,PF3D7_0202300,PF3D7_0206700,PF3D7_0214100,PF3D7_0219700,PF3D7_0220100,PF3D7_0220200,PF3D7_0…	42.6	1.9	3	3.33336e-29	2.31669e-27	1.39001e-26
PF3D7_1358800	40S ribosomal protein S15		GO:0033646	host intracellular part	549	232	PF3D7_0100800,PF3D7_0101100,PF3D7_0101200,PF3D7_0101800,PF3D7_0102200,PF3D7_0108300,PF3D7_0108500,PF3D7_0112000,PF3D7_0113700,PF3D7_0113900,PF3D7_0115400,PF3D7_0115600,PF3D7_0200100,PF3D7_0200200,PF3D7_0200400,PF3D7_0201300,PF3D7_0201600,PF3D7_0201700,PF3D7_0201800,PF3D7_0201900,PF3D7_0202000,PF3D7_0202200,PF3D7_0202300,PF3D7_0206700,PF3D7_0214100,PF3D7_0219700,PF3D7_0220100,PF3D7_0220200,PF3D7_0…	42.3	1.89	2.96	7.3972e-29	4.40662e-27	3.08463e-26
PF3D7_0316800	40S ribosomal protein S15A, putative		GO:0033643	host cell part	630	256	PF3D7_0100800,PF3D7_0101100,PF3D7_0101200,PF3D7_0101800,PF3D7_0101900,PF3D7_0102200,PF3D7_0108300,PF3D7_0108500,PF3D7_0112000,PF3D7_0113000,PF3D7_0113700,PF3D7_0113900,PF3D7_0115400,PF3D7_0115600,PF3D7_0200100,PF3D7_0200200,PF3D7_0200400,PF3D7_0201300,PF3D7_0201600,PF3D7_0201700,PF3D7_0201800,PF3D7_0201900,PF3D7_0202000,PF3D7_0202200,PF3D7_0202300,PF3D7_0206700,PF3D7_0214100,PF3D7_0219700,PF3D7_0…	40.6	1.82	2.8	8.54707e-29	4.45516e-27	3.56413e-26
PF3D7_0813900	40S ribosomal protein S16, putative		GO:0043656	host intracellular region	550	232	PF3D7_0100800,PF3D7_0101100,PF3D7_0101200,PF3D7_0101800,PF3D7_0102200,PF3D7_0108300,PF3D7_0108500,PF3D7_0112000,PF3D7_0113700,PF3D7_0113900,PF3D7_0115400,PF3D7_0115600,PF3D7_0200100,PF3D7_0200200,PF3D7_0200400,PF3D7_0201300,PF3D7_0201600,PF3D7_0201700,PF3D7_0201800,PF3D7_0201900,PF3D7_0202000,PF3D7_0202200,PF3D7_0202300,PF3D7_0206700,PF3D7_0214100,PF3D7_0219700,PF3D7_0220100,PF3D7_0220200,PF3D7_0…	42.2	1.89	2.95	1.0273e-28	4.75983e-27	4.28384e-26
PF3D7_1242700	40S ribosomal protein S17, putative		GO:0033655	host cell cytoplasm part	524	222	PF3D7_0100800,PF3D7_0101100,PF3D7_0101200,PF3D7_0101800,PF3D7_0102200,PF3D7_0108500,PF3D7_0112000,PF3D7_0113700,PF3D7_0113900,PF3D7_0115400,PF3D7_0115600,PF3D7_0200100,PF3D7_0200200,PF3D7_0200400,PF3D7_0201300,PF3D7_0201600,PF3D7_0201700,PF3D7_0201800,PF3D7_0201900,PF3D7_0202000,PF3D7_0202200,PF3D7_0202300,PF3D7_0206700,PF3D7_0214100,PF3D7_0219700,PF3D7_0220100,PF3D7_0220200,PF3D7_0221700,PF3D7_0…	42.4	1.89	2.95	1.03559e-27	4.31841e-26	4.31841e-25
PF3D7_1126200	40S ribosomal protein S18, putative		GO:0042254	ribosome biogenesis	193	104	PF3D7_0106400,PF3D7_0106700,PF3D7_0203700,PF3D7_0208200,PF3D7_0218400,PF3D7_0302900,PF3D7_0307200,PF3D7_0415100,PF3D7_0418700,PF3D7_0419800,PF3D7_0422400,PF3D7_0517000,PF3D7_0521700,PF3D7_0526300,PF3D7_0615600,PF3D7_0629600,PF3D7_0630500,PF3D7_0630900,PF3D7_0710600,PF3D7_0716100,PF3D7_0719600,PF3D7_0719700,PF3D7_0721300,PF3D7_0721600,PF3D7_0725300,PF3D7_0729300,PF3D7_0729400,PF3D7_0801500,PF3D7_0…	53.9	2.41	4.38	2.03794e-22	1.37255e-19	2.7451e-19
PF3D7_0422400	40S ribosomal protein S19		GO:0020036	Maurer's cleft	370	163	PF3D7_0100800,PF3D7_0101100,PF3D7_0101200,PF3D7_0101800,PF3D7_0108500,PF3D7_0113700,PF3D7_0113900,PF3D7_0115400,PF3D7_0115600,PF3D7_0200200,PF3D7_0200400,PF3D7_0201300,PF3D7_0201700,PF3D7_0201800,PF3D7_0201900,PF3D7_0202000,PF3D7_0202200,PF3D7_0202300,PF3D7_0206700,PF3D7_0214100,PF3D7_0219700,PF3D7_0220100,PF3D7_0220200,PF3D7_0221700,PF3D7_0222000,PF3D7_0222100,PF3D7_0222200,PF3D7_0300400,PF3D7_0…	44.1	1.97	3.04	2.96496e-22	1.12399e-20	1.23639e-19
PF3D7_1317800	40S ribosomal protein S19		GO:0006396	RNA processing	360	157	PF3D7_0105600,PF3D7_0106400,PF3D7_0106700,PF3D7_0203700,PF3D7_0205500,PF3D7_0208200,PF3D7_0218400,PF3D7_0307200,PF3D7_0308600,PF3D7_0308900,PF3D7_0318600,PF3D7_0322100,PF3D7_0405400,PF3D7_0409100,PF3D7_0415100,PF3D7_0418700,PF3D7_0419800,PF3D7_0503300,PF3D7_0513200,PF3D7_0516300,PF3D7_0517300,PF3D7_0520700,PF3D7_0521700,PF3D7_0524900,PF3D7_0526300,PF3D7_0526500,PF3D7_0606500,PF3D7_0610100,PF3D7_0…	43.6	1.95	2.97	7.00154e-21	3.14369e-18	9.43108e-18
PF3D7_1026800	40S ribosomal protein S2		GO:0005730	nucleolus	126	75	PF3D7_0203700,PF3D7_0208200,PF3D7_0407300,PF3D7_0419800,PF3D7_0422700,PF3D7_0509400,PF3D7_0513200,PF3D7_0526300,PF3D7_0528800,PF3D7_0621300,PF3D7_0629600,PF3D7_0630500,PF3D7_0630900,PF3D7_0709300,PF3D7_0709600,PF3D7_0716100,PF3D7_0721300,PF3D7_0725300,PF3D7_0729400,PF3D7_0801500,PF3D7_0802300,PF3D7_0813300,PF3D7_0816000,PF3D7_0821500,PF3D7_0825500,PF3D7_0827000,PF3D7_0921800,PF3D7_0925200,PF3D7_1…	59.5	2.66	5.41	8.36574e-20	2.90709e-18	3.48851e-17
PF3D7_1003500	40S ribosomal protein S20e, putative		GO:0005829	cytosol	385	161	PF3D7_0102900,PF3D7_0104300,PF3D7_0109800,PF3D7_0110900,PF3D7_0113700,PF3D7_0201800,PF3D7_0209700,PF3D7_0217800,PF3D7_0219200,PF3D7_0306800,PF3D7_0306900,PF3D7_0307100,PF3D7_0307200,PF3D7_0309500,PF3D7_0313500,PF3D7_0315800,PF3D7_0316800,PF3D7_0317600,PF3D7_0319600,PF3D7_0320300,PF3D7_0322000,PF3D7_0322900,PF3D7_0415000,PF3D7_0415900,PF3D7_0422400,PF3D7_0501100,PF3D7_0503800,PF3D7_0507100,PF3D7_0…	41.8	1.87	2.75	3.60557e-19	1.15656e-17	1.50352e-16
PF3D7_1144000	40S ribosomal protein S21		GO:0022625	cytosolic large ribosomal subunit	54	41	PF3D7_0307200,PF3D7_0415900,PF3D7_0503800,PF3D7_0507100,PF3D7_0516900,PF3D7_0517000,PF3D7_0611700,PF3D7_0614500,PF3D7_0618300,PF3D7_0706400,PF3D7_0710600,PF3D7_0719600,PF3D7_0814000,PF3D7_0821700,PF3D7_0903900,PF3D7_1004000,PF3D7_1019400,PF3D7_1027800,PF3D7_1109900,PF3D7_1130100,PF3D7_1130200,PF3D7_1142500,PF3D7_1142600,PF3D7_1144300,PF3D7_1309100,PF3D7_1323100,PF3D7_1323400,PF3D7_1331800,PF3D7_1…	75.9	3.39	11.33	6.00436e-17	1.78844e-15	2.50382e-14
PF3D7_0306900	40S ribosomal protein S23, putative		GO:0034470	ncRNA processing	198	96	PF3D7_0106400,PF3D7_0106700,PF3D7_0203700,PF3D7_0208200,PF3D7_0218400,PF3D7_0307200,PF3D7_0318600,PF3D7_0415100,PF3D7_0418700,PF3D7_0419800,PF3D7_0513200,PF3D7_0516300,PF3D7_0521700,PF3D7_0524900,PF3D7_0526300,PF3D7_0622200,PF3D7_0629600,PF3D7_0630900,PF3D7_0709600,PF3D7_0717400,PF3D7_0801500,PF3D7_0802300,PF3D7_0804600,PF3D7_0813900,PF3D7_0821500,PF3D7_0821600,PF3D7_0825500,PF3D7_0908600,PF3D7_0…	48.5	2.17	3.49	1.27501e-16	4.29359e-14	1.71744e-13
PF3D7_0519400	40S ribosomal protein S24		GO:0022627	cytosolic small ribosomal subunit	37	32	PF3D7_0217800,PF3D7_0219200,PF3D7_0306900,PF3D7_0307100,PF3D7_0316800,PF3D7_0317600,PF3D7_0322900,PF3D7_0422400,PF3D7_0516200,PF3D7_0519400,PF3D7_0520000,PF3D7_0705700,PF3D7_0719700,PF3D7_0721600,PF3D7_0813900,PF3D7_0826700,PF3D7_1003500,PF3D7_1019000,PF3D7_1026800,PF3D7_1105400,PF3D7_1144000,PF3D7_1242700,PF3D7_1302800,PF3D7_1317800,PF3D7_1342000,PF3D7_1358800,PF3D7_1408600,PF3D7_1421200,PF3D7_1…	86.5	3.87	22.85	1.43385e-16	3.98611e-15	5.97917e-14
PF3D7_1421200	40S ribosomal protein S25		GO:0022618	ribonucleoprotein complex assembly	98	59	PF3D7_0205500,PF3D7_0308600,PF3D7_0308900,PF3D7_0310600,PF3D7_0405400,PF3D7_0409100,PF3D7_0418200,PF3D7_0422400,PF3D7_0517000,PF3D7_0517700,PF3D7_0520700,PF3D7_0528200,PF3D7_0529500,PF3D7_0610100,PF3D7_0612100,PF3D7_0615600,PF3D7_0629600,PF3D7_0716800,PF3D7_0719600,PF3D7_0719700,PF3D7_0721600,PF3D7_0729300,PF3D7_0729400,PF3D7_0802300,PF3D7_0813600,PF3D7_0815600,PF3D7_0819100,PF3D7_0822300,PF3D7_0…	60.2	2.69	5.49	3.94518e-16	1.06283e-13	5.31416e-13
PF3D7_0217800	40S ribosomal protein S26		GO:0071826	ribonucleoprotein complex subunit organization	101	59	PF3D7_0205500,PF3D7_0308600,PF3D7_0308900,PF3D7_0310600,PF3D7_0405400,PF3D7_0409100,PF3D7_0418200,PF3D7_0422400,PF3D7_0517000,PF3D7_0517700,PF3D7_0520700,PF3D7_0528200,PF3D7_0529500,PF3D7_0610100,PF3D7_0612100,PF3D7_0615600,PF3D7_0629600,PF3D7_0716800,PF3D7_0719600,PF3D7_0719700,PF3D7_0721600,PF3D7_0729300,PF3D7_0729400,PF3D7_0802300,PF3D7_0813600,PF3D7_0815600,PF3D7_0819100,PF3D7_0822300,PF3D7_0…	58.4	2.61	5.1	2.80682e-15	6.3013e-13	3.78078e-12
PF3D7_0705700	40S ribosomal protein S29, putative		GO:0044391	ribosomal subunit	142	74	PF3D7_0217800,PF3D7_0219200,PF3D7_0306900,PF3D7_0307100,PF3D7_0307200,PF3D7_0316800,PF3D7_0317600,PF3D7_0322900,PF3D7_0415900,PF3D7_0422400,PF3D7_0503800,PF3D7_0507100,PF3D7_0516200,PF3D7_0516900,PF3D7_0517000,PF3D7_0519400,PF3D7_0520000,PF3D7_0611700,PF3D7_0614500,PF3D7_0618300,PF3D7_0705700,PF3D7_0706400,PF3D7_0710600,PF3D7_0719600,PF3D7_0719700,PF3D7_0721600,PF3D7_0813900,PF3D7_0814000,PF3D7_0…	52.1	2.33	3.98	3.74304e-15	9.75531e-14	1.56085e-12
PF3D7_1465900	40S ribosomal protein S3		GO:0030684	preribosome	77	49	PF3D7_0106700,PF3D7_0203700,PF3D7_0208200,PF3D7_0418700,PF3D7_0520000,PF3D7_0615600,PF3D7_0629600,PF3D7_0630500,PF3D7_0725300,PF3D7_0729400,PF3D7_0801500,PF3D7_0802300,PF3D7_0819100,PF3D7_0821500,PF3D7_0825500,PF3D7_0921800,PF3D7_0931100,PF3D7_1005100,PF3D7_1008800,PF3D7_1027100,PF3D7_1107700,PF3D7_1109400,PF3D7_1118500,PF3D7_1123900,PF3D7_1208100,PF3D7_1217200,PF3D7_1224400,PF3D7_1226700,PF3D7_1…	63.6	2.84	6.31	5.80525e-15	1.42399e-13	2.42079e-12
PF3D7_0219200	40S ribosomal protein S30		GO:0044428	obsolete nuclear part	104	59	PF3D7_0203700,PF3D7_0208200,PF3D7_0422700,PF3D7_0509400,PF3D7_0513200,PF3D7_0526300,PF3D7_0528800,PF3D7_0621300,PF3D7_0630500,PF3D7_0630900,PF3D7_0709300,PF3D7_0716100,PF3D7_0721300,PF3D7_0725300,PF3D7_0729400,PF3D7_0801500,PF3D7_0802300,PF3D7_0813300,PF3D7_0816000,PF3D7_0821500,PF3D7_0825500,PF3D7_0827000,PF3D7_0921800,PF3D7_0925200,PF3D7_1005100,PF3D7_1008800,PF3D7_1020400,PF3D7_1020700,PF3D7_1…	56.7	2.54	4.75	1.76497e-14	4.08885e-13	7.35992e-12
PF3D7_0322900	40S ribosomal protein S3A, putative		GO:0002181	cytoplasmic translation	37	30	PF3D7_0310600,PF3D7_0415900,PF3D7_0418200,PF3D7_0503800,PF3D7_0516900,PF3D7_0517700,PF3D7_0528200,PF3D7_0529500,PF3D7_0612100,PF3D7_0716800,PF3D7_0813600,PF3D7_0815600,PF3D7_0821700,PF3D7_0823100,PF3D7_0908600,PF3D7_1007900,PF3D7_1010600,PF3D7_1026800,PF3D7_1109900,PF3D7_1123400,PF3D7_1130200,PF3D7_1142600,PF3D7_1206200,PF3D7_1206700,PF3D7_1212700,PF3D7_1323100,PF3D7_1338200,PF3D7_1351400,PF3D7_1…	81.1	3.62	15.27	4.39886e-14	8.46467e-12	5.92527e-11
PF3D7_1105400	40S ribosomal protein S4, putative		GO:0031981	nuclear lumen	270	112	PF3D7_0203700,PF3D7_0205500,PF3D7_0208200,PF3D7_0308600,PF3D7_0318200,PF3D7_0407300,PF3D7_0419800,PF3D7_0422700,PF3D7_0509400,PF3D7_0512300,PF3D7_0513200,PF3D7_0517300,PF3D7_0520700,PF3D7_0526300,PF3D7_0528800,PF3D7_0621300,PF3D7_0622900,PF3D7_0623100,PF3D7_0629600,PF3D7_0630500,PF3D7_0630900,PF3D7_0709300,PF3D7_0709600,PF3D7_0716100,PF3D7_0719300,PF3D7_0721300,PF3D7_0725300,PF3D7_0729400,PF3D7_0…	41.5	1.85	2.63	3.45851e-13	7.59053e-12	1.4422e-10
PF3D7_1447000	40S ribosomal protein S5		GO:0006364	rRNA processing	129	65	PF3D7_0106400,PF3D7_0106700,PF3D7_0203700,PF3D7_0208200,PF3D7_0218400,PF3D7_0307200,PF3D7_0415100,PF3D7_0418700,PF3D7_0419800,PF3D7_0521700,PF3D7_0526300,PF3D7_0629600,PF3D7_0630900,PF3D7_0801500,PF3D7_0802300,PF3D7_0813900,PF3D7_0821500,PF3D7_0825500,PF3D7_0916900,PF3D7_0921800,PF3D7_0925200,PF3D7_0931100,PF3D7_1005100,PF3D7_1008800,PF3D7_1020400,PF3D7_1020700,PF3D7_1027100,PF3D7_1028400,PF3D7_1…	50.4	2.25	3.68	1.46127e-12	2.46041e-10	1.96833e-09
PF3D7_0721600	40S ribosomal protein S5, putative		GO:0016072	rRNA metabolic process	133	66	PF3D7_0106400,PF3D7_0106700,PF3D7_0203700,PF3D7_0208200,PF3D7_0218400,PF3D7_0307200,PF3D7_0415100,PF3D7_0418700,PF3D7_0419800,PF3D7_0521700,PF3D7_0526300,PF3D7_0629600,PF3D7_0630900,PF3D7_0722100,PF3D7_0801500,PF3D7_0802300,PF3D7_0813900,PF3D7_0821500,PF3D7_0825500,PF3D7_0916900,PF3D7_0921800,PF3D7_0925200,PF3D7_0931100,PF3D7_1005100,PF3D7_1008800,PF3D7_1020400,PF3D7_1020700,PF3D7_1027100,PF3D7_1…	49.6	2.22	3.57	2.42536e-12	3.62995e-10	3.26696e-09
PF3D7_1342000	40S ribosomal protein S6		GO:0003735	structural constituent of ribosome	163	74	PF3D7_0210100,PF3D7_0217800,PF3D7_0219200,PF3D7_0306900,PF3D7_0307100,PF3D7_0307200,PF3D7_0309600,PF3D7_0316800,PF3D7_0317600,PF3D7_0322900,PF3D7_0415900,PF3D7_0419800,PF3D7_0422400,PF3D7_0503800,PF3D7_0507100,PF3D7_0516200,PF3D7_0516900,PF3D7_0517000,PF3D7_0519400,PF3D7_0520000,PF3D7_0611700,PF3D7_0614500,PF3D7_0618300,PF3D7_0705700,PF3D7_0706400,PF3D7_0710600,PF3D7_0719600,PF3D7_0719700,PF3D7_0…	45.4	2.03	3.02	2.86857e-11	1.09006e-08	2.18011e-08
PF3D7_1302800	40S ribosomal protein S7, putative		GO:0005840	ribosome	182	80	PF3D7_0210100,PF3D7_0217800,PF3D7_0219200,PF3D7_0306900,PF3D7_0307100,PF3D7_0307200,PF3D7_0309600,PF3D7_0316800,PF3D7_0317600,PF3D7_0322900,PF3D7_0415900,PF3D7_0419800,PF3D7_0422400,PF3D7_0503800,PF3D7_0507100,PF3D7_0516200,PF3D7_0516900,PF3D7_0517000,PF3D7_0519400,PF3D7_0520000,PF3D7_0611700,PF3D7_0614500,PF3D7_0618300,PF3D7_0705700,PF3D7_0706400,PF3D7_0710600,PF3D7_0719600,PF3D7_0719700,PF3D7_0…	44	1.96	2.86	3.31137e-11	6.9042e-10	1.38084e-08
PF3D7_1408600	40S ribosomal protein S8e, putative		GO:0042273	ribosomal large subunit biogenesis	62	38	PF3D7_0203700,PF3D7_0307200,PF3D7_0419800,PF3D7_0517000,PF3D7_0615600,PF3D7_0630500,PF3D7_0630900,PF3D7_0716100,PF3D7_0719600,PF3D7_0725300,PF3D7_0729300,PF3D7_0729400,PF3D7_0819100,PF3D7_0916900,PF3D7_0921800,PF3D7_1027800,PF3D7_1028400,PF3D7_1107700,PF3D7_1123900,PF3D7_1129400,PF3D7_1130200,PF3D7_1142600,PF3D7_1146000,PF3D7_1251500,PF3D7_1309100,PF3D7_1323400,PF3D7_1340300,PF3D7_1354300,PF3D7_1…	61.3	2.74	5.66	3.7146e-11	5.00357e-09	5.00357e-08
PF3D7_0520000	40S ribosomal protein S9, putative		GO:0015935	small ribosomal subunit	53	34	PF3D7_0217800,PF3D7_0219200,PF3D7_0306900,PF3D7_0307100,PF3D7_0316800,PF3D7_0317600,PF3D7_0322900,PF3D7_0422400,PF3D7_0516200,PF3D7_0519400,PF3D7_0520000,PF3D7_0705700,PF3D7_0719700,PF3D7_0721600,PF3D7_0813900,PF3D7_0826700,PF3D7_1003500,PF3D7_1019000,PF3D7_1026800,PF3D7_1105400,PF3D7_1126200,PF3D7_1137100,PF3D7_1144000,PF3D7_1242700,PF3D7_1302800,PF3D7_1317800,PF3D7_1342000,PF3D7_1358800,PF3D7_1…	64.2	2.87	6.38	6.66046e-11	1.32258e-09	2.77741e-08
PF3D7_0404500	6-cysteine protein P52		GO:0006412	translation	188	81	PF3D7_0210100,PF3D7_0210900,PF3D7_0217800,PF3D7_0219200,PF3D7_0306900,PF3D7_0307100,PF3D7_0307200,PF3D7_0316800,PF3D7_0317600,PF3D7_0322900,PF3D7_0415900,PF3D7_0419800,PF3D7_0422400,PF3D7_0503800,PF3D7_0507100,PF3D7_0516200,PF3D7_0516900,PF3D7_0517000,PF3D7_0519400,PF3D7_0520000,PF3D7_0611700,PF3D7_0614500,PF3D7_0618300,PF3D7_0619200,PF3D7_0705700,PF3D7_0706400,PF3D7_0710600,PF3D7_0719600,PF3D7_0…	43.1	1.93	2.76	8.52561e-11	1.044e-08	1.1484e-07
PF3D7_1454700	6-phosphogluconate dehydrogenase, decarboxylating		GO:0044217	other organism part	116	57	PF3D7_0113300,PF3D7_0114800,PF3D7_0202300,PF3D7_0219700,PF3D7_0219800,PF3D7_0219900,PF3D7_0220200,PF3D7_0220700,PF3D7_0221000,PF3D7_0221700,PF3D7_0301500,PF3D7_0301600,PF3D7_0301700,PF3D7_0301800,PF3D7_0402100,PF3D7_0402400,PF3D7_0424800,PF3D7_0424900,PF3D7_0425100,PF3D7_0425200,PF3D7_0425400,PF3D7_0702000,PF3D7_0726100,PF3D7_0730800,PF3D7_0730900,PF3D7_0731200,PF3D7_0830700,PF3D7_0831000,PF3D7_0…	49.1	2.2	3.48	1.31856e-10	2.49927e-09	5.49838e-08
PF3D7_0309600	60S acidic ribosomal protein P2		GO:0002183	cytoplasmic translational initiation	17	16	PF3D7_0310600,PF3D7_0418200,PF3D7_0517700,PF3D7_0528200,PF3D7_0529500,PF3D7_0612100,PF3D7_0716800,PF3D7_0813600,PF3D7_0815600,PF3D7_1007900,PF3D7_1010600,PF3D7_1206200,PF3D7_1206700,PF3D7_1212700,PF3D7_1410600,PF3D7_1468700,	94.1	4.21	56.34	4.85924e-10	5.45449e-08	6.54539e-07
PF3D7_0729300	60S ribosomal export protein NMD3, putative		GO:0043232	intracellular non-membrane-bounded organelle	502	168	PF3D7_0203700,PF3D7_0205500,PF3D7_0208200,PF3D7_0210100,PF3D7_0217800,PF3D7_0219200,PF3D7_0306900,PF3D7_0307100,PF3D7_0307200,PF3D7_0309600,PF3D7_0315100,PF3D7_0316800,PF3D7_0317600,PF3D7_0322900,PF3D7_0407300,PF3D7_0415900,PF3D7_0419800,PF3D7_0422400,PF3D7_0422700,PF3D7_0503800,PF3D7_0507100,PF3D7_0509400,PF3D7_0513200,PF3D7_0516200,PF3D7_0516900,PF3D7_0517000,PF3D7_0519400,PF3D7_0520000,PF3D7_0…	33.5	1.5	1.88	1.03267e-09	1.87228e-08	4.30625e-07
PF3D7_1441200	60S ribosomal protein L1, putative		GO:0140098	catalytic activity, acting on RNA	250	97	PF3D7_0102900,PF3D7_0105600,PF3D7_0109800,PF3D7_0205500,PF3D7_0209800,PF3D7_0211800,PF3D7_0218400,PF3D7_0318200,PF3D7_0319200,PF3D7_0415100,PF3D7_0418700,PF3D7_0422700,PF3D7_0509400,PF3D7_0516300,PF3D7_0521700,PF3D7_0524900,PF3D7_0527900,PF3D7_0610100,PF3D7_0622800,PF3D7_0630900,PF3D7_0705000,PF3D7_0709600,PF3D7_0717400,PF3D7_0721300,PF3D7_0804600,PF3D7_0807900,PF3D7_0810600,PF3D7_0811300,PF3D7_0…	38.8	1.73	2.32	1.29166e-09	3.27219e-07	9.81658e-07
PF3D7_1414300	60S ribosomal protein L10, putative		GO:0043228	non-membrane-bounded organelle	504	168	PF3D7_0203700,PF3D7_0205500,PF3D7_0208200,PF3D7_0210100,PF3D7_0217800,PF3D7_0219200,PF3D7_0306900,PF3D7_0307100,PF3D7_0307200,PF3D7_0309600,PF3D7_0315100,PF3D7_0316800,PF3D7_0317600,PF3D7_0322900,PF3D7_0407300,PF3D7_0415900,PF3D7_0419800,PF3D7_0422400,PF3D7_0422700,PF3D7_0503800,PF3D7_0507100,PF3D7_0509400,PF3D7_0513200,PF3D7_0516200,PF3D7_0516900,PF3D7_0517000,PF3D7_0519400,PF3D7_0520000,PF3D7_0…	33.3	1.49	1.87	1.45827e-09	2.53374e-08	6.08098e-07
PF3D7_0719600	60S ribosomal protein L11a, putative		GO:0032040	small-subunit processome	34	24	PF3D7_0208200,PF3D7_0520000,PF3D7_0801500,PF3D7_0802300,PF3D7_0821500,PF3D7_1005100,PF3D7_1008800,PF3D7_1027100,PF3D7_1118500,PF3D7_1123900,PF3D7_1208100,PF3D7_1224400,PF3D7_1226700,PF3D7_1247900,PF3D7_1302700,PF3D7_1302800,PF3D7_1307100,PF3D7_1317900,PF3D7_1333600,PF3D7_1357700,PF3D7_1404500,PF3D7_1407100,PF3D7_1422400,PF3D7_1448000,	70.6	3.16	8.49	2.48597e-09	4.14659e-08	1.03665e-06
PF3D7_0517000	60S ribosomal protein L12, putative		GO:0020030	infected host cell surface knob	61	35	PF3D7_0200100,PF3D7_0201800,PF3D7_0202000,PF3D7_0223500,PF3D7_0400400,PF3D7_0412400,PF3D7_0412700,PF3D7_0412900,PF3D7_0413100,PF3D7_0420700,PF3D7_0420900,PF3D7_0421100,PF3D7_0421300,PF3D7_0425800,PF3D7_0532400,PF3D7_0600200,PF3D7_0617400,PF3D7_0632500,PF3D7_0632800,PF3D7_0711700,PF3D7_0712000,PF3D7_0712300,PF3D7_0712400,PF3D7_0712600,PF3D7_0712800,PF3D7_0712900,PF3D7_0808600,PF3D7_1016300,PF3D7_1…	57.4	2.56	4.79	2.80796e-09	4.50354e-08	1.17092e-06
PF3D7_0814000	60S ribosomal protein L13-2, putative		GO:0042274	ribosomal small subunit biogenesis	49	30	PF3D7_0106400,PF3D7_0106700,PF3D7_0208200,PF3D7_0418700,PF3D7_0422400,PF3D7_0629600,PF3D7_0719700,PF3D7_0721600,PF3D7_0801500,PF3D7_0802300,PF3D7_0813900,PF3D7_0821500,PF3D7_0825500,PF3D7_1005100,PF3D7_1020700,PF3D7_1026800,PF3D7_1123900,PF3D7_1144000,PF3D7_1217200,PF3D7_1302700,PF3D7_1302800,PF3D7_1307100,PF3D7_1317800,PF3D7_1325000,PF3D7_1333600,PF3D7_1367400,PF3D7_1408600,PF3D7_1411500,PF3D7_1…	61.2	2.74	5.61	4.65011e-09	4.81823e-07	6.2637e-06
PF3D7_1004000	60S ribosomal protein L13, putative		GO:0044003	modulation by symbiont of host process	205	82	PF3D7_0100800,PF3D7_0101800,PF3D7_0115400,PF3D7_0115600,PF3D7_0200200,PF3D7_0200400,PF3D7_0201300,PF3D7_0223500,PF3D7_0300400,PF3D7_0301200,PF3D7_0400400,PF3D7_0400500,PF3D7_0400800,PF3D7_0401300,PF3D7_0412400,PF3D7_0412700,PF3D7_0412900,PF3D7_0413100,PF3D7_0413300,PF3D7_0420700,PF3D7_0420900,PF3D7_0421100,PF3D7_0421300,PF3D7_0424500,PF3D7_0424700,PF3D7_0425700,PF3D7_0425800,PF3D7_0600200,PF3D7_0…	40	1.79	2.42	5.06892e-09	4.87702e-07	6.82783e-06
PF3D7_1431700	60S ribosomal protein L14, putative		GO:0030686	90S preribosome	24	19	PF3D7_0106700,PF3D7_0629600,PF3D7_0630500,PF3D7_0802300,PF3D7_0825500,PF3D7_1027100,PF3D7_1107700,PF3D7_1208100,PF3D7_1217200,PF3D7_1224400,PF3D7_1307100,PF3D7_1317900,PF3D7_1333600,PF3D7_1340300,PF3D7_1367400,PF3D7_1405800,PF3D7_1422400,PF3D7_1448000,PF3D7_1471000,	79.2	3.54	13.4	5.11328e-09	7.89718e-08	2.13224e-06
PF3D7_0415900	60S ribosomal protein L15, putative		GO:1903561	extracellular vesicle	91	45	PF3D7_0102200,PF3D7_0201900,PF3D7_0202000,PF3D7_0301700,PF3D7_0317600,PF3D7_0322900,PF3D7_0422400,PF3D7_0424600,PF3D7_0501000,PF3D7_0501300,PF3D7_0516200,PF3D7_0601900,PF3D7_0621200,PF3D7_0628200,PF3D7_0702400,PF3D7_0702500,PF3D7_0801000,PF3D7_0814200,PF3D7_0826700,PF3D7_0831700,PF3D7_0917900,PF3D7_0922500,PF3D7_0935900,PF3D7_1006200,PF3D7_1105400,PF3D7_1108400,PF3D7_1116800,PF3D7_1117700,PF3D7_1…	49.5	2.21	3.5	9.48211e-09	1.41216e-07	3.95404e-06
PF3D7_1351400	60S ribosomal protein L17, putative		GO:0001732	formation of cytoplasmic translation initiation complex	12	12	PF3D7_0310600,PF3D7_0418200,PF3D7_0517700,PF3D7_0528200,PF3D7_0612100,PF3D7_0716800,PF3D7_0815600,PF3D7_1007900,PF3D7_1010600,PF3D7_1206200,PF3D7_1206700,PF3D7_1212700,	100	4.47	inf	1.49833e-08	1.32265e-06	2.01825e-05
PF3D7_1341300	60S ribosomal protein L18-2, putative		GO:0070993	translation preinitiation complex	12	12	PF3D7_0310600,PF3D7_0418200,PF3D7_0517700,PF3D7_0528200,PF3D7_0612100,PF3D7_0716800,PF3D7_0728000,PF3D7_0815600,PF3D7_1007900,PF3D7_1143400,PF3D7_1206200,PF3D7_1212700,	100	4.47	inf	1.49833e-08	2.08267e-07	6.24802e-06
PF3D7_1341200	60S ribosomal protein L18, putative		GO:0005852	eukaryotic translation initiation factor 3 complex	12	12	PF3D7_0310600,PF3D7_0418200,PF3D7_0517700,PF3D7_0528200,PF3D7_0612100,PF3D7_0716800,PF3D7_0815600,PF3D7_0918300,PF3D7_1007900,PF3D7_1206200,PF3D7_1212700,PF3D7_1419700,	100	4.47	inf	1.49833e-08	2.08267e-07	6.24802e-06
PF3D7_0614500	60S ribosomal protein L19		GO:0003729	mRNA binding	119	54	PF3D7_0108300,PF3D7_0217800,PF3D7_0302800,PF3D7_0308900,PF3D7_0318600,PF3D7_0422700,PF3D7_0511500,PF3D7_0526500,PF3D7_0528200,PF3D7_0604500,PF3D7_0606500,PF3D7_0621300,PF3D7_0623600,PF3D7_0703500,PF3D7_0706500,PF3D7_0721600,PF3D7_0810600,PF3D7_0813400,PF3D7_0813600,PF3D7_0814200,PF3D7_0815600,PF3D7_0823200,PF3D7_0906600,PF3D7_0909800,PF3D7_0916700,PF3D7_0935000,PF3D7_1004000,PF3D7_1006200,PF3D7_1…	45.4	2.03	2.98	1.51979e-08	2.8876e-06	1.15504e-05
PF3D7_0516900	60S ribosomal protein L2		GO:0006399	tRNA metabolic process	113	52	PF3D7_0102900,PF3D7_0109800,PF3D7_0211800,PF3D7_0516300,PF3D7_0524900,PF3D7_0622200,PF3D7_0622800,PF3D7_0709600,PF3D7_0717400,PF3D7_0804600,PF3D7_0807900,PF3D7_0821600,PF3D7_0908600,PF3D7_0912800,PF3D7_0914300,PF3D7_0918800,PF3D7_1015200,PF3D7_1018600,PF3D7_1020700,PF3D7_1028000,PF3D7_1030600,PF3D7_1034900,PF3D7_1104000,PF3D7_1120500,PF3D7_1126000,PF3D7_1127300,PF3D7_1130600,PF3D7_1138100,PF3D7_1…	46	2.06	3.06	1.57108e-08	1.32265e-06	2.11624e-05
PF3D7_1426000	60S ribosomal protein L21		GO:0140513	nuclear protein-containing complex	326	115	PF3D7_0205400,PF3D7_0205500,PF3D7_0308600,PF3D7_0308900,PF3D7_0318200,PF3D7_0318600,PF3D7_0405400,PF3D7_0407300,PF3D7_0409100,PF3D7_0419600,PF3D7_0419800,PF3D7_0422700,PF3D7_0503300,PF3D7_0509400,PF3D7_0512300,PF3D7_0513200,PF3D7_0517300,PF3D7_0520700,PF3D7_0524000,PF3D7_0526500,PF3D7_0602600,PF3D7_0610100,PF3D7_0614400,PF3D7_0627700,PF3D7_0629600,PF3D7_0630500,PF3D7_0709300,PF3D7_0709600,PF3D7_0…	35.3	1.58	2	2.51115e-08	3.3779e-07	1.04715e-05
PF3D7_0821700	60S ribosomal protein L22, putative		GO:0016071	mRNA metabolic process	185	74	PF3D7_0105600,PF3D7_0205400,PF3D7_0205500,PF3D7_0308600,PF3D7_0308900,PF3D7_0318600,PF3D7_0322100,PF3D7_0405400,PF3D7_0407300,PF3D7_0409100,PF3D7_0513200,PF3D7_0516300,PF3D7_0517300,PF3D7_0520700,PF3D7_0526500,PF3D7_0606600,PF3D7_0610100,PF3D7_0614400,PF3D7_0623600,PF3D7_0625600,PF3D7_0705000,PF3D7_0722100,PF3D7_0804000,PF3D7_0804600,PF3D7_0811300,PF3D7_0819000,PF3D7_0821600,PF3D7_0822300,PF3D7_0…	40	1.79	2.41	2.94989e-08	2.33735e-06	3.9735e-05
PF3D7_1323400	60S ribosomal protein L23		GO:0020035	cytoadherence to microvasculature, mediated by symbiont protein	176	71	PF3D7_0100800,PF3D7_0113700,PF3D7_0113900,PF3D7_0115600,PF3D7_0200100,PF3D7_0200200,PF3D7_0201600,PF3D7_0202000,PF3D7_0223500,PF3D7_0400400,PF3D7_0400500,PF3D7_0401300,PF3D7_0412400,PF3D7_0412700,PF3D7_0412900,PF3D7_0413100,PF3D7_0413300,PF3D7_0420700,PF3D7_0420900,PF3D7_0421100,PF3D7_0421300,PF3D7_0424500,PF3D7_0424600,PF3D7_0425700,PF3D7_0425800,PF3D7_0532400,PF3D7_0600200,PF3D7_0617400,PF3D7_0…	40.3	1.8	2.44	3.77672e-08	2.6775e-06	5.08725e-05
PF3D7_1331800	60S ribosomal protein L23, putative		GO:0044406	adhesion of symbiont to host	176	71	PF3D7_0100800,PF3D7_0113700,PF3D7_0113900,PF3D7_0115600,PF3D7_0200100,PF3D7_0200200,PF3D7_0201600,PF3D7_0202000,PF3D7_0223500,PF3D7_0400400,PF3D7_0400500,PF3D7_0401300,PF3D7_0412400,PF3D7_0412700,PF3D7_0412900,PF3D7_0413100,PF3D7_0413300,PF3D7_0420700,PF3D7_0420900,PF3D7_0421100,PF3D7_0421300,PF3D7_0424500,PF3D7_0424600,PF3D7_0425700,PF3D7_0425800,PF3D7_0532400,PF3D7_0600200,PF3D7_0617400,PF3D7_0…	40.3	1.8	2.44	3.77672e-08	2.6775e-06	5.08725e-05
PF3D7_1309100	60S ribosomal protein L24, putative		GO:0006413	translational initiation	50	29	PF3D7_0310600,PF3D7_0315100,PF3D7_0418200,PF3D7_0517700,PF3D7_0528200,PF3D7_0529500,PF3D7_0607000,PF3D7_0612100,PF3D7_0619200,PF3D7_0716800,PF3D7_0728000,PF3D7_0813600,PF3D7_0815600,PF3D7_0918300,PF3D7_1007900,PF3D7_1010600,PF3D7_1013900,PF3D7_1019000,PF3D7_1143400,PF3D7_1204300,PF3D7_1206200,PF3D7_1206700,PF3D7_1212700,PF3D7_1326400,PF3D7_1366900,PF3D7_1368200,PF3D7_1410600,PF3D7_1438000,PF3D7_1…	58	2.59	4.9	4.73214e-08	3.18709e-06	6.37419e-05
PF3D7_1460700	60S ribosomal protein L27		GO:0033644	host cell membrane	242	90	PF3D7_0100800,PF3D7_0101900,PF3D7_0102200,PF3D7_0112000,PF3D7_0115600,PF3D7_0200100,PF3D7_0200200,PF3D7_0222500,PF3D7_0223500,PF3D7_0300400,PF3D7_0400400,PF3D7_0400500,PF3D7_0401000,PF3D7_0401300,PF3D7_0412400,PF3D7_0412700,PF3D7_0412900,PF3D7_0413100,PF3D7_0413300,PF3D7_0420700,PF3D7_0420900,PF3D7_0421100,PF3D7_0421200,PF3D7_0421300,PF3D7_0425700,PF3D7_0425800,PF3D7_0520600,PF3D7_0532400,PF3D7_0…	37.2	1.66	2.15	5.86996e-08	7.64929e-07	2.44777e-05
PF3D7_0618300	60S ribosomal protein L27a, putative		GO:0016282	eukaryotic 43S preinitiation complex	11	11	PF3D7_0310600,PF3D7_0418200,PF3D7_0517700,PF3D7_0528200,PF3D7_0612100,PF3D7_0716800,PF3D7_0815600,PF3D7_1007900,PF3D7_1143400,PF3D7_1206200,PF3D7_1212700,	100	4.47	inf	6.75081e-08	8.27967e-07	2.81509e-05
PF3D7_1142500	60S ribosomal protein L28		GO:0033290	eukaryotic 48S preinitiation complex	11	11	PF3D7_0310600,PF3D7_0418200,PF3D7_0517700,PF3D7_0528200,PF3D7_0612100,PF3D7_0716800,PF3D7_0728000,PF3D7_0815600,PF3D7_1007900,PF3D7_1206200,PF3D7_1212700,	100	4.47	inf	6.75081e-08	8.27967e-07	2.81509e-05
PF3D7_1027800	60S ribosomal protein L3		GO:0005198	structural molecule activity	209	80	PF3D7_0210100,PF3D7_0214100,PF3D7_0217800,PF3D7_0219200,PF3D7_0306900,PF3D7_0307100,PF3D7_0307200,PF3D7_0309600,PF3D7_0316800,PF3D7_0317600,PF3D7_0322900,PF3D7_0415900,PF3D7_0419800,PF3D7_0422400,PF3D7_0503800,PF3D7_0507100,PF3D7_0516200,PF3D7_0516900,PF3D7_0517000,PF3D7_0519400,PF3D7_0520000,PF3D7_0606700,PF3D7_0611700,PF3D7_0614500,PF3D7_0618300,PF3D7_0705700,PF3D7_0706400,PF3D7_0710600,PF3D7_0…	38.3	1.71	2.24	7.95787e-08	1.2096e-05	6.04798e-05
PF3D7_1019400	60S ribosomal protein L30e, putative		GO:0050839	cell adhesion molecule binding	55	30	PF3D7_0200100,PF3D7_0223500,PF3D7_0400400,PF3D7_0412400,PF3D7_0412700,PF3D7_0412900,PF3D7_0413100,PF3D7_0420700,PF3D7_0420900,PF3D7_0421100,PF3D7_0421300,PF3D7_0425800,PF3D7_0600200,PF3D7_0617400,PF3D7_0632500,PF3D7_0632800,PF3D7_0711700,PF3D7_0712000,PF3D7_0712300,PF3D7_0712400,PF3D7_0712600,PF3D7_0712800,PF3D7_0712900,PF3D7_0808600,PF3D7_1100200,PF3D7_1150400,PF3D7_1200400,PF3D7_1200600,PF3D7_1…	54.5	2.44	4.25	1.8335e-07	2.27014e-05	0.000139346
PF3D7_0503800	60S ribosomal protein L31		GO:0003676	nucleic acid binding	224	83	PF3D7_0102900,PF3D7_0205700,PF3D7_0209800,PF3D7_0211800,PF3D7_0216200,PF3D7_0218400,PF3D7_0302800,PF3D7_0315800,PF3D7_0403400,PF3D7_0407300,PF3D7_0422700,PF3D7_0503300,PF3D7_0513200,PF3D7_0517300,PF3D7_0517700,PF3D7_0521700,PF3D7_0527900,PF3D7_0606500,PF3D7_0623600,PF3D7_0629600,PF3D7_0630900,PF3D7_0721300,PF3D7_0727900,PF3D7_0728000,PF3D7_0810600,PF3D7_0811300,PF3D7_0812500,PF3D7_0814200,PF3D7_0…	37.1	1.66	2.13	2.38278e-07	2.27014e-05	0.000181092
PF3D7_0903900	60S ribosomal protein L32		GO:0140640	catalytic activity, acting on a nucleic acid	291	102	PF3D7_0102900,PF3D7_0105600,PF3D7_0109800,PF3D7_0205500,PF3D7_0209800,PF3D7_0211800,PF3D7_0218400,PF3D7_0318200,PF3D7_0319200,PF3D7_0415100,PF3D7_0418700,PF3D7_0422700,PF3D7_0509400,PF3D7_0516300,PF3D7_0521700,PF3D7_0524900,PF3D7_0527900,PF3D7_0610100,PF3D7_0622800,PF3D7_0630900,PF3D7_0703500,PF3D7_0705000,PF3D7_0709600,PF3D7_0717400,PF3D7_0721300,PF3D7_0804600,PF3D7_0807900,PF3D7_0810600,PF3D7_0…	35.1	1.57	1.96	2.38962e-07	2.27014e-05	0.000181611
PF3D7_0710600	60S ribosomal protein L34		GO:0020013	modulation by symbiont of host erythrocyte aggregation	190	73	PF3D7_0100800,PF3D7_0101800,PF3D7_0115400,PF3D7_0115600,PF3D7_0200200,PF3D7_0200400,PF3D7_0201300,PF3D7_0223500,PF3D7_0300400,PF3D7_0400400,PF3D7_0400500,PF3D7_0400800,PF3D7_0401300,PF3D7_0412400,PF3D7_0412700,PF3D7_0412900,PF3D7_0413100,PF3D7_0413300,PF3D7_0420700,PF3D7_0420900,PF3D7_0421100,PF3D7_0421300,PF3D7_0425700,PF3D7_0425800,PF3D7_0600200,PF3D7_0617400,PF3D7_0631900,PF3D7_0632000,PF3D7_0…	38.4	1.72	2.25	2.53688e-07	1.5799e-05	0.000341718
PF3D7_1142600	60S ribosomal protein L35ae, putative		GO:0043207	response to external biotic stimulus	208	78	PF3D7_0100800,PF3D7_0101900,PF3D7_0113000,PF3D7_0115600,PF3D7_0200100,PF3D7_0200200,PF3D7_0222500,PF3D7_0223500,PF3D7_0400400,PF3D7_0400500,PF3D7_0401000,PF3D7_0401300,PF3D7_0412400,PF3D7_0412700,PF3D7_0412900,PF3D7_0413100,PF3D7_0413300,PF3D7_0420700,PF3D7_0420900,PF3D7_0421100,PF3D7_0421200,PF3D7_0421300,PF3D7_0425700,PF3D7_0425800,PF3D7_0532900,PF3D7_0600200,PF3D7_0617400,PF3D7_0632000,PF3D7_0…	37.5	1.68	2.17	3.16684e-07	1.5799e-05	0.000426573
PF3D7_1109900	60S ribosomal protein L36		GO:0052200	response to host defenses	208	78	PF3D7_0100800,PF3D7_0101900,PF3D7_0113000,PF3D7_0115600,PF3D7_0200100,PF3D7_0200200,PF3D7_0222500,PF3D7_0223500,PF3D7_0400400,PF3D7_0400500,PF3D7_0401000,PF3D7_0401300,PF3D7_0412400,PF3D7_0412700,PF3D7_0412900,PF3D7_0413100,PF3D7_0413300,PF3D7_0420700,PF3D7_0420900,PF3D7_0421100,PF3D7_0421200,PF3D7_0421300,PF3D7_0425700,PF3D7_0425800,PF3D7_0532900,PF3D7_0600200,PF3D7_0617400,PF3D7_0632000,PF3D7_0…	37.5	1.68	2.17	3.16684e-07	1.5799e-05	0.000426573
PF3D7_0706400	60S ribosomal protein L37		GO:0075136	response to host	208	78	PF3D7_0100800,PF3D7_0101900,PF3D7_0113000,PF3D7_0115600,PF3D7_0200100,PF3D7_0200200,PF3D7_0222500,PF3D7_0223500,PF3D7_0400400,PF3D7_0400500,PF3D7_0401000,PF3D7_0401300,PF3D7_0412400,PF3D7_0412700,PF3D7_0412900,PF3D7_0413100,PF3D7_0413300,PF3D7_0420700,PF3D7_0420900,PF3D7_0421100,PF3D7_0421200,PF3D7_0421300,PF3D7_0425700,PF3D7_0425800,PF3D7_0532900,PF3D7_0600200,PF3D7_0617400,PF3D7_0632000,PF3D7_0…	37.5	1.68	2.17	3.16684e-07	1.5799e-05	0.000426573
PF3D7_0210100	60S ribosomal protein L37ae, putative		GO:0052572	response to host immune response	208	78	PF3D7_0100800,PF3D7_0101900,PF3D7_0113000,PF3D7_0115600,PF3D7_0200100,PF3D7_0200200,PF3D7_0222500,PF3D7_0223500,PF3D7_0400400,PF3D7_0400500,PF3D7_0401000,PF3D7_0401300,PF3D7_0412400,PF3D7_0412700,PF3D7_0412900,PF3D7_0413100,PF3D7_0413300,PF3D7_0420700,PF3D7_0420900,PF3D7_0421100,PF3D7_0421200,PF3D7_0421300,PF3D7_0425700,PF3D7_0425800,PF3D7_0532900,PF3D7_0600200,PF3D7_0617400,PF3D7_0632000,PF3D7_0…	37.5	1.68	2.17	3.16684e-07	1.5799e-05	0.000426573
PF3D7_0210100	60S ribosomal protein L37ae, putative		GO:0052173	response to defenses of other organism	208	78	PF3D7_0100800,PF3D7_0101900,PF3D7_0113000,PF3D7_0115600,PF3D7_0200100,PF3D7_0200200,PF3D7_0222500,PF3D7_0223500,PF3D7_0400400,PF3D7_0400500,PF3D7_0401000,PF3D7_0401300,PF3D7_0412400,PF3D7_0412700,PF3D7_0412900,PF3D7_0413100,PF3D7_0413300,PF3D7_0420700,PF3D7_0420900,PF3D7_0421100,PF3D7_0421200,PF3D7_0421300,PF3D7_0425700,PF3D7_0425800,PF3D7_0532900,PF3D7_0600200,PF3D7_0617400,PF3D7_0632000,PF3D7_0…	37.5	1.68	2.17	3.16684e-07	1.5799e-05	0.000426573
PF3D7_1130100	60S ribosomal protein L38		GO:0051707	response to other organism	208	78	PF3D7_0100800,PF3D7_0101900,PF3D7_0113000,PF3D7_0115600,PF3D7_0200100,PF3D7_0200200,PF3D7_0222500,PF3D7_0223500,PF3D7_0400400,PF3D7_0400500,PF3D7_0401000,PF3D7_0401300,PF3D7_0412400,PF3D7_0412700,PF3D7_0412900,PF3D7_0413100,PF3D7_0413300,PF3D7_0420700,PF3D7_0420900,PF3D7_0421100,PF3D7_0421200,PF3D7_0421300,PF3D7_0425700,PF3D7_0425800,PF3D7_0532900,PF3D7_0600200,PF3D7_0617400,PF3D7_0632000,PF3D7_0…	37.5	1.68	2.17	3.16684e-07	1.5799e-05	0.000426573
PF3D7_0611700	60S ribosomal protein L39		GO:0032010	phagolysosome	97	44	PF3D7_0102200,PF3D7_0204700,PF3D7_0502400,PF3D7_0523000,PF3D7_0524000,PF3D7_0709000,PF3D7_0709300,PF3D7_0813300,PF3D7_0814200,PF3D7_0823800,PF3D7_0831800,PF3D7_0917900,PF3D7_0920800,PF3D7_0922500,PF3D7_0925900,PF3D7_1006200,PF3D7_1006800,PF3D7_1012900,PF3D7_1015900,PF3D7_1037300,PF3D7_1115300,PF3D7_1115700,PF3D7_1116700,PF3D7_1117700,PF3D7_1127000,PF3D7_1129100,PF3D7_1301400,PF3D7_1311800,PF3D7_1…	45.4	2.03	2.96	3.40026e-07	3.73133e-06	0.000141791
PF3D7_0507100	60S ribosomal protein L4		GO:0020020	food vacuole	97	44	PF3D7_0102200,PF3D7_0204700,PF3D7_0502400,PF3D7_0523000,PF3D7_0524000,PF3D7_0709000,PF3D7_0709300,PF3D7_0813300,PF3D7_0814200,PF3D7_0823800,PF3D7_0831800,PF3D7_0917900,PF3D7_0920800,PF3D7_0922500,PF3D7_0925900,PF3D7_1006200,PF3D7_1006800,PF3D7_1012900,PF3D7_1015900,PF3D7_1037300,PF3D7_1115300,PF3D7_1115700,PF3D7_1116700,PF3D7_1117700,PF3D7_1127000,PF3D7_1129100,PF3D7_1301400,PF3D7_1311800,PF3D7_1…	45.4	2.03	2.96	3.40026e-07	3.73133e-06	0.000141791
PF3D7_1144300	60S ribosomal protein L41		GO:0045335	phagocytic vesicle	97	44	PF3D7_0102200,PF3D7_0204700,PF3D7_0502400,PF3D7_0523000,PF3D7_0524000,PF3D7_0709000,PF3D7_0709300,PF3D7_0813300,PF3D7_0814200,PF3D7_0823800,PF3D7_0831800,PF3D7_0917900,PF3D7_0920800,PF3D7_0922500,PF3D7_0925900,PF3D7_1006200,PF3D7_1006800,PF3D7_1012900,PF3D7_1015900,PF3D7_1037300,PF3D7_1115300,PF3D7_1115700,PF3D7_1116700,PF3D7_1117700,PF3D7_1127000,PF3D7_1129100,PF3D7_1301400,PF3D7_1311800,PF3D7_1…	45.4	2.03	2.96	3.40026e-07	3.73133e-06	0.000141791
PF3D7_1424100	60S ribosomal protein L5, putative		GO:0005767	secondary lysosome	97	44	PF3D7_0102200,PF3D7_0204700,PF3D7_0502400,PF3D7_0523000,PF3D7_0524000,PF3D7_0709000,PF3D7_0709300,PF3D7_0813300,PF3D7_0814200,PF3D7_0823800,PF3D7_0831800,PF3D7_0917900,PF3D7_0920800,PF3D7_0922500,PF3D7_0925900,PF3D7_1006200,PF3D7_1006800,PF3D7_1012900,PF3D7_1015900,PF3D7_1037300,PF3D7_1115300,PF3D7_1115700,PF3D7_1116700,PF3D7_1117700,PF3D7_1127000,PF3D7_1129100,PF3D7_1301400,PF3D7_1311800,PF3D7_1…	45.4	2.03	2.96	3.40026e-07	3.73133e-06	0.000141791
PF3D7_1323100	60S ribosomal protein L6, putative		GO:0042783	evasion of host immune response	205	77	PF3D7_0100800,PF3D7_0101900,PF3D7_0115600,PF3D7_0200100,PF3D7_0200200,PF3D7_0222500,PF3D7_0223500,PF3D7_0400400,PF3D7_0400500,PF3D7_0401000,PF3D7_0401300,PF3D7_0412400,PF3D7_0412700,PF3D7_0412900,PF3D7_0413100,PF3D7_0413300,PF3D7_0420700,PF3D7_0420900,PF3D7_0421100,PF3D7_0421200,PF3D7_0421300,PF3D7_0425700,PF3D7_0425800,PF3D7_0532900,PF3D7_0600200,PF3D7_0617400,PF3D7_0632000,PF3D7_0632300,PF3D7_0…	37.6	1.68	2.17	3.50202e-07	1.68472e-05	0.000471721
PF3D7_1338200	60S ribosomal protein L6, putative		GO:0020033	antigenic variation	202	76	PF3D7_0100800,PF3D7_0101900,PF3D7_0115600,PF3D7_0200100,PF3D7_0200200,PF3D7_0222500,PF3D7_0223500,PF3D7_0400400,PF3D7_0400500,PF3D7_0401000,PF3D7_0401300,PF3D7_0412400,PF3D7_0412700,PF3D7_0412900,PF3D7_0413100,PF3D7_0413300,PF3D7_0420700,PF3D7_0420900,PF3D7_0421100,PF3D7_0421200,PF3D7_0421300,PF3D7_0425700,PF3D7_0425800,PF3D7_0532900,PF3D7_0600200,PF3D7_0617400,PF3D7_0632000,PF3D7_0632300,PF3D7_0…	37.6	1.68	2.18	3.87094e-07	1.75341e-05	0.000521416
PF3D7_1354600	60S ribosomal protein L7-2, putative		GO:0006397	mRNA processing	145	59	PF3D7_0105600,PF3D7_0205500,PF3D7_0308600,PF3D7_0308900,PF3D7_0318600,PF3D7_0322100,PF3D7_0405400,PF3D7_0409100,PF3D7_0513200,PF3D7_0517300,PF3D7_0520700,PF3D7_0526500,PF3D7_0610100,PF3D7_0614400,PF3D7_0623600,PF3D7_0625600,PF3D7_0705000,PF3D7_0804000,PF3D7_0819000,PF3D7_0821600,PF3D7_0822300,PF3D7_0906600,PF3D7_0909800,PF3D7_0935000,PF3D7_1002400,PF3D7_1003800,PF3D7_1018600,PF3D7_1033600,PF3D7_1…	40.7	1.82	2.46	3.90515e-07	1.75341e-05	0.000526023
PF3D7_1424400	60S ribosomal protein L7-3, putative		GO:0044068	modulation by symbiont of host cellular process	192	73	PF3D7_0100800,PF3D7_0101800,PF3D7_0115400,PF3D7_0115600,PF3D7_0200200,PF3D7_0200400,PF3D7_0201300,PF3D7_0223500,PF3D7_0300400,PF3D7_0400400,PF3D7_0400500,PF3D7_0400800,PF3D7_0401300,PF3D7_0412400,PF3D7_0412700,PF3D7_0412900,PF3D7_0413100,PF3D7_0413300,PF3D7_0420700,PF3D7_0420900,PF3D7_0421100,PF3D7_0421300,PF3D7_0425700,PF3D7_0425800,PF3D7_0600200,PF3D7_0617400,PF3D7_0631900,PF3D7_0632000,PF3D7_0…	38	1.7	2.21	4.11355e-07	1.7874e-05	0.000554095
PF3D7_0307200	60S ribosomal protein L7, putative		GO:0042255	ribosome assembly	46	26	PF3D7_0422400,PF3D7_0517000,PF3D7_0615600,PF3D7_0629600,PF3D7_0719600,PF3D7_0719700,PF3D7_0721600,PF3D7_0729300,PF3D7_0729400,PF3D7_0802300,PF3D7_0819100,PF3D7_0921800,PF3D7_1026800,PF3D7_1027800,PF3D7_1028400,PF3D7_1130200,PF3D7_1146000,PF3D7_1217200,PF3D7_1251500,PF3D7_1309100,PF3D7_1317800,PF3D7_1323400,PF3D7_1414300,PF3D7_1424100,PF3D7_1431300,PF3D7_1434500,	56.5	2.53	4.6	4.79423e-07	2.01807e-05	0.000645783
PF3D7_0419800	60S ribosomal protein L7ae/L30e, putative		GO:0065003	protein-containing complex assembly	193	73	PF3D7_0205500,PF3D7_0308600,PF3D7_0308900,PF3D7_0309600,PF3D7_0310600,PF3D7_0317800,PF3D7_0405400,PF3D7_0409100,PF3D7_0418200,PF3D7_0422400,PF3D7_0505000,PF3D7_0517000,PF3D7_0517700,PF3D7_0520700,PF3D7_0527500,PF3D7_0528200,PF3D7_0529500,PF3D7_0610100,PF3D7_0612100,PF3D7_0615600,PF3D7_0617100,PF3D7_0626800,PF3D7_0629600,PF3D7_0708900,PF3D7_0716800,PF3D7_0719600,PF3D7_0719700,PF3D7_0721600,PF3D7_0…	37.8	1.69	2.19	5.21299e-07	2.12785e-05	0.00070219
PF3D7_1130200	60S ribosomal protein P0		GO:0031982	vesicle	288	100	PF3D7_0102200,PF3D7_0201900,PF3D7_0202000,PF3D7_0204700,PF3D7_0214100,PF3D7_0220000,PF3D7_0301700,PF3D7_0317600,PF3D7_0322900,PF3D7_0422400,PF3D7_0424600,PF3D7_0501000,PF3D7_0501300,PF3D7_0502000,PF3D7_0502400,PF3D7_0516200,PF3D7_0523000,PF3D7_0524000,PF3D7_0601900,PF3D7_0606700,PF3D7_0617100,PF3D7_0621200,PF3D7_0628200,PF3D7_0629800,PF3D7_0702400,PF3D7_0702500,PF3D7_0709000,PF3D7_0709300,PF3D7_0…	34.7	1.55	1.93	5.3011e-07	5.6681e-06	0.000221056
PF3D7_1462900	AAA ATPase, putative		GO:0003743	translation initiation factor activity	63	32	PF3D7_0310600,PF3D7_0315100,PF3D7_0322400,PF3D7_0418200,PF3D7_0422700,PF3D7_0517700,PF3D7_0528200,PF3D7_0607000,PF3D7_0612100,PF3D7_0619200,PF3D7_0716800,PF3D7_0728000,PF3D7_0813600,PF3D7_0815600,PF3D7_0912800,PF3D7_0918300,PF3D7_1007900,PF3D7_1010600,PF3D7_1013900,PF3D7_1019000,PF3D7_1143400,PF3D7_1204300,PF3D7_1206200,PF3D7_1206700,PF3D7_1212700,PF3D7_1213900,PF3D7_1326400,PF3D7_1366900,PF3D7_1…	50.8	2.27	3.66	6.23149e-07	5.26214e-05	0.000473593
PF3D7_0814300	AAA family ATPase, putative		GO:0030139	endocytic vesicle	102	45	PF3D7_0102200,PF3D7_0204700,PF3D7_0502400,PF3D7_0523000,PF3D7_0524000,PF3D7_0617100,PF3D7_0709000,PF3D7_0709300,PF3D7_0813300,PF3D7_0814200,PF3D7_0823800,PF3D7_0831800,PF3D7_0917900,PF3D7_0920800,PF3D7_0922500,PF3D7_0925900,PF3D7_1006200,PF3D7_1006800,PF3D7_1012900,PF3D7_1015900,PF3D7_1037300,PF3D7_1115300,PF3D7_1115700,PF3D7_1116700,PF3D7_1117700,PF3D7_1127000,PF3D7_1129100,PF3D7_1301400,PF3D7_1…	44.1	1.97	2.81	6.65869e-07	6.94168e-06	0.000277667
PF3D7_1202700	AATF domain-containing protein, putative		GO:0090079	translation regulator activity, nucleic acid binding	96	43	PF3D7_0310600,PF3D7_0315100,PF3D7_0319600,PF3D7_0322400,PF3D7_0418200,PF3D7_0422700,PF3D7_0517700,PF3D7_0528200,PF3D7_0607000,PF3D7_0612100,PF3D7_0619200,PF3D7_0716800,PF3D7_0728000,PF3D7_0813600,PF3D7_0814200,PF3D7_0815600,PF3D7_0905800,PF3D7_0912800,PF3D7_0913200,PF3D7_0918300,PF3D7_0931000,PF3D7_1007900,PF3D7_1010600,PF3D7_1013900,PF3D7_1019000,PF3D7_1123400,PF3D7_1143400,PF3D7_1204300,PF3D7_1…	44.8	2	2.89	7.11447e-07	5.40699e-05	0.000540699
PF3D7_1368200	ABC transporter E family member 1, putative		GO:0015934	large ribosomal subunit	90	41	PF3D7_0307200,PF3D7_0415900,PF3D7_0503800,PF3D7_0507100,PF3D7_0516900,PF3D7_0517000,PF3D7_0611700,PF3D7_0614500,PF3D7_0618300,PF3D7_0706400,PF3D7_0710600,PF3D7_0719600,PF3D7_0814000,PF3D7_0821700,PF3D7_0903900,PF3D7_1004000,PF3D7_1019400,PF3D7_1027800,PF3D7_1109900,PF3D7_1130100,PF3D7_1130200,PF3D7_1142500,PF3D7_1142600,PF3D7_1144300,PF3D7_1309100,PF3D7_1323100,PF3D7_1323400,PF3D7_1331800,PF3D7_1…	45.6	2.04	2.98	7.45279e-07	7.58003e-06	0.000310781
PF3D7_0319700	ABC transporter I family member 1, putative		GO:0043933	protein-containing complex subunit organization	223	81	PF3D7_0205500,PF3D7_0308600,PF3D7_0308900,PF3D7_0309600,PF3D7_0310600,PF3D7_0317800,PF3D7_0405400,PF3D7_0409100,PF3D7_0418200,PF3D7_0422400,PF3D7_0505000,PF3D7_0517000,PF3D7_0517700,PF3D7_0520700,PF3D7_0527500,PF3D7_0528200,PF3D7_0529500,PF3D7_0610100,PF3D7_0612100,PF3D7_0615600,PF3D7_0617100,PF3D7_0626800,PF3D7_0629600,PF3D7_0708900,PF3D7_0716800,PF3D7_0719300,PF3D7_0719600,PF3D7_0719700,PF3D7_0…	36.3	1.62	2.06	8.7285e-07	3.45802e-05	0.00117573
PF3D7_1244300	ACEA small nucleolar RNA U3		GO:0008135	translation factor activity, RNA binding	94	42	PF3D7_0310600,PF3D7_0315100,PF3D7_0319600,PF3D7_0322400,PF3D7_0418200,PF3D7_0422700,PF3D7_0517700,PF3D7_0528200,PF3D7_0607000,PF3D7_0612100,PF3D7_0619200,PF3D7_0716800,PF3D7_0728000,PF3D7_0813600,PF3D7_0815600,PF3D7_0905800,PF3D7_0912800,PF3D7_0913200,PF3D7_0918300,PF3D7_0931000,PF3D7_1007900,PF3D7_1010600,PF3D7_1013900,PF3D7_1019000,PF3D7_1123400,PF3D7_1143400,PF3D7_1204300,PF3D7_1206200,PF3D7_1…	44.7	2	2.88	1.04028e-06	7.18736e-05	0.00079061
PF3D7_0627800	acetyl-CoA synthetase		GO:0009451	RNA modification	85	39	PF3D7_0105600,PF3D7_0415100,PF3D7_0419800,PF3D7_0511500,PF3D7_0516300,PF3D7_0524900,PF3D7_0622200,PF3D7_0704200,PF3D7_0717400,PF3D7_0804600,PF3D7_0821500,PF3D7_0908600,PF3D7_0912800,PF3D7_0914300,PF3D7_0918800,PF3D7_1020400,PF3D7_1020700,PF3D7_1028000,PF3D7_1030600,PF3D7_1127300,PF3D7_1129400,PF3D7_1130600,PF3D7_1138100,PF3D7_1204600,PF3D7_1227800,PF3D7_1227900,PF3D7_1230800,PF3D7_1309500,PF3D7_1…	45.9	2.05	3.01	1.11054e-06	4.274e-05	0.0014959
PF3D7_1430300	acid phosphatase, putative		GO:0031369	translation initiation factor binding	9	9	PF3D7_0205500,PF3D7_0517700,PF3D7_0918300,PF3D7_1010600,PF3D7_1027400,PF3D7_1206200,PF3D7_1206700,PF3D7_1213900,PF3D7_1457300,	100	4.47	inf	1.36746e-06	8.66059e-05	0.00103927
PF3D7_1103600	actin-like protein, putative		GO:0070013	intracellular organelle lumen	368	120	PF3D7_0203700,PF3D7_0205500,PF3D7_0208200,PF3D7_0308600,PF3D7_0318200,PF3D7_0407300,PF3D7_0419800,PF3D7_0422700,PF3D7_0509400,PF3D7_0512300,PF3D7_0513200,PF3D7_0517200,PF3D7_0517300,PF3D7_0520700,PF3D7_0526300,PF3D7_0528800,PF3D7_0621300,PF3D7_0622900,PF3D7_0623100,PF3D7_0629600,PF3D7_0630500,PF3D7_0630900,PF3D7_0709300,PF3D7_0709600,PF3D7_0716100,PF3D7_0719300,PF3D7_0721300,PF3D7_0724400,PF3D7_0…	32.6	1.46	1.76	1.64351e-06	1.59385e-05	0.000685344
PF3D7_0719300	actin-related protein ARP6		GO:0020002	host cell plasma membrane	219	79	PF3D7_0100800,PF3D7_0101900,PF3D7_0102200,PF3D7_0115600,PF3D7_0200100,PF3D7_0200200,PF3D7_0222500,PF3D7_0223500,PF3D7_0400400,PF3D7_0400500,PF3D7_0401000,PF3D7_0401300,PF3D7_0412400,PF3D7_0412700,PF3D7_0412900,PF3D7_0413100,PF3D7_0413300,PF3D7_0420700,PF3D7_0420900,PF3D7_0421100,PF3D7_0421200,PF3D7_0421300,PF3D7_0425700,PF3D7_0425800,PF3D7_0532900,PF3D7_0600200,PF3D7_0617400,PF3D7_0632000,PF3D7_0…	36.1	1.61	2.03	1.64354e-06	1.59385e-05	0.000685354
PF3D7_1001100	acyl-CoA binding protein, isoform 1, ACBP1		GO:0065010	extracellular membrane-bounded organelle	280	96	PF3D7_0100800,PF3D7_0102200,PF3D7_0112000,PF3D7_0115600,PF3D7_0200200,PF3D7_0201900,PF3D7_0202000,PF3D7_0301700,PF3D7_0317600,PF3D7_0322900,PF3D7_0400500,PF3D7_0401300,PF3D7_0413300,PF3D7_0422400,PF3D7_0424600,PF3D7_0425700,PF3D7_0501000,PF3D7_0501300,PF3D7_0502400,PF3D7_0516200,PF3D7_0532100,PF3D7_0601900,PF3D7_0621200,PF3D7_0628200,PF3D7_0629200,PF3D7_0632000,PF3D7_0700500,PF3D7_0702400,PF3D7_0…	34.3	1.53	1.89	1.74008e-06	1.64912e-05	0.000725612
PF3D7_1001100	acyl-CoA binding protein, isoform 1, ACBP1		GO:0022610	biological adhesion	195	72	PF3D7_0100800,PF3D7_0113700,PF3D7_0113900,PF3D7_0115600,PF3D7_0200100,PF3D7_0200200,PF3D7_0201600,PF3D7_0202000,PF3D7_0223500,PF3D7_0400400,PF3D7_0400500,PF3D7_0401300,PF3D7_0412400,PF3D7_0412700,PF3D7_0412900,PF3D7_0413100,PF3D7_0413300,PF3D7_0420700,PF3D7_0420900,PF3D7_0421100,PF3D7_0421300,PF3D7_0424500,PF3D7_0424600,PF3D7_0425700,PF3D7_0425800,PF3D7_0532400,PF3D7_0600200,PF3D7_0617400,PF3D7_0…	36.9	1.65	2.1	1.80314e-06	6.74673e-05	0.00242882
PF3D7_0215300	acyl-CoA synthetase		GO:0043233	organelle lumen	369	120	PF3D7_0203700,PF3D7_0205500,PF3D7_0208200,PF3D7_0308600,PF3D7_0318200,PF3D7_0407300,PF3D7_0419800,PF3D7_0422700,PF3D7_0509400,PF3D7_0512300,PF3D7_0513200,PF3D7_0517200,PF3D7_0517300,PF3D7_0520700,PF3D7_0526300,PF3D7_0528800,PF3D7_0621300,PF3D7_0622900,PF3D7_0623100,PF3D7_0629600,PF3D7_0630500,PF3D7_0630900,PF3D7_0709300,PF3D7_0709600,PF3D7_0716100,PF3D7_0719300,PF3D7_0721300,PF3D7_0724400,PF3D7_0…	32.5	1.45	1.76	1.92109e-06	1.74151e-05	0.000801093
PF3D7_0301000	acyl-CoA synthetase		GO:0031974	membrane-enclosed lumen	369	120	PF3D7_0203700,PF3D7_0205500,PF3D7_0208200,PF3D7_0308600,PF3D7_0318200,PF3D7_0407300,PF3D7_0419800,PF3D7_0422700,PF3D7_0509400,PF3D7_0512300,PF3D7_0513200,PF3D7_0517200,PF3D7_0517300,PF3D7_0520700,PF3D7_0526300,PF3D7_0528800,PF3D7_0621300,PF3D7_0622900,PF3D7_0623100,PF3D7_0629600,PF3D7_0630500,PF3D7_0630900,PF3D7_0709300,PF3D7_0709600,PF3D7_0716100,PF3D7_0719300,PF3D7_0721300,PF3D7_0724400,PF3D7_0…	32.5	1.45	1.76	1.92109e-06	1.74151e-05	0.000801093
PF3D7_0401900	acyl-CoA synthetase		GO:0000027	ribosomal large subunit assembly	28	18	PF3D7_0517000,PF3D7_0615600,PF3D7_0719600,PF3D7_0729300,PF3D7_0729400,PF3D7_0819100,PF3D7_0921800,PF3D7_1027800,PF3D7_1028400,PF3D7_1130200,PF3D7_1146000,PF3D7_1251500,PF3D7_1309100,PF3D7_1323400,PF3D7_1414300,PF3D7_1424100,PF3D7_1431300,PF3D7_1434500,	64.3	2.87	6.33	2.2298e-06	8.11767e-05	0.00300354
PF3D7_0525100	acyl-CoA synthetase		GO:0009405	obsolete pathogenesis	75	35	PF3D7_0100300,PF3D7_0200100,PF3D7_0223500,PF3D7_0400400,PF3D7_0412400,PF3D7_0412700,PF3D7_0412900,PF3D7_0413100,PF3D7_0420700,PF3D7_0420900,PF3D7_0421100,PF3D7_0421300,PF3D7_0425800,PF3D7_0600200,PF3D7_0600400,PF3D7_0617400,PF3D7_0632500,PF3D7_0632800,PF3D7_0700100,PF3D7_0711700,PF3D7_0712000,PF3D7_0712300,PF3D7_0712400,PF3D7_0712600,PF3D7_0712800,PF3D7_0712900,PF3D7_0808600,PF3D7_0937600,PF3D7_1…	46.7	2.09	3.1	2.43408e-06	8.62816e-05	0.0032787
PF3D7_0619500	acyl-CoA synthetase		GO:0043230	extracellular organelle	282	96	PF3D7_0100800,PF3D7_0102200,PF3D7_0112000,PF3D7_0115600,PF3D7_0200200,PF3D7_0201900,PF3D7_0202000,PF3D7_0301700,PF3D7_0317600,PF3D7_0322900,PF3D7_0400500,PF3D7_0401300,PF3D7_0413300,PF3D7_0422400,PF3D7_0424600,PF3D7_0425700,PF3D7_0501000,PF3D7_0501300,PF3D7_0502400,PF3D7_0516200,PF3D7_0532100,PF3D7_0601900,PF3D7_0621200,PF3D7_0628200,PF3D7_0629200,PF3D7_0632000,PF3D7_0700500,PF3D7_0702400,PF3D7_0…	34	1.52	1.87	2.48953e-06	2.2088e-05	0.00103814
PF3D7_1200700	acyl-CoA synthetase		GO:0030515	snoRNA binding	17	13	PF3D7_0106700,PF3D7_0419800,PF3D7_1005100,PF3D7_1008800,PF3D7_1109400,PF3D7_1118500,PF3D7_1123900,PF3D7_1226700,PF3D7_1307100,PF3D7_1309500,PF3D7_1433000,PF3D7_1448000,PF3D7_1451900,	76.5	3.42	11.4	3.15236e-06	0.000184292	0.00239579
PF3D7_1238800	acyl-CoA synthetase		GO:0034622	cellular protein-containing complex assembly	177	66	PF3D7_0205500,PF3D7_0308600,PF3D7_0308900,PF3D7_0310600,PF3D7_0317800,PF3D7_0405400,PF3D7_0409100,PF3D7_0418200,PF3D7_0422400,PF3D7_0517000,PF3D7_0517700,PF3D7_0520700,PF3D7_0528200,PF3D7_0529500,PF3D7_0610100,PF3D7_0612100,PF3D7_0615600,PF3D7_0629600,PF3D7_0708900,PF3D7_0716800,PF3D7_0719600,PF3D7_0719700,PF3D7_0721600,PF3D7_0723600,PF3D7_0729300,PF3D7_0729400,PF3D7_0802300,PF3D7_0813600,PF3D7_0…	37.3	1.67	2.13	3.31861e-06	0.00011462	0.00447017
PF3D7_1479000	acyl-CoA synthetase		GO:0000323	lytic vacuole	111	46	PF3D7_0102200,PF3D7_0204700,PF3D7_0502400,PF3D7_0523000,PF3D7_0524000,PF3D7_0709000,PF3D7_0709300,PF3D7_0813300,PF3D7_0814200,PF3D7_0823800,PF3D7_0831800,PF3D7_0917900,PF3D7_0920800,PF3D7_0922500,PF3D7_0925900,PF3D7_1006200,PF3D7_1006800,PF3D7_1012900,PF3D7_1015900,PF3D7_1037300,PF3D7_1115300,PF3D7_1115700,PF3D7_1116700,PF3D7_1117700,PF3D7_1127000,PF3D7_1129100,PF3D7_1301400,PF3D7_1309700,PF3D7_1…	41.4	1.85	2.52	4.20285e-06	3.57671e-05	0.00175259
PF3D7_1029600	adenosine deaminase		GO:0005764	lysosome	111	46	PF3D7_0102200,PF3D7_0204700,PF3D7_0502400,PF3D7_0523000,PF3D7_0524000,PF3D7_0709000,PF3D7_0709300,PF3D7_0813300,PF3D7_0814200,PF3D7_0823800,PF3D7_0831800,PF3D7_0917900,PF3D7_0920800,PF3D7_0922500,PF3D7_0925900,PF3D7_1006200,PF3D7_1006800,PF3D7_1012900,PF3D7_1015900,PF3D7_1037300,PF3D7_1115300,PF3D7_1115700,PF3D7_1116700,PF3D7_1117700,PF3D7_1127000,PF3D7_1129100,PF3D7_1301400,PF3D7_1309700,PF3D7_1…	41.4	1.85	2.52	4.20285e-06	3.57671e-05	0.00175259
PF3D7_0110900	adenylate kinase-like protein 1		GO:0098609	cell-cell adhesion	62	30	PF3D7_0200100,PF3D7_0223500,PF3D7_0400400,PF3D7_0412400,PF3D7_0412700,PF3D7_0412900,PF3D7_0413100,PF3D7_0420700,PF3D7_0420900,PF3D7_0421100,PF3D7_0421300,PF3D7_0425800,PF3D7_0600200,PF3D7_0617400,PF3D7_0632500,PF3D7_0632800,PF3D7_0711700,PF3D7_0712000,PF3D7_0712300,PF3D7_0712400,PF3D7_0712600,PF3D7_0712800,PF3D7_0712900,PF3D7_0808600,PF3D7_1100200,PF3D7_1150400,PF3D7_1200400,PF3D7_1200600,PF3D7_1…	48.4	2.16	3.32	5.10466e-06	0.000171899	0.00687597
PF3D7_0206700	adenylosuccinate lyase		GO:0006400	tRNA modification	45	24	PF3D7_0516300,PF3D7_0524900,PF3D7_0622200,PF3D7_0717400,PF3D7_0804600,PF3D7_0908600,PF3D7_0912800,PF3D7_0914300,PF3D7_0918800,PF3D7_1020700,PF3D7_1028000,PF3D7_1030600,PF3D7_1127300,PF3D7_1130600,PF3D7_1138100,PF3D7_1204600,PF3D7_1227800,PF3D7_1319300,PF3D7_1349400,PF3D7_1367700,PF3D7_1409000,PF3D7_1429400,PF3D7_1434100,PF3D7_1441000,	53.3	2.38	4.03	5.34363e-06	0.000173054	0.00719787
PF3D7_1354500	adenylosuccinate synthetase		GO:0000470	maturation of LSU-rRNA	22	15	PF3D7_0203700,PF3D7_0307200,PF3D7_0419800,PF3D7_0630900,PF3D7_0916900,PF3D7_0921800,PF3D7_1028400,PF3D7_1107700,PF3D7_1123900,PF3D7_1129400,PF3D7_1354300,PF3D7_1354600,PF3D7_1405800,PF3D7_1424400,PF3D7_1441200,	68.2	3.05	7.53	5.48929e-06	0.000173054	0.00739407
PF3D7_1037300	ADP,ATP carrier protein 1		GO:0009410	response to xenobiotic stimulus	135	53	PF3D7_0104300,PF3D7_0107500,PF3D7_0108400,PF3D7_0109800,PF3D7_0110600,PF3D7_0204700,PF3D7_0310200,PF3D7_0316600,PF3D7_0319700,PF3D7_0321900,PF3D7_0513300,PF3D7_0523000,PF3D7_0525100,PF3D7_0603300,PF3D7_0624000,PF3D7_0627800,PF3D7_0628200,PF3D7_0709000,PF3D7_0713400,PF3D7_0813000,PF3D7_0823300,PF3D7_0907700,PF3D7_0915400,PF3D7_0917900,PF3D7_1012400,PF3D7_1012700,PF3D7_1012900,PF3D7_1022600,PF3D7_1…	39.3	1.75	2.31	5.52437e-06	0.000173054	0.00744133
PF3D7_1367700	alanine--tRNA ligase		GO:0030490	maturation of SSU-rRNA	32	19	PF3D7_0106400,PF3D7_0106700,PF3D7_0418700,PF3D7_0801500,PF3D7_0802300,PF3D7_0813900,PF3D7_0825500,PF3D7_1005100,PF3D7_1020700,PF3D7_1123900,PF3D7_1144000,PF3D7_1302700,PF3D7_1307100,PF3D7_1325000,PF3D7_1333600,PF3D7_1367400,PF3D7_1408600,PF3D7_1448000,PF3D7_1451900,	59.4	2.65	5.14	6.42593e-06	0.000196721	0.00865573
PF3D7_0216200	Alba domain-containing protein, putative		GO:0046789	host cell surface receptor binding	88	38	PF3D7_0100300,PF3D7_0113000,PF3D7_0200100,PF3D7_0223500,PF3D7_0400400,PF3D7_0412400,PF3D7_0412700,PF3D7_0412900,PF3D7_0413100,PF3D7_0420700,PF3D7_0420900,PF3D7_0421100,PF3D7_0421300,PF3D7_0425800,PF3D7_0600200,PF3D7_0600400,PF3D7_0617400,PF3D7_0632500,PF3D7_0632800,PF3D7_0700100,PF3D7_0711700,PF3D7_0712000,PF3D7_0712300,PF3D7_0712400,PF3D7_0712600,PF3D7_0712800,PF3D7_0712900,PF3D7_0807900,PF3D7_0…	43.2	1.93	2.7	9.18838e-06	0.000498798	0.00698317
PF3D7_1120400	alpha/beta hydrolase fold domain containing protein, putative		GO:0005732	sno(s)RNA-containing ribonucleoprotein complex	28	17	PF3D7_0419800,PF3D7_0709600,PF3D7_0822300,PF3D7_0822800,PF3D7_1008800,PF3D7_1027100,PF3D7_1118500,PF3D7_1123900,PF3D7_1126900,PF3D7_1208100,PF3D7_1209200,PF3D7_1226700,PF3D7_1309500,PF3D7_1325000,PF3D7_1407100,PF3D7_1433000,PF3D7_1443300,	60.7	2.71	5.43	1.31862e-05	0.000109973	0.00549864
PF3D7_1134500	alpha/beta hydrolase, putative		GO:0044419	biological process involved in interspecies interaction between organisms	399	124	PF3D7_0100800,PF3D7_0101800,PF3D7_0101900,PF3D7_0113000,PF3D7_0113700,PF3D7_0113900,PF3D7_0115400,PF3D7_0115600,PF3D7_0200100,PF3D7_0200200,PF3D7_0200400,PF3D7_0201300,PF3D7_0201600,PF3D7_0202000,PF3D7_0214100,PF3D7_0222100,PF3D7_0222500,PF3D7_0223500,PF3D7_0300400,PF3D7_0301200,PF3D7_0309600,PF3D7_0400400,PF3D7_0400500,PF3D7_0400800,PF3D7_0401000,PF3D7_0401300,PF3D7_0404500,PF3D7_0412400,PF3D7_0…	31.1	1.39	1.64	1.64195e-05	0.000490756	0.022117
PF3D7_1454400	aminopeptidase P		GO:0008033	tRNA processing	65	30	PF3D7_0516300,PF3D7_0524900,PF3D7_0622200,PF3D7_0709600,PF3D7_0717400,PF3D7_0804600,PF3D7_0821600,PF3D7_0908600,PF3D7_0912800,PF3D7_0914300,PF3D7_0918800,PF3D7_1018600,PF3D7_1020700,PF3D7_1028000,PF3D7_1030600,PF3D7_1120500,PF3D7_1127300,PF3D7_1130600,PF3D7_1138100,PF3D7_1204600,PF3D7_1227800,PF3D7_1319300,PF3D7_1327200,PF3D7_1349400,PF3D7_1367700,PF3D7_1408900,PF3D7_1409000,PF3D7_1429400,PF3D7_1…	46.2	2.06	3.03	1.67593e-05	0.000490756	0.0225748
PF3D7_0627100	ankyrin-repeat protein, putative		GO:0005681	spliceosomal complex	100	41	PF3D7_0308600,PF3D7_0308900,PF3D7_0405400,PF3D7_0409100,PF3D7_0422700,PF3D7_0503300,PF3D7_0517300,PF3D7_0526500,PF3D7_0610100,PF3D7_0614400,PF3D7_0804000,PF3D7_0822300,PF3D7_0822800,PF3D7_0909800,PF3D7_1002400,PF3D7_1003800,PF3D7_1018600,PF3D7_1033600,PF3D7_1110200,PF3D7_1119300,PF3D7_1123900,PF3D7_1125500,PF3D7_1126900,PF3D7_1132600,PF3D7_1138600,PF3D7_1139100,PF3D7_1209200,PF3D7_1234800,PF3D7_1…	41	1.83	2.47	1.90368e-05	0.000155654	0.00793836
PF3D7_1245900	ankyrin-repeat protein, putative		GO:0140101	catalytic activity, acting on a tRNA	97	40	PF3D7_0102900,PF3D7_0109800,PF3D7_0211800,PF3D7_0516300,PF3D7_0524900,PF3D7_0622800,PF3D7_0709600,PF3D7_0717400,PF3D7_0804600,PF3D7_0807900,PF3D7_0908600,PF3D7_0914300,PF3D7_0918800,PF3D7_1015200,PF3D7_1018600,PF3D7_1028000,PF3D7_1030700,PF3D7_1034900,PF3D7_1104000,PF3D7_1120500,PF3D7_1126000,PF3D7_1127300,PF3D7_1130600,PF3D7_1213800,PF3D7_1218600,PF3D7_1319300,PF3D7_1327200,PF3D7_1331700,PF3D7_1…	41.2	1.84	2.49	2.04348e-05	0.00103537	0.0155305
PF3D7_1311400	AP-1 complex subunit mu-1		GO:0044403	biological process involved in symbiotic interaction	397	123	PF3D7_0100800,PF3D7_0101800,PF3D7_0101900,PF3D7_0113000,PF3D7_0113700,PF3D7_0113900,PF3D7_0115400,PF3D7_0115600,PF3D7_0200100,PF3D7_0200200,PF3D7_0200400,PF3D7_0201300,PF3D7_0201600,PF3D7_0202000,PF3D7_0214100,PF3D7_0222100,PF3D7_0222500,PF3D7_0223500,PF3D7_0300400,PF3D7_0301200,PF3D7_0309600,PF3D7_0400400,PF3D7_0400500,PF3D7_0400800,PF3D7_0401000,PF3D7_0401300,PF3D7_0404500,PF3D7_0412400,PF3D7_0…	31	1.38	1.63	2.09609e-05	0.00060073	0.0282343
PF3D7_0617100	AP-2 complex subunit alpha, putative		GO:0005515	protein binding	605	176	PF3D7_0102200,PF3D7_0113700,PF3D7_0113900,PF3D7_0201800,PF3D7_0201900,PF3D7_0202000,PF3D7_0206100,PF3D7_0214100,PF3D7_0301700,PF3D7_0308600,PF3D7_0315100,PF3D7_0317800,PF3D7_0318200,PF3D7_0402100,PF3D7_0415000,PF3D7_0501100,PF3D7_0501300,PF3D7_0511500,PF3D7_0512300,PF3D7_0513200,PF3D7_0517200,PF3D7_0517700,PF3D7_0521700,PF3D7_0523000,PF3D7_0525500,PF3D7_0526300,PF3D7_0526500,PF3D7_0526900,PF3D7_0…	29.1	1.3	1.51	2.21754e-05	0.00105333	0.0168533
PF3D7_1459600	AP-4 complex accessory subunit Tepsin, putative		GO:0004812	aminoacyl-tRNA ligase activity	40	21	PF3D7_0102900,PF3D7_0109800,PF3D7_0211800,PF3D7_0622800,PF3D7_0807900,PF3D7_1015200,PF3D7_1034900,PF3D7_1104000,PF3D7_1126000,PF3D7_1213800,PF3D7_1218600,PF3D7_1331700,PF3D7_1332900,PF3D7_1336900,PF3D7_1349200,PF3D7_1350100,PF3D7_1367700,PF3D7_1420400,PF3D7_1442300,PF3D7_1445100,PF3D7_1461900,	52.5	2.35	3.89	2.85755e-05	0.00120652	0.0217174
PF3D7_1466400	AP2 domain transcription factor AP2-EXP		GO:0016875	ligase activity, forming carbon-oxygen bonds	40	21	PF3D7_0102900,PF3D7_0109800,PF3D7_0211800,PF3D7_0622800,PF3D7_0807900,PF3D7_1015200,PF3D7_1034900,PF3D7_1104000,PF3D7_1126000,PF3D7_1213800,PF3D7_1218600,PF3D7_1331700,PF3D7_1332900,PF3D7_1336900,PF3D7_1349200,PF3D7_1350100,PF3D7_1367700,PF3D7_1420400,PF3D7_1442300,PF3D7_1445100,PF3D7_1461900,	52.5	2.35	3.89	2.85755e-05	0.00120652	0.0217174
PF3D7_1408200	AP2 domain transcription factor AP2-G2		GO:0045293	mRNA editing complex	17	12	PF3D7_0209800,PF3D7_0210900,PF3D7_0519700,PF3D7_0520000,PF3D7_0524000,PF3D7_0624000,PF3D7_1006200,PF3D7_1036900,PF3D7_1230800,PF3D7_1340300,PF3D7_1354300,PF3D7_1366300,	70.6	3.16	8.41	2.96004e-05	0.000232893	0.0123433
PF3D7_1139300	AP2 domain transcription factor AP2-G5		GO:0036396	RNA N6-methyladenosine methyltransferase complex	17	12	PF3D7_0209800,PF3D7_0210900,PF3D7_0519700,PF3D7_0520000,PF3D7_0524000,PF3D7_0624000,PF3D7_1006200,PF3D7_1036900,PF3D7_1230800,PF3D7_1340300,PF3D7_1354300,PF3D7_1366300,	70.6	3.16	8.41	2.96004e-05	0.000232893	0.0123433
PF3D7_0730300	AP2 domain transcription factor AP2-L, putative		GO:0007155	cell adhesion	70	31	PF3D7_0200100,PF3D7_0223500,PF3D7_0400400,PF3D7_0412400,PF3D7_0412700,PF3D7_0412900,PF3D7_0413100,PF3D7_0420700,PF3D7_0420900,PF3D7_0421100,PF3D7_0421300,PF3D7_0425800,PF3D7_0600200,PF3D7_0617400,PF3D7_0632500,PF3D7_0632800,PF3D7_0711700,PF3D7_0712000,PF3D7_0712300,PF3D7_0712400,PF3D7_0712600,PF3D7_0712800,PF3D7_0712900,PF3D7_0808600,PF3D7_1100200,PF3D7_1150400,PF3D7_1200400,PF3D7_1200600,PF3D7_1…	44.3	1.98	2.81	3.35854e-05	0.00094249	0.0452395
PF3D7_0622900	AP2 domain transcription factor AP2Tel		GO:0006446	regulation of translational initiation	15	11	PF3D7_0205500,PF3D7_0310600,PF3D7_0422700,PF3D7_0716800,PF3D7_0912800,PF3D7_1013900,PF3D7_1027400,PF3D7_1206200,PF3D7_1206700,PF3D7_1212700,PF3D7_1468700,	73.3	3.28	9.63	3.71901e-05	0.00102235	0.0500951
PF3D7_0909300	apoptosis-related protein		GO:0005576	extracellular region	334	105	PF3D7_0100800,PF3D7_0102200,PF3D7_0112000,PF3D7_0115600,PF3D7_0200200,PF3D7_0201900,PF3D7_0202000,PF3D7_0301700,PF3D7_0317600,PF3D7_0322900,PF3D7_0400500,PF3D7_0401300,PF3D7_0413300,PF3D7_0422400,PF3D7_0424600,PF3D7_0425700,PF3D7_0501000,PF3D7_0501300,PF3D7_0501400,PF3D7_0502400,PF3D7_0516200,PF3D7_0532100,PF3D7_0601900,PF3D7_0621200,PF3D7_0628200,PF3D7_0629200,PF3D7_0632000,PF3D7_0700500,PF3D7_0…	31.4	1.41	1.65	4.54347e-05	0.000350857	0.0189463
PF3D7_1218600	arginine--tRNA ligase		GO:0006418	tRNA aminoacylation for protein translation	41	21	PF3D7_0102900,PF3D7_0109800,PF3D7_0211800,PF3D7_0622800,PF3D7_0807900,PF3D7_1015200,PF3D7_1034900,PF3D7_1104000,PF3D7_1126000,PF3D7_1213800,PF3D7_1218600,PF3D7_1331700,PF3D7_1332900,PF3D7_1336900,PF3D7_1349200,PF3D7_1350100,PF3D7_1367700,PF3D7_1420400,PF3D7_1442300,PF3D7_1445100,PF3D7_1461900,	51.2	2.29	3.7	4.63728e-05	0.00124928	0.0624642
PF3D7_0209400	ARMT1-like domain-containing protein, putative		GO:0055029	nuclear DNA-directed RNA polymerase complex	44	22	PF3D7_0205500,PF3D7_0318200,PF3D7_0407300,PF3D7_0509400,PF3D7_0512300,PF3D7_0520700,PF3D7_0923000,PF3D7_1014400,PF3D7_1027400,PF3D7_1134700,PF3D7_1143300,PF3D7_1206600,PF3D7_1213700,PF3D7_1244200,PF3D7_1302000,PF3D7_1304900,PF3D7_1314900,PF3D7_1329000,PF3D7_1364800,PF3D7_1415200,PF3D7_1458800,PF3D7_1463400,	50	2.24	3.52	4.95221e-05	0.000375467	0.0206507
PF3D7_0309500	asparagine synthetase [glutamine-hydrolyzing], putative		GO:0030532	small nuclear ribonucleoprotein complex	47	23	PF3D7_0308900,PF3D7_0405400,PF3D7_0409100,PF3D7_0822300,PF3D7_0909800,PF3D7_0935000,PF3D7_1003800,PF3D7_1018600,PF3D7_1110200,PF3D7_1119300,PF3D7_1123900,PF3D7_1125500,PF3D7_1126900,PF3D7_1209200,PF3D7_1234800,PF3D7_1309300,PF3D7_1325000,PF3D7_1343900,PF3D7_1414800,PF3D7_1420000,PF3D7_1443300,PF3D7_1461600,PF3D7_1474500,	48.9	2.19	3.38	5.17672e-05	0.000378718	0.0215869
PF3D7_0211800	asparagine--tRNA ligase		GO:0097525	spliceosomal snRNP complex	47	23	PF3D7_0308900,PF3D7_0405400,PF3D7_0409100,PF3D7_0822300,PF3D7_0909800,PF3D7_0935000,PF3D7_1003800,PF3D7_1018600,PF3D7_1110200,PF3D7_1119300,PF3D7_1123900,PF3D7_1125500,PF3D7_1126900,PF3D7_1209200,PF3D7_1234800,PF3D7_1309300,PF3D7_1325000,PF3D7_1343900,PF3D7_1414800,PF3D7_1420000,PF3D7_1443300,PF3D7_1461600,PF3D7_1474500,	48.9	2.19	3.38	5.17672e-05	0.000378718	0.0215869
PF3D7_1231800	asparagine-rich protein, putative		GO:0051168	nuclear export	25	15	PF3D7_0205400,PF3D7_0205500,PF3D7_0302900,PF3D7_0419600,PF3D7_0602600,PF3D7_0716100,PF3D7_0729300,PF3D7_1117700,PF3D7_1223200,PF3D7_1315900,PF3D7_1367400,PF3D7_1368200,PF3D7_1422400,PF3D7_1423000,PF3D7_1459000,	60	2.68	5.26	5.26838e-05	0.00139147	0.0709651
PF3D7_0204500	aspartate transaminase		GO:0061695	transferase complex, transferring phosphorus-containing groups	59	27	PF3D7_0205500,PF3D7_0318200,PF3D7_0407300,PF3D7_0415300,PF3D7_0509400,PF3D7_0512300,PF3D7_0520700,PF3D7_0915400,PF3D7_0923000,PF3D7_1014400,PF3D7_1027400,PF3D7_1134700,PF3D7_1143300,PF3D7_1206600,PF3D7_1213700,PF3D7_1225700,PF3D7_1244200,PF3D7_1302000,PF3D7_1304900,PF3D7_1314900,PF3D7_1325100,PF3D7_1327800,PF3D7_1329000,PF3D7_1364800,PF3D7_1415200,PF3D7_1458800,PF3D7_1463400,	45.8	2.05	2.98	5.32188e-05	0.000382625	0.0221922
PF3D7_0102900	aspartate--tRNA ligase		GO:0043039	tRNA aminoacylation	42	21	PF3D7_0102900,PF3D7_0109800,PF3D7_0211800,PF3D7_0622800,PF3D7_0807900,PF3D7_1015200,PF3D7_1034900,PF3D7_1104000,PF3D7_1126000,PF3D7_1213800,PF3D7_1218600,PF3D7_1331700,PF3D7_1332900,PF3D7_1336900,PF3D7_1349200,PF3D7_1350100,PF3D7_1367700,PF3D7_1420400,PF3D7_1442300,PF3D7_1445100,PF3D7_1461900,	50	2.24	3.52	7.34319e-05	0.00186628	0.0989127
PF3D7_0915400	ATP-dependent 6-phosphofructokinase		GO:0043038	amino acid activation	42	21	PF3D7_0102900,PF3D7_0109800,PF3D7_0211800,PF3D7_0622800,PF3D7_0807900,PF3D7_1015200,PF3D7_1034900,PF3D7_1104000,PF3D7_1126000,PF3D7_1213800,PF3D7_1218600,PF3D7_1331700,PF3D7_1332900,PF3D7_1336900,PF3D7_1349200,PF3D7_1350100,PF3D7_1367700,PF3D7_1420400,PF3D7_1442300,PF3D7_1445100,PF3D7_1461900,	50	2.24	3.52	7.34319e-05	0.00186628	0.0989127
PF3D7_0721300	ATP-dependent DNA helicase DDX31		GO:0000462	maturation of SSU-rRNA from tricistronic rRNA transcript (SSU-rRNA, 5.8S rRNA, LSU-rRNA)	23	14	PF3D7_0106400,PF3D7_0106700,PF3D7_0801500,PF3D7_0802300,PF3D7_0813900,PF3D7_0825500,PF3D7_1005100,PF3D7_1144000,PF3D7_1302700,PF3D7_1307100,PF3D7_1333600,PF3D7_1367400,PF3D7_1408600,PF3D7_1451900,	60.9	2.72	5.46	7.5634e-05	0.00188665	0.101879
PF3D7_0810600	ATP-dependent RNA helicase DBP1, putative		GO:0000428	DNA-directed RNA polymerase complex	45	22	PF3D7_0205500,PF3D7_0318200,PF3D7_0407300,PF3D7_0509400,PF3D7_0512300,PF3D7_0520700,PF3D7_0923000,PF3D7_1014400,PF3D7_1027400,PF3D7_1134700,PF3D7_1143300,PF3D7_1206600,PF3D7_1213700,PF3D7_1244200,PF3D7_1302000,PF3D7_1304900,PF3D7_1314900,PF3D7_1329000,PF3D7_1364800,PF3D7_1415200,PF3D7_1458800,PF3D7_1463400,	48.9	2.19	3.37	7.66859e-05	0.000542	0.031978
PF3D7_0827000	ATP-dependent RNA helicase DBP10, putative		GO:0008380	RNA splicing	129	48	PF3D7_0308600,PF3D7_0308900,PF3D7_0405400,PF3D7_0409100,PF3D7_0503300,PF3D7_0517300,PF3D7_0526500,PF3D7_0606500,PF3D7_0610100,PF3D7_0614400,PF3D7_0623600,PF3D7_0804000,PF3D7_0821600,PF3D7_0822300,PF3D7_0822800,PF3D7_0909800,PF3D7_0935000,PF3D7_1002400,PF3D7_1003800,PF3D7_1018600,PF3D7_1022400,PF3D7_1033600,PF3D7_1110200,PF3D7_1119300,PF3D7_1123900,PF3D7_1125500,PF3D7_1126900,PF3D7_1132600,PF3D7_1…	37.2	1.66	2.11	7.7635e-05	0.00190135	0.104574
PF3D7_1418900	ATP-dependent RNA helicase DBP4, putative		GO:0120114	Sm-like protein family complex	48	23	PF3D7_0308900,PF3D7_0405400,PF3D7_0409100,PF3D7_0822300,PF3D7_0909800,PF3D7_0935000,PF3D7_1003800,PF3D7_1018600,PF3D7_1110200,PF3D7_1119300,PF3D7_1123900,PF3D7_1125500,PF3D7_1126900,PF3D7_1209200,PF3D7_1234800,PF3D7_1309300,PF3D7_1325000,PF3D7_1343900,PF3D7_1414800,PF3D7_1420000,PF3D7_1443300,PF3D7_1461600,PF3D7_1474500,	47.9	2.14	3.24	7.86394e-05	0.000546544	0.0327926
PF3D7_1459000	ATP-dependent RNA helicase DBP5		GO:0005773	vacuole	126	47	PF3D7_0102200,PF3D7_0204700,PF3D7_0502400,PF3D7_0523000,PF3D7_0524000,PF3D7_0709000,PF3D7_0709300,PF3D7_0813300,PF3D7_0814200,PF3D7_0823800,PF3D7_0831800,PF3D7_0917900,PF3D7_0920800,PF3D7_0922500,PF3D7_0925900,PF3D7_1006200,PF3D7_1006800,PF3D7_1012900,PF3D7_1015900,PF3D7_1037300,PF3D7_1115300,PF3D7_1115700,PF3D7_1116700,PF3D7_1117700,PF3D7_1127000,PF3D7_1129100,PF3D7_1225700,PF3D7_1301400,PF3D7_1…	37.3	1.67	2.11	8.57405e-05	0.000586128	0.0357538
PF3D7_1241800	ATP-dependent RNA helicase DBP9, putative		GO:0051169	nuclear transport	34	18	PF3D7_0205400,PF3D7_0205500,PF3D7_0302900,PF3D7_0419600,PF3D7_0524000,PF3D7_0602600,PF3D7_0627700,PF3D7_0716100,PF3D7_0729300,PF3D7_0815200,PF3D7_1117700,PF3D7_1223200,PF3D7_1315900,PF3D7_1367400,PF3D7_1368200,PF3D7_1422400,PF3D7_1423000,PF3D7_1459000,	52.9	2.37	3.95	9.27933e-05	0.00219285	0.124993
PF3D7_0521700	ATP-dependent RNA helicase DDX1, putative		GO:0006913	nucleocytoplasmic transport	34	18	PF3D7_0205400,PF3D7_0205500,PF3D7_0302900,PF3D7_0419600,PF3D7_0524000,PF3D7_0602600,PF3D7_0627700,PF3D7_0716100,PF3D7_0729300,PF3D7_0815200,PF3D7_1117700,PF3D7_1223200,PF3D7_1315900,PF3D7_1367400,PF3D7_1368200,PF3D7_1422400,PF3D7_1423000,PF3D7_1459000,	52.9	2.37	3.95	9.27933e-05	0.00219285	0.124993
PF3D7_1445900	ATP-dependent RNA helicase DDX17		GO:0030687	preribosome, large subunit precursor	26	15	PF3D7_0203700,PF3D7_0615600,PF3D7_0630500,PF3D7_0725300,PF3D7_0729400,PF3D7_0819100,PF3D7_0921800,PF3D7_0931100,PF3D7_1107700,PF3D7_1251500,PF3D7_1340300,PF3D7_1354300,PF3D7_1405800,PF3D7_1423000,PF3D7_1434500,	57.7	2.58	4.78	9.8942e-05	0.000665465	0.0412588
PF3D7_0527900	ATP-dependent RNA helicase DDX41, putative		GO:0001510	RNA methylation	37	19	PF3D7_0105600,PF3D7_0415100,PF3D7_0704200,PF3D7_0821500,PF3D7_0908600,PF3D7_0912800,PF3D7_0914300,PF3D7_1020400,PF3D7_1028000,PF3D7_1127300,PF3D7_1129400,PF3D7_1130600,PF3D7_1230800,PF3D7_1319300,PF3D7_1354300,PF3D7_1407100,PF3D7_1409000,PF3D7_1415800,PF3D7_1429400,	51.4	2.3	3.71	0.000102038	0.00236974	0.137445
PF3D7_0218400	ATP-dependent RNA helicase DDX47, putative		GO:0030880	RNA polymerase complex	46	22	PF3D7_0205500,PF3D7_0318200,PF3D7_0407300,PF3D7_0509400,PF3D7_0512300,PF3D7_0520700,PF3D7_0923000,PF3D7_1014400,PF3D7_1027400,PF3D7_1134700,PF3D7_1143300,PF3D7_1206600,PF3D7_1213700,PF3D7_1244200,PF3D7_1302000,PF3D7_1304900,PF3D7_1314900,PF3D7_1329000,PF3D7_1364800,PF3D7_1415200,PF3D7_1458800,PF3D7_1463400,	47.8	2.14	3.23	0.00011635	0.000770128	0.048518
PF3D7_0903400	ATP-dependent RNA helicase DDX60, putative		GO:0009156	ribonucleoside monophosphate biosynthetic process	14	10	PF3D7_0206700,PF3D7_0520600,PF3D7_0603300,PF3D7_0920800,PF3D7_1012400,PF3D7_1012600,PF3D7_1023200,PF3D7_1029600,PF3D7_1354500,PF3D7_1359100,	71.4	3.19	8.75	0.0001238	0.00282642	0.166759
PF3D7_1302700	ATP-dependent RNA helicase DHR1, putative		GO:0005853	eukaryotic translation elongation factor 1 complex	6	6	PF3D7_0319600,PF3D7_0913200,PF3D7_1123400,PF3D7_1338300,PF3D7_1357000,PF3D7_1357100,	100	4.47	inf	0.000123997	0.000807917	0.0517067
PF3D7_1251500	ATP-dependent RNA helicase DRS1, putative		GO:0000375	RNA splicing, via transesterification reactions	104	40	PF3D7_0308600,PF3D7_0308900,PF3D7_0405400,PF3D7_0409100,PF3D7_0517300,PF3D7_0610100,PF3D7_0623600,PF3D7_0804000,PF3D7_0822300,PF3D7_0822800,PF3D7_0909800,PF3D7_0935000,PF3D7_1002400,PF3D7_1003800,PF3D7_1018600,PF3D7_1022400,PF3D7_1033600,PF3D7_1110200,PF3D7_1119300,PF3D7_1123900,PF3D7_1125500,PF3D7_1126900,PF3D7_1132600,PF3D7_1209200,PF3D7_1217200,PF3D7_1234800,PF3D7_1238300,PF3D7_1309300,PF3D7_1…	38.5	1.72	2.21	0.000132657	0.00297814	0.178689
PF3D7_0630900	ATP-dependent RNA helicase HAS1		GO:0009127	purine nucleoside monophosphate biosynthetic process	8	7	PF3D7_0206700,PF3D7_0520600,PF3D7_0920800,PF3D7_1012400,PF3D7_1012600,PF3D7_1029600,PF3D7_1354500,	87.5	3.91	24.44	0.000177925	0.00392893	0.239665
PF3D7_1445200	ATP-dependent RNA helicase MAK5, putative		GO:0051701	biological process involved in interaction with host	382	114	PF3D7_0100800,PF3D7_0101800,PF3D7_0101900,PF3D7_0113000,PF3D7_0115400,PF3D7_0115600,PF3D7_0200100,PF3D7_0200200,PF3D7_0200400,PF3D7_0201300,PF3D7_0214100,PF3D7_0222100,PF3D7_0222500,PF3D7_0223500,PF3D7_0300400,PF3D7_0301200,PF3D7_0309600,PF3D7_0400400,PF3D7_0400500,PF3D7_0400800,PF3D7_0401000,PF3D7_0401300,PF3D7_0404500,PF3D7_0412400,PF3D7_0412700,PF3D7_0412900,PF3D7_0413100,PF3D7_0413300,PF3D7_0…	29.8	1.33	1.53	0.000244963	0.00532202	0.329965
PF3D7_0209800	ATP-dependent RNA helicase UAP56		GO:0000377	RNA splicing, via transesterification reactions with bulged adenosine as nucleophile	100	38	PF3D7_0308600,PF3D7_0308900,PF3D7_0405400,PF3D7_0409100,PF3D7_0517300,PF3D7_0610100,PF3D7_0623600,PF3D7_0804000,PF3D7_0822300,PF3D7_0909800,PF3D7_0935000,PF3D7_1002400,PF3D7_1003800,PF3D7_1018600,PF3D7_1033600,PF3D7_1110200,PF3D7_1119300,PF3D7_1123900,PF3D7_1125500,PF3D7_1126900,PF3D7_1132600,PF3D7_1209200,PF3D7_1217200,PF3D7_1234800,PF3D7_1238300,PF3D7_1309300,PF3D7_1317000,PF3D7_1325000,PF3D7_1…	38	1.7	2.17	0.000259512	0.00546192	0.349563
PF3D7_1119600	ATP-dependent zinc metalloprotease FTSH, putative		GO:0000398	mRNA splicing, via spliceosome	100	38	PF3D7_0308600,PF3D7_0308900,PF3D7_0405400,PF3D7_0409100,PF3D7_0517300,PF3D7_0610100,PF3D7_0623600,PF3D7_0804000,PF3D7_0822300,PF3D7_0909800,PF3D7_0935000,PF3D7_1002400,PF3D7_1003800,PF3D7_1018600,PF3D7_1033600,PF3D7_1110200,PF3D7_1119300,PF3D7_1123900,PF3D7_1125500,PF3D7_1126900,PF3D7_1132600,PF3D7_1209200,PF3D7_1217200,PF3D7_1234800,PF3D7_1238300,PF3D7_1309300,PF3D7_1317000,PF3D7_1325000,PF3D7_1…	38	1.7	2.17	0.000259512	0.00546192	0.349563
PF3D7_1464900	ATP-dependent zinc metalloprotease FTSH, putative		GO:0097526	spliceosomal tri-snRNP complex	25	14	PF3D7_0409100,PF3D7_0822300,PF3D7_0909800,PF3D7_1003800,PF3D7_1110200,PF3D7_1123900,PF3D7_1125500,PF3D7_1126900,PF3D7_1209200,PF3D7_1309300,PF3D7_1325000,PF3D7_1343900,PF3D7_1414800,PF3D7_1443300,	56	2.5	4.46	0.000261082	0.00167494	0.108871
PF3D7_0626700	ATPase		GO:0009161	ribonucleoside monophosphate metabolic process	15	10	PF3D7_0206700,PF3D7_0520600,PF3D7_0603300,PF3D7_0920800,PF3D7_1012400,PF3D7_1012600,PF3D7_1023200,PF3D7_1029600,PF3D7_1354500,PF3D7_1359100,	66.7	2.98	7	0.00029702	0.0059573	0.400086
PF3D7_0415000	ATPase GET3		GO:0140694	non-membrane-bounded organelle assembly	61	26	PF3D7_0422400,PF3D7_0517000,PF3D7_0615600,PF3D7_0629600,PF3D7_0719600,PF3D7_0719700,PF3D7_0721600,PF3D7_0729300,PF3D7_0729400,PF3D7_0802300,PF3D7_0819100,PF3D7_0921800,PF3D7_1026800,PF3D7_1027800,PF3D7_1028400,PF3D7_1130200,PF3D7_1146000,PF3D7_1217200,PF3D7_1251500,PF3D7_1309100,PF3D7_1317800,PF3D7_1323400,PF3D7_1414300,PF3D7_1424100,PF3D7_1431300,PF3D7_1434500,	42.6	1.91	2.62	0.000304732	0.0059573	0.410474
PF3D7_1012900	autophagy-related protein 18		GO:0050657	nucleic acid transport	20	12	PF3D7_0205400,PF3D7_0205500,PF3D7_0419600,PF3D7_0602600,PF3D7_1117700,PF3D7_1139100,PF3D7_1223200,PF3D7_1230700,PF3D7_1315900,PF3D7_1369500,PF3D7_1422400,PF3D7_1459000,	60	2.68	5.25	0.000305162	0.0059573	0.411054
PF3D7_1124100	BEACH domain-containing protein, putative		GO:0051236	establishment of RNA localization	20	12	PF3D7_0205400,PF3D7_0205500,PF3D7_0419600,PF3D7_0602600,PF3D7_1117700,PF3D7_1139100,PF3D7_1223200,PF3D7_1230700,PF3D7_1315900,PF3D7_1369500,PF3D7_1422400,PF3D7_1459000,	60	2.68	5.25	0.000305162	0.0059573	0.411054
PF3D7_1138600	beta-catenin-like protein 1, putative		GO:0050658	RNA transport	20	12	PF3D7_0205400,PF3D7_0205500,PF3D7_0419600,PF3D7_0602600,PF3D7_1117700,PF3D7_1139100,PF3D7_1223200,PF3D7_1230700,PF3D7_1315900,PF3D7_1369500,PF3D7_1422400,PF3D7_1459000,	60	2.68	5.25	0.000305162	0.0059573	0.411054
PF3D7_1323000	beta-hydroxyacyl-ACP dehydratase		GO:0090501	RNA phosphodiester bond hydrolysis	31	16	PF3D7_0106700,PF3D7_0318600,PF3D7_0407300,PF3D7_0418700,PF3D7_0419800,PF3D7_0709600,PF3D7_0819000,PF3D7_0825500,PF3D7_1144000,PF3D7_1241100,PF3D7_1307000,PF3D7_1364500,PF3D7_1367400,PF3D7_1438500,PF3D7_1451900,PF3D7_1471000,	51.6	2.31	3.74	0.000335085	0.00644798	0.451359
PF3D7_0520600	bis(5'-nucleosyl)-tetraphosphatase [asymmetrical]		GO:0071013	catalytic step 2 spliceosome	37	18	PF3D7_0308600,PF3D7_0308900,PF3D7_0405400,PF3D7_0422700,PF3D7_0614400,PF3D7_0822300,PF3D7_0822800,PF3D7_0909800,PF3D7_1003800,PF3D7_1110200,PF3D7_1125500,PF3D7_1126900,PF3D7_1209200,PF3D7_1238300,PF3D7_1352700,PF3D7_1414800,PF3D7_1461600,PF3D7_1474500,	48.6	2.17	3.33	0.000371519	0.00234732	0.154923
PF3D7_0819100	BRIX domain, putative		GO:0030488	tRNA methylation	13	9	PF3D7_0908600,PF3D7_0912800,PF3D7_0914300,PF3D7_1028000,PF3D7_1127300,PF3D7_1130600,PF3D7_1319300,PF3D7_1409000,PF3D7_1429400,	69.2	3.09	7.86	0.000401845	0.00751785	0.541285
PF3D7_1212900	bromodomain protein 2, putative		GO:0006405	RNA export from nucleus	13	9	PF3D7_0205400,PF3D7_0205500,PF3D7_0419600,PF3D7_0602600,PF3D7_1117700,PF3D7_1223200,PF3D7_1315900,PF3D7_1422400,PF3D7_1459000,	69.2	3.09	7.86	0.000401845	0.00751785	0.541285
PF3D7_1475600	bromodomain protein 4, putative		GO:1901657	glycosyl compound metabolic process	11	8	PF3D7_0513300,PF3D7_0524900,PF3D7_0717400,PF3D7_1012400,PF3D7_1029600,PF3D7_1033100,PF3D7_1325100,PF3D7_1327800,	72.7	3.25	9.31	0.000524978	0.00955602	0.707146
PF3D7_0724700	bromodomain protein 6, putative		GO:0000463	maturation of LSU-rRNA from tricistronic rRNA transcript (SSU-rRNA, 5.8S rRNA, LSU-rRNA)	11	8	PF3D7_0307200,PF3D7_0630900,PF3D7_0916900,PF3D7_1028400,PF3D7_1107700,PF3D7_1354300,PF3D7_1354600,PF3D7_1405800,	72.7	3.25	9.31	0.000524978	0.00955602	0.707146
PF3D7_0804000	cactin homolog, putative		GO:1903311	regulation of mRNA metabolic process	35	17	PF3D7_0205500,PF3D7_0517300,PF3D7_0623100,PF3D7_0623600,PF3D7_0722100,PF3D7_0811300,PF3D7_1002400,PF3D7_1027400,PF3D7_1139100,PF3D7_1217200,PF3D7_1230800,PF3D7_1307000,PF3D7_1308900,PF3D7_1364500,PF3D7_1406200,PF3D7_1417200,PF3D7_1419900,	48.6	2.17	3.31	0.000552296	0.00991924	0.743943
PF3D7_1122800	calcium-dependent protein kinase 6		GO:0097619	PTEX complex	5	5	PF3D7_1105600,PF3D7_1116800,PF3D7_1345100,PF3D7_1436300,PF3D7_1471100,	100	4.47	inf	0.00055627	0.00346216	0.231964
PF3D7_1308200	carbamoyl phosphate synthetase		GO:0046812	host cell surface binding	107	39	PF3D7_0100300,PF3D7_0113000,PF3D7_0200100,PF3D7_0223500,PF3D7_0400400,PF3D7_0412400,PF3D7_0412700,PF3D7_0412900,PF3D7_0413100,PF3D7_0420700,PF3D7_0420900,PF3D7_0421100,PF3D7_0421300,PF3D7_0425800,PF3D7_0600200,PF3D7_0600400,PF3D7_0617400,PF3D7_0632500,PF3D7_0632800,PF3D7_0700100,PF3D7_0711700,PF3D7_0712000,PF3D7_0712300,PF3D7_0712400,PF3D7_0712600,PF3D7_0712800,PF3D7_0712900,PF3D7_0807900,PF3D7_0…	36.4	1.63	2.03	0.000579681	0.0225526	0.440558
PF3D7_1108400	casein kinase 2, alpha subunit		GO:0003674	molecular function	821	220	PF3D7_0110900,PF3D7_0204500,PF3D7_0205500,PF3D7_0206100,PF3D7_0206300,PF3D7_0206700,PF3D7_0209800,PF3D7_0210100,PF3D7_0214100,PF3D7_0215300,PF3D7_0217800,PF3D7_0218400,PF3D7_0219200,PF3D7_0301000,PF3D7_0302900,PF3D7_0306900,PF3D7_0307100,PF3D7_0307200,PF3D7_0309600,PF3D7_0316800,PF3D7_0317600,PF3D7_0319600,PF3D7_0319700,PF3D7_0322100,PF3D7_0322900,PF3D7_0401900,PF3D7_0415000,PF3D7_0415900,PF3D7_0…	26.8	1.2	1.34	0.000593489	0.0225526	0.451052
PF3D7_1103700	casein kinase II beta chain		GO:0009124	nucleoside monophosphate biosynthetic process	16	10	PF3D7_0206700,PF3D7_0520600,PF3D7_0603300,PF3D7_0920800,PF3D7_1012400,PF3D7_1012600,PF3D7_1023200,PF3D7_1029600,PF3D7_1354500,PF3D7_1359100,	62.5	2.79	5.83	0.000633786	0.0110027	0.85371
PF3D7_1342400	casein kinase II beta chain		GO:0043631	RNA polyadenylation	9	7	PF3D7_0318600,PF3D7_0513200,PF3D7_0625600,PF3D7_0819000,PF3D7_0821600,PF3D7_1241100,PF3D7_1438500,	77.8	3.48	12.22	0.000645293	0.0110027	0.86921
PF3D7_0319200	CCR4 domain-containing protein 4, putative		GO:0009126	purine nucleoside monophosphate metabolic process	9	7	PF3D7_0206700,PF3D7_0520600,PF3D7_0920800,PF3D7_1012400,PF3D7_1012600,PF3D7_1029600,PF3D7_1354500,	77.8	3.48	12.22	0.000645293	0.0110027	0.86921
PF3D7_0811300	CCR4-associated factor 1		GO:0009168	purine ribonucleoside monophosphate biosynthetic process	9	7	PF3D7_0206700,PF3D7_0520600,PF3D7_0920800,PF3D7_1012400,PF3D7_1012600,PF3D7_1029600,PF3D7_1354500,	77.8	3.48	12.22	0.000645293	0.0110027	0.86921
PF3D7_1434000	CCR4-associated factor 16, putative		GO:0020027	hemoglobin metabolic process	7	6	PF3D7_1360800,PF3D7_1407800,PF3D7_1407900,PF3D7_1408000,PF3D7_1454400,PF3D7_1458000,	85.7	3.83	20.93	0.000702257	0.0115359	0.945941
PF3D7_1417200	CCR4-NOT transcription complex subunit NOT1, putative		GO:0042540	hemoglobin catabolic process	7	6	PF3D7_1360800,PF3D7_1407800,PF3D7_1407900,PF3D7_1408000,PF3D7_1454400,PF3D7_1458000,	85.7	3.83	20.93	0.000702257	0.0115359	0.945941
PF3D7_0415300	cdc2-related protein kinase 3		GO:0006378	mRNA polyadenylation	7	6	PF3D7_0318600,PF3D7_0625600,PF3D7_0819000,PF3D7_0821600,PF3D7_1241100,PF3D7_1438500,	85.7	3.83	20.93	0.000702257	0.0115359	0.945941
PF3D7_0520700	CDC73 domain-containing protein, putative		GO:0031410	cytoplasmic vesicle	210	67	PF3D7_0102200,PF3D7_0204700,PF3D7_0214100,PF3D7_0220000,PF3D7_0502000,PF3D7_0502400,PF3D7_0523000,PF3D7_0524000,PF3D7_0606700,PF3D7_0617100,PF3D7_0629800,PF3D7_0709000,PF3D7_0709300,PF3D7_0813300,PF3D7_0814200,PF3D7_0820500,PF3D7_0823800,PF3D7_0831800,PF3D7_0905900,PF3D7_0917900,PF3D7_0920800,PF3D7_0922500,PF3D7_0925900,PF3D7_1006200,PF3D7_1006800,PF3D7_1012900,PF3D7_1015900,PF3D7_1037300,PF3D7_1…	31.9	1.43	1.67	0.000715111	0.00438532	0.298201
PF3D7_0512300	CDK-activating kinase assembly factor MAT1		GO:0006403	RNA localization	27	14	PF3D7_0205400,PF3D7_0205500,PF3D7_0419600,PF3D7_0602600,PF3D7_0916900,PF3D7_1117700,PF3D7_1139100,PF3D7_1223200,PF3D7_1230700,PF3D7_1307000,PF3D7_1315900,PF3D7_1369500,PF3D7_1422400,PF3D7_1459000,	51.9	2.32	3.77	0.000744578	0.0119398	1
PF3D7_0529500	cell cycle regulator protein, putative		GO:0015931	nucleobase-containing compound transport	27	14	PF3D7_0205400,PF3D7_0205500,PF3D7_0419600,PF3D7_0602600,PF3D7_1037300,PF3D7_1117700,PF3D7_1139100,PF3D7_1223200,PF3D7_1230700,PF3D7_1315900,PF3D7_1347200,PF3D7_1369500,PF3D7_1422400,PF3D7_1459000,	51.9	2.32	3.77	0.000744578	0.0119398	1
PF3D7_1334200	chaperone binding protein, putative		GO:0097708	intracellular vesicle	211	67	PF3D7_0102200,PF3D7_0204700,PF3D7_0214100,PF3D7_0220000,PF3D7_0502000,PF3D7_0502400,PF3D7_0523000,PF3D7_0524000,PF3D7_0606700,PF3D7_0617100,PF3D7_0629800,PF3D7_0709000,PF3D7_0709300,PF3D7_0813300,PF3D7_0814200,PF3D7_0820500,PF3D7_0823800,PF3D7_0831800,PF3D7_0905900,PF3D7_0917900,PF3D7_0920800,PF3D7_0922500,PF3D7_0925900,PF3D7_1006200,PF3D7_1006800,PF3D7_1012900,PF3D7_1015900,PF3D7_1037300,PF3D7_1…	31.8	1.42	1.65	0.000825632	0.00498969	0.344288
PF3D7_0709000	chloroquine resistance transporter		GO:0009179	purine ribonucleoside diphosphate metabolic process	17	10	PF3D7_0624000,PF3D7_0626800,PF3D7_0915400,PF3D7_0922500,PF3D7_1015900,PF3D7_1120100,PF3D7_1324900,PF3D7_1436000,PF3D7_1439900,PF3D7_1462800,	58.8	2.63	4.99	0.00123236	0.0186515	1
PF3D7_1104200	chromatin remodeling protein		GO:0009123	nucleoside monophosphate metabolic process	17	10	PF3D7_0206700,PF3D7_0520600,PF3D7_0603300,PF3D7_0920800,PF3D7_1012400,PF3D7_1012600,PF3D7_1023200,PF3D7_1029600,PF3D7_1354500,PF3D7_1359100,	58.8	2.63	4.99	0.00123236	0.0186515	1
PF3D7_1223800	citrate/oxoglutarate carrier protein, putative		GO:0046031	ADP metabolic process	17	10	PF3D7_0624000,PF3D7_0626800,PF3D7_0915400,PF3D7_0922500,PF3D7_1015900,PF3D7_1120100,PF3D7_1324900,PF3D7_1436000,PF3D7_1439900,PF3D7_1462800,	58.8	2.63	4.99	0.00123236	0.0186515	1
PF3D7_1219100	clathrin heavy chain, putative		GO:0006096	glycolytic process	17	10	PF3D7_0624000,PF3D7_0626800,PF3D7_0915400,PF3D7_0922500,PF3D7_1015900,PF3D7_1120100,PF3D7_1324900,PF3D7_1436000,PF3D7_1439900,PF3D7_1462800,	58.8	2.63	4.99	0.00123236	0.0186515	1
PF3D7_1438500	cleavage and polyadenylation specificity factor subunit 3, putative		GO:0006757	ATP generation from ADP	17	10	PF3D7_0624000,PF3D7_0626800,PF3D7_0915400,PF3D7_0922500,PF3D7_1015900,PF3D7_1120100,PF3D7_1324900,PF3D7_1436000,PF3D7_1439900,PF3D7_1462800,	58.8	2.63	4.99	0.00123236	0.0186515	1
PF3D7_0318600	cleavage and polyadenylation specificity factor, putative		GO:0008186	ATP-dependent activity, acting on RNA	56	23	PF3D7_0209800,PF3D7_0218400,PF3D7_0422700,PF3D7_0521700,PF3D7_0527900,PF3D7_0630900,PF3D7_0721300,PF3D7_0810600,PF3D7_0827000,PF3D7_0903400,PF3D7_0917600,PF3D7_1010200,PF3D7_1241800,PF3D7_1251500,PF3D7_1302700,PF3D7_1352700,PF3D7_1364300,PF3D7_1418900,PF3D7_1439100,PF3D7_1445200,PF3D7_1445900,PF3D7_1459000,PF3D7_1468700,	41.1	1.84	2.45	0.00124304	0.0418453	0.944709
PF3D7_1236100	clustered-asparagine-rich protein		GO:0031124	mRNA 3'-end processing	12	8	PF3D7_0205500,PF3D7_0318600,PF3D7_0520700,PF3D7_0625600,PF3D7_0819000,PF3D7_0821600,PF3D7_1241100,PF3D7_1438500,	66.7	2.98	6.98	0.00126637	0.0189534	1
PF3D7_0501100	co-chaperone J domain protein JDP		GO:0102391	decanoate-CoA ligase activity	12	8	PF3D7_0215300,PF3D7_0301000,PF3D7_0401900,PF3D7_0525100,PF3D7_0619500,PF3D7_1200700,PF3D7_1238800,PF3D7_1479000,	66.7	2.98	6.98	0.00126637	0.0418453	0.962442
PF3D7_0606700	coatomer alpha subunit, putative		GO:0004467	long-chain fatty acid-CoA ligase activity	12	8	PF3D7_0215300,PF3D7_0301000,PF3D7_0401900,PF3D7_0525100,PF3D7_0619500,PF3D7_1200700,PF3D7_1238800,PF3D7_1479000,	66.7	2.98	6.98	0.00126637	0.0418453	0.962442
PF3D7_0905900	coatomer subunit beta, putative		GO:0005654	nucleoplasm	97	35	PF3D7_0205500,PF3D7_0308600,PF3D7_0318200,PF3D7_0512300,PF3D7_0517300,PF3D7_0520700,PF3D7_0719300,PF3D7_0820000,PF3D7_0823300,PF3D7_0907700,PF3D7_0916700,PF3D7_0919000,PF3D7_0923000,PF3D7_1014400,PF3D7_1027400,PF3D7_1103600,PF3D7_1106000,PF3D7_1107700,PF3D7_1213700,PF3D7_1217200,PF3D7_1230500,PF3D7_1230700,PF3D7_1243800,PF3D7_1244200,PF3D7_1302000,PF3D7_1304900,PF3D7_1314900,PF3D7_1316900,PF3D7_1…	36.1	1.61	1.99	0.00134172	0.00799283	0.559498
PF3D7_1429800	coatomer subunit beta, putative		GO:0006520	cellular amino acid metabolic process	87	32	PF3D7_0102900,PF3D7_0109800,PF3D7_0204500,PF3D7_0211800,PF3D7_0309500,PF3D7_0621200,PF3D7_0622800,PF3D7_0807900,PF3D7_0922600,PF3D7_1012600,PF3D7_1015200,PF3D7_1033100,PF3D7_1034900,PF3D7_1104000,PF3D7_1116200,PF3D7_1126000,PF3D7_1213800,PF3D7_1218600,PF3D7_1308200,PF3D7_1327800,PF3D7_1331700,PF3D7_1332900,PF3D7_1336900,PF3D7_1349200,PF3D7_1350100,PF3D7_1357900,PF3D7_1367700,PF3D7_1410200,PF3D7_1…	36.8	1.64	2.05	0.00147819	0.0218804	1
PF3D7_1134800	coatomer subunit delta		GO:0005686	U2 snRNP	20	11	PF3D7_0308900,PF3D7_0822300,PF3D7_0909800,PF3D7_1018600,PF3D7_1119300,PF3D7_1125500,PF3D7_1234800,PF3D7_1414800,PF3D7_1420000,PF3D7_1461600,PF3D7_1474500,	55	2.46	4.27	0.00148745	0.00873612	0.620265
PF3D7_1405500	COBW domain-containing protein 1, putative		GO:0033750	ribosome localization	10	7	PF3D7_0302900,PF3D7_0716100,PF3D7_0729300,PF3D7_1117700,PF3D7_1367400,PF3D7_1368200,PF3D7_1423000,	70	3.13	8.14	0.00173518	0.024603	1
PF3D7_0212400	conserved Plasmodium membrane protein, unknown function		GO:0051156	glucose 6-phosphate metabolic process	10	7	PF3D7_0610800,PF3D7_0624000,PF3D7_1325100,PF3D7_1436000,PF3D7_1439900,PF3D7_1453800,PF3D7_1454700,	70	3.13	8.14	0.00173518	0.024603	1
PF3D7_0214800	conserved Plasmodium membrane protein, unknown function		GO:0000054	ribosomal subunit export from nucleus	10	7	PF3D7_0302900,PF3D7_0716100,PF3D7_0729300,PF3D7_1117700,PF3D7_1367400,PF3D7_1368200,PF3D7_1423000,	70	3.13	8.14	0.00173518	0.024603	1
PF3D7_0619800	conserved Plasmodium membrane protein, unknown function		GO:0009116	nucleoside metabolic process	10	7	PF3D7_0513300,PF3D7_0717400,PF3D7_1012400,PF3D7_1029600,PF3D7_1033100,PF3D7_1325100,PF3D7_1327800,	70	3.13	8.14	0.00173518	0.024603	1
PF3D7_0704000	conserved Plasmodium membrane protein, unknown function		GO:0005736	RNA polymerase I complex	10	7	PF3D7_0407300,PF3D7_0509400,PF3D7_1134700,PF3D7_1143300,PF3D7_1213700,PF3D7_1364800,PF3D7_1415200,	70	3.13	8.14	0.00173518	0.0099119	0.723569
PF3D7_0719900	conserved Plasmodium membrane protein, unknown function		GO:0020026	merozoite dense granule	10	7	PF3D7_0102200,PF3D7_0220000,PF3D7_1105600,PF3D7_1116800,PF3D7_1129100,PF3D7_1436300,PF3D7_1471100,	70	3.13	8.14	0.00173518	0.0099119	0.723569
PF3D7_0725100	conserved Plasmodium membrane protein, unknown function		GO:0006351	transcription, DNA-templated	38	17	PF3D7_0318200,PF3D7_0407300,PF3D7_0509400,PF3D7_0923000,PF3D7_1015900,PF3D7_1027400,PF3D7_1134700,PF3D7_1143300,PF3D7_1206600,PF3D7_1213700,PF3D7_1304900,PF3D7_1314900,PF3D7_1329000,PF3D7_1364800,PF3D7_1415200,PF3D7_1454200,PF3D7_1458800,	44.7	2	2.84	0.00175803	0.0246673	1
PF3D7_0807200	conserved Plasmodium membrane protein, unknown function		GO:0051084	'de novo' posttranslational protein folding	15	9	PF3D7_0113700,PF3D7_0201800,PF3D7_0501100,PF3D7_0527500,PF3D7_0823800,PF3D7_0831700,PF3D7_0917900,PF3D7_1136800,PF3D7_1413900,	60	2.68	5.24	0.00181029	0.0248822	1
PF3D7_0824800	conserved Plasmodium membrane protein, unknown function		GO:0051085	chaperone cofactor-dependent protein refolding	15	9	PF3D7_0113700,PF3D7_0201800,PF3D7_0501100,PF3D7_0527500,PF3D7_0823800,PF3D7_0831700,PF3D7_0917900,PF3D7_1136800,PF3D7_1413900,	60	2.68	5.24	0.00181029	0.0248822	1
PF3D7_0921200	conserved Plasmodium membrane protein, unknown function		GO:0016405	CoA-ligase activity	15	9	PF3D7_0215300,PF3D7_0301000,PF3D7_0401900,PF3D7_0525100,PF3D7_0619500,PF3D7_0627800,PF3D7_1200700,PF3D7_1238800,PF3D7_1479000,	60	2.68	5.24	0.00181029	0.0573257	1
PF3D7_1009800	conserved Plasmodium membrane protein, unknown function		GO:0031123	RNA 3'-end processing	32	15	PF3D7_0205500,PF3D7_0318600,PF3D7_0513200,PF3D7_0520700,PF3D7_0526500,PF3D7_0625600,PF3D7_0819000,PF3D7_0821600,PF3D7_1120500,PF3D7_1144000,PF3D7_1241100,PF3D7_1307000,PF3D7_1364500,PF3D7_1407100,PF3D7_1438500,	46.9	2.1	3.09	0.0018353	0.0249712	1
PF3D7_1135300	conserved Plasmodium membrane protein, unknown function		GO:0019752	carboxylic acid metabolic process	161	52	PF3D7_0102900,PF3D7_0109800,PF3D7_0204500,PF3D7_0211800,PF3D7_0215300,PF3D7_0301000,PF3D7_0309500,PF3D7_0525100,PF3D7_0619500,PF3D7_0621200,PF3D7_0622800,PF3D7_0624000,PF3D7_0626800,PF3D7_0627500,PF3D7_0807900,PF3D7_0915400,PF3D7_0922500,PF3D7_0922600,PF3D7_1001100,PF3D7_1012600,PF3D7_1015200,PF3D7_1015900,PF3D7_1033100,PF3D7_1034900,PF3D7_1104000,PF3D7_1116200,PF3D7_1120100,PF3D7_1126000,PF3D7_1…	32.3	1.44	1.69	0.00204174	0.0275023	1
PF3D7_1216400	conserved Plasmodium membrane protein, unknown function		GO:0006458	'de novo' protein folding	18	10	PF3D7_0113700,PF3D7_0201800,PF3D7_0501100,PF3D7_0527500,PF3D7_0621800,PF3D7_0823800,PF3D7_0831700,PF3D7_0917900,PF3D7_1136800,PF3D7_1413900,	55.6	2.48	4.37	0.0022214	0.0287715	1
PF3D7_1221900	conserved Plasmodium membrane protein, unknown function		GO:0000469	cleavage involved in rRNA processing	18	10	PF3D7_0106700,PF3D7_0418700,PF3D7_0419800,PF3D7_0825500,PF3D7_1144000,PF3D7_1307000,PF3D7_1364500,PF3D7_1367400,PF3D7_1451900,PF3D7_1471000,	55.6	2.48	4.37	0.0022214	0.0287715	1
PF3D7_1229000	conserved Plasmodium membrane protein, unknown function		GO:0009135	purine nucleoside diphosphate metabolic process	18	10	PF3D7_0624000,PF3D7_0626800,PF3D7_0915400,PF3D7_0922500,PF3D7_1015900,PF3D7_1120100,PF3D7_1324900,PF3D7_1436000,PF3D7_1439900,PF3D7_1462800,	55.6	2.48	4.37	0.0022214	0.0287715	1
PF3D7_1313800	conserved Plasmodium membrane protein, unknown function		GO:0009185	ribonucleoside diphosphate metabolic process	18	10	PF3D7_0624000,PF3D7_0626800,PF3D7_0915400,PF3D7_0922500,PF3D7_1015900,PF3D7_1120100,PF3D7_1324900,PF3D7_1436000,PF3D7_1439900,PF3D7_1462800,	55.6	2.48	4.37	0.0022214	0.0287715	1
PF3D7_1321300	conserved Plasmodium membrane protein, unknown function		GO:0003724	RNA helicase activity	55	22	PF3D7_0209800,PF3D7_0218400,PF3D7_0422700,PF3D7_0521700,PF3D7_0527900,PF3D7_0630900,PF3D7_0721300,PF3D7_0810600,PF3D7_0827000,PF3D7_0903400,PF3D7_0917600,PF3D7_1010200,PF3D7_1241800,PF3D7_1251500,PF3D7_1302700,PF3D7_1352700,PF3D7_1364300,PF3D7_1418900,PF3D7_1439100,PF3D7_1445200,PF3D7_1445900,PF3D7_1459000,	40	1.79	2.34	0.00236129	0.0669635	1
PF3D7_1419400	conserved Plasmodium membrane protein, unknown function		GO:0034062	5'-3' RNA polymerase activity	39	17	PF3D7_0205500,PF3D7_0318200,PF3D7_0509400,PF3D7_0912800,PF3D7_0923000,PF3D7_1027400,PF3D7_1032900,PF3D7_1134700,PF3D7_1143300,PF3D7_1206600,PF3D7_1213700,PF3D7_1304900,PF3D7_1329000,PF3D7_1364800,PF3D7_1415200,PF3D7_1458800,PF3D7_1463400,	43.6	1.95	2.71	0.00247814	0.0669635	1
PF3D7_0108300	conserved Plasmodium protein, unknown function		GO:0003899	DNA-directed 5'-3' RNA polymerase activity	39	17	PF3D7_0205500,PF3D7_0318200,PF3D7_0509400,PF3D7_0912800,PF3D7_0923000,PF3D7_1027400,PF3D7_1032900,PF3D7_1134700,PF3D7_1143300,PF3D7_1206600,PF3D7_1213700,PF3D7_1304900,PF3D7_1329000,PF3D7_1364800,PF3D7_1415200,PF3D7_1458800,PF3D7_1463400,	43.6	1.95	2.71	0.00247814	0.0669635	1
PF3D7_0206500	conserved Plasmodium protein, unknown function		GO:0097747	RNA polymerase activity	39	17	PF3D7_0205500,PF3D7_0318200,PF3D7_0509400,PF3D7_0912800,PF3D7_0923000,PF3D7_1027400,PF3D7_1032900,PF3D7_1134700,PF3D7_1143300,PF3D7_1206600,PF3D7_1213700,PF3D7_1304900,PF3D7_1329000,PF3D7_1364800,PF3D7_1415200,PF3D7_1458800,PF3D7_1463400,	43.6	1.95	2.71	0.00247814	0.0669635	1
PF3D7_0208300	conserved Plasmodium protein, unknown function		GO:0044053	translocation of peptides or proteins into host cell cytoplasm	4	4	PF3D7_0214100,PF3D7_1105600,PF3D7_1116800,PF3D7_1436300,	100	4.47	inf	0.00249373	0.0317533	1
PF3D7_0210800	conserved Plasmodium protein, unknown function		GO:0034388	Pwp2p-containing subcomplex of 90S preribosome	4	4	PF3D7_0802300,PF3D7_1224400,PF3D7_1307100,PF3D7_1448000,	100	4.47	inf	0.00249373	0.0137104	1
PF3D7_0210900	conserved Plasmodium protein, unknown function		GO:0071541	eukaryotic translation initiation factor 3 complex, eIF3m	4	4	PF3D7_0418200,PF3D7_0716800,PF3D7_0918300,PF3D7_1212700,	100	4.47	inf	0.00249373	0.0137104	1
PF3D7_0212500	conserved Plasmodium protein, unknown function		GO:0016052	carbohydrate catabolic process	21	11	PF3D7_0624000,PF3D7_0626800,PF3D7_0915400,PF3D7_0922500,PF3D7_1015900,PF3D7_1120100,PF3D7_1324900,PF3D7_1436000,PF3D7_1439900,PF3D7_1454700,PF3D7_1462800,	52.4	2.34	3.85	0.00249877	0.0317533	1
PF3D7_0314500	conserved Plasmodium protein, unknown function		GO:0046540	U4/U6 x U5 tri-snRNP complex	21	11	PF3D7_0409100,PF3D7_0822300,PF3D7_1003800,PF3D7_1110200,PF3D7_1123900,PF3D7_1126900,PF3D7_1309300,PF3D7_1325000,PF3D7_1343900,PF3D7_1414800,PF3D7_1443300,	52.4	2.34	3.85	0.00249877	0.0137104	1
PF3D7_0318300	conserved Plasmodium protein, unknown function		GO:0009167	purine ribonucleoside monophosphate metabolic process	13	8	PF3D7_0206700,PF3D7_0520600,PF3D7_0920800,PF3D7_1012400,PF3D7_1012600,PF3D7_1029600,PF3D7_1311900,PF3D7_1354500,	61.5	2.75	5.59	0.00264961	0.0327434	1
PF3D7_0322700	conserved Plasmodium protein, unknown function		GO:0000028	ribosomal small subunit assembly	13	8	PF3D7_0422400,PF3D7_0629600,PF3D7_0719700,PF3D7_0721600,PF3D7_0802300,PF3D7_1026800,PF3D7_1217200,PF3D7_1317800,	61.5	2.75	5.59	0.00264961	0.0327434	1
PF3D7_0403400	conserved Plasmodium protein, unknown function		GO:0000466	maturation of 5.8S rRNA from tricistronic rRNA transcript (SSU-rRNA, 5.8S rRNA, LSU-rRNA)	13	8	PF3D7_0825500,PF3D7_1107700,PF3D7_1144000,PF3D7_1307000,PF3D7_1354300,PF3D7_1364500,PF3D7_1367400,PF3D7_1405800,	61.5	2.75	5.59	0.00264961	0.0327434	1
PF3D7_0404300	conserved Plasmodium protein, unknown function		GO:0031956	medium-chain fatty acid-CoA ligase activity	13	8	PF3D7_0215300,PF3D7_0301000,PF3D7_0401900,PF3D7_0525100,PF3D7_0619500,PF3D7_1200700,PF3D7_1238800,PF3D7_1479000,	61.5	2.75	5.59	0.00264961	0.0669635	1
PF3D7_0417400	conserved Plasmodium protein, unknown function		GO:0015645	fatty acid ligase activity	13	8	PF3D7_0215300,PF3D7_0301000,PF3D7_0401900,PF3D7_0525100,PF3D7_0619500,PF3D7_1200700,PF3D7_1238800,PF3D7_1479000,	61.5	2.75	5.59	0.00264961	0.0669635	1
PF3D7_0507900	conserved Plasmodium protein, unknown function		GO:0042278	purine nucleoside metabolic process	6	5	PF3D7_0513300,PF3D7_1012400,PF3D7_1029600,PF3D7_1033100,PF3D7_1325100,	83.3	3.73	17.43	0.00271763	0.0329789	1
PF3D7_0517200	conserved Plasmodium protein, unknown function		GO:0001731	formation of translation preinitiation complex	6	5	PF3D7_0529500,PF3D7_0813600,PF3D7_1010600,PF3D7_1206700,PF3D7_1410600,	83.3	3.73	17.43	0.00271763	0.0329789	1
PF3D7_0524500	conserved Plasmodium protein, unknown function		GO:0031428	box C/D RNP complex	6	5	PF3D7_1008800,PF3D7_1118500,PF3D7_1123900,PF3D7_1226700,PF3D7_1407100,	83.3	3.73	17.43	0.00271763	0.014345	1
PF3D7_0526500	conserved Plasmodium protein, unknown function		GO:0005689	U12-type spliceosomal complex	6	5	PF3D7_0822300,PF3D7_0909800,PF3D7_1125500,PF3D7_1139100,PF3D7_1209200,	83.3	3.73	17.43	0.00271763	0.014345	1
PF3D7_0526800	conserved Plasmodium protein, unknown function		GO:0005687	U4 snRNP	6	5	PF3D7_0409100,PF3D7_0822300,PF3D7_0909800,PF3D7_1125500,PF3D7_1414800,	83.3	3.73	17.43	0.00271763	0.014345	1
PF3D7_0527400	conserved Plasmodium protein, unknown function		GO:0000049	tRNA binding	30	14	PF3D7_0109800,PF3D7_1019000,PF3D7_1020700,PF3D7_1028000,PF3D7_1127300,PF3D7_1227800,PF3D7_1315900,PF3D7_1319300,PF3D7_1332900,PF3D7_1350100,PF3D7_1367700,PF3D7_1438000,PF3D7_1441000,PF3D7_1442300,	46.7	2.09	3.06	0.00273141	0.0669635	1
PF3D7_0601900	conserved Plasmodium protein, unknown function		GO:0006082	organic acid metabolic process	164	52	PF3D7_0102900,PF3D7_0109800,PF3D7_0204500,PF3D7_0211800,PF3D7_0215300,PF3D7_0301000,PF3D7_0309500,PF3D7_0525100,PF3D7_0619500,PF3D7_0621200,PF3D7_0622800,PF3D7_0624000,PF3D7_0626800,PF3D7_0627500,PF3D7_0807900,PF3D7_0915400,PF3D7_0922500,PF3D7_0922600,PF3D7_1001100,PF3D7_1012600,PF3D7_1015200,PF3D7_1015900,PF3D7_1033100,PF3D7_1034900,PF3D7_1104000,PF3D7_1116200,PF3D7_1120100,PF3D7_1126000,PF3D7_1…	31.7	1.42	1.64	0.0031727	0.0378197	1
PF3D7_0606600	conserved Plasmodium protein, unknown function		GO:0043436	oxoacid metabolic process	164	52	PF3D7_0102900,PF3D7_0109800,PF3D7_0204500,PF3D7_0211800,PF3D7_0215300,PF3D7_0301000,PF3D7_0309500,PF3D7_0525100,PF3D7_0619500,PF3D7_0621200,PF3D7_0622800,PF3D7_0624000,PF3D7_0626800,PF3D7_0627500,PF3D7_0807900,PF3D7_0915400,PF3D7_0922500,PF3D7_0922600,PF3D7_1001100,PF3D7_1012600,PF3D7_1015200,PF3D7_1015900,PF3D7_1033100,PF3D7_1034900,PF3D7_1104000,PF3D7_1116200,PF3D7_1120100,PF3D7_1126000,PF3D7_1…	31.7	1.42	1.64	0.0031727	0.0378197	1
PF3D7_0610700	conserved Plasmodium protein, unknown function		GO:0008168	methyltransferase activity	105	36	PF3D7_0105600,PF3D7_0209400,PF3D7_0309300,PF3D7_0409300,PF3D7_0415100,PF3D7_0622200,PF3D7_0704200,PF3D7_0705000,PF3D7_0727300,PF3D7_0811500,PF3D7_0821500,PF3D7_0822200,PF3D7_0908600,PF3D7_0912800,PF3D7_0914300,PF3D7_0925200,PF3D7_1009000,PF3D7_1018600,PF3D7_1020400,PF3D7_1022100,PF3D7_1028000,PF3D7_1030700,PF3D7_1127300,PF3D7_1129400,PF3D7_1130600,PF3D7_1142700,PF3D7_1319300,PF3D7_1322100,PF3D7_1…	34.3	1.53	1.84	0.00319465	0.075873	1
PF3D7_0619200	conserved Plasmodium protein, unknown function		GO:0016874	ligase activity	131	43	PF3D7_0102900,PF3D7_0109800,PF3D7_0211800,PF3D7_0215300,PF3D7_0301000,PF3D7_0309500,PF3D7_0315800,PF3D7_0401900,PF3D7_0525100,PF3D7_0619500,PF3D7_0622800,PF3D7_0627800,PF3D7_0807900,PF3D7_0922600,PF3D7_0926700,PF3D7_1012600,PF3D7_1015200,PF3D7_1034900,PF3D7_1104000,PF3D7_1126000,PF3D7_1200700,PF3D7_1213800,PF3D7_1218600,PF3D7_1225800,PF3D7_1238800,PF3D7_1308200,PF3D7_1311900,PF3D7_1314600,PF3D7_1…	32.8	1.47	1.72	0.00345035	0.0794627	1
PF3D7_0625400	conserved Plasmodium protein, unknown function		GO:0031503	protein-containing complex localization	11	7	PF3D7_0302900,PF3D7_0716100,PF3D7_0729300,PF3D7_1117700,PF3D7_1367400,PF3D7_1368200,PF3D7_1423000,	63.6	2.84	6.11	0.00385302	0.0455265	1
PF3D7_0626200	conserved Plasmodium protein, unknown function		GO:0044228	host cell surface	31	14	PF3D7_0102200,PF3D7_0108300,PF3D7_0113000,PF3D7_0113900,PF3D7_0201600,PF3D7_0220000,PF3D7_0309600,PF3D7_0424600,PF3D7_0529000,PF3D7_0532300,PF3D7_0532400,PF3D7_0619800,PF3D7_1001900,PF3D7_1301700,	45.2	2.02	2.88	0.00397225	0.0207054	1
PF3D7_0706500	conserved Plasmodium protein, unknown function		GO:0016591	RNA polymerase II, holoenzyme	28	13	PF3D7_0205500,PF3D7_0318200,PF3D7_0512300,PF3D7_0520700,PF3D7_0923000,PF3D7_1014400,PF3D7_1027400,PF3D7_1213700,PF3D7_1244200,PF3D7_1302000,PF3D7_1304900,PF3D7_1314900,PF3D7_1364800,	46.4	2.08	3.03	0.00407046	0.0209553	1
PF3D7_0707500	conserved Plasmodium protein, unknown function		GO:0042493	response to drug	25	12	PF3D7_0107500,PF3D7_0319700,PF3D7_0321900,PF3D7_0523000,PF3D7_0603300,PF3D7_0709000,PF3D7_1029600,PF3D7_1126000,PF3D7_1213800,PF3D7_1229100,PF3D7_1343700,PF3D7_1412800,	48	2.15	3.23	0.00409046	0.0479117	1
PF3D7_0713900	conserved Plasmodium protein, unknown function		GO:0016741	transferase activity, transferring one-carbon groups	107	36	PF3D7_0105600,PF3D7_0209400,PF3D7_0309300,PF3D7_0409300,PF3D7_0415100,PF3D7_0622200,PF3D7_0704200,PF3D7_0705000,PF3D7_0727300,PF3D7_0811500,PF3D7_0821500,PF3D7_0822200,PF3D7_0908600,PF3D7_0912800,PF3D7_0914300,PF3D7_0925200,PF3D7_1009000,PF3D7_1018600,PF3D7_1020400,PF3D7_1022100,PF3D7_1028000,PF3D7_1030700,PF3D7_1127300,PF3D7_1129400,PF3D7_1130600,PF3D7_1142700,PF3D7_1319300,PF3D7_1322100,PF3D7_1…	33.6	1.5	1.79	0.00455428	0.101802	1
PF3D7_0721200	conserved Plasmodium protein, unknown function		GO:0005666	RNA polymerase III complex	14	8	PF3D7_1143300,PF3D7_1206600,PF3D7_1213700,PF3D7_1329000,PF3D7_1364800,PF3D7_1415200,PF3D7_1458800,PF3D7_1463400,	57.1	2.55	4.65	0.00497933	0.0250166	1
PF3D7_0723400	conserved Plasmodium protein, unknown function		GO:0030688	preribosome, small subunit precursor	14	8	PF3D7_0208200,PF3D7_0418700,PF3D7_0931100,PF3D7_1109400,PF3D7_1317900,PF3D7_1359000,PF3D7_1367400,PF3D7_1451900,	57.1	2.55	4.65	0.00497933	0.0250166	1
PF3D7_0727900	conserved Plasmodium protein, unknown function		GO:0019843	rRNA binding	38	16	PF3D7_0517000,PF3D7_0520000,PF3D7_0615600,PF3D7_0706400,PF3D7_0721600,PF3D7_0819100,PF3D7_0821500,PF3D7_1005100,PF3D7_1028400,PF3D7_1105400,PF3D7_1130200,PF3D7_1323100,PF3D7_1323400,PF3D7_1331800,PF3D7_1358800,PF3D7_1424100,	42.1	1.88	2.55	0.00499953	0.108561	1
PF3D7_0805500	conserved Plasmodium protein, unknown function		GO:0006098	pentose-phosphate shunt	9	6	PF3D7_0610800,PF3D7_1325100,PF3D7_1436000,PF3D7_1439900,PF3D7_1453800,PF3D7_1454700,	66.7	2.98	6.97	0.00553518	0.0621324	1
PF3D7_0807600	conserved Plasmodium protein, unknown function		GO:0046112	nucleobase biosynthetic process	9	6	PF3D7_0603300,PF3D7_1012400,PF3D7_1023200,PF3D7_1029600,PF3D7_1308200,PF3D7_1410200,	66.7	2.98	6.97	0.00553518	0.0621324	1
PF3D7_0820300	conserved Plasmodium protein, unknown function		GO:0009112	nucleobase metabolic process	9	6	PF3D7_0603300,PF3D7_1012400,PF3D7_1023200,PF3D7_1029600,PF3D7_1308200,PF3D7_1410200,	66.7	2.98	6.97	0.00553518	0.0621324	1
PF3D7_0824900	conserved Plasmodium protein, unknown function		GO:1901659	glycosyl compound biosynthetic process	9	6	PF3D7_0524900,PF3D7_0717400,PF3D7_1012400,PF3D7_1029600,PF3D7_1033100,PF3D7_1325100,	66.7	2.98	6.97	0.00553518	0.0621324	1
PF3D7_0905800	conserved Plasmodium protein, unknown function		GO:0009119	ribonucleoside metabolic process	9	6	PF3D7_0513300,PF3D7_0717400,PF3D7_1012400,PF3D7_1029600,PF3D7_1033100,PF3D7_1325100,	66.7	2.98	6.97	0.00553518	0.0621324	1
PF3D7_0906890	conserved Plasmodium protein, unknown function		GO:0061077	chaperone-mediated protein folding	17	9	PF3D7_0113700,PF3D7_0201800,PF3D7_0501100,PF3D7_0527500,PF3D7_0823800,PF3D7_0831700,PF3D7_0917900,PF3D7_1136800,PF3D7_1413900,	52.9	2.37	3.93	0.00567482	0.0631734	1
PF3D7_0907000	conserved Plasmodium protein, unknown function		GO:0016878	acid-thiol ligase activity	17	9	PF3D7_0215300,PF3D7_0301000,PF3D7_0401900,PF3D7_0525100,PF3D7_0619500,PF3D7_0627800,PF3D7_1200700,PF3D7_1238800,PF3D7_1479000,	52.9	2.37	3.93	0.00567482	0.119802	1
PF3D7_0911400	conserved Plasmodium protein, unknown function		GO:0006417	regulation of translation	20	10	PF3D7_0422700,PF3D7_0606500,PF3D7_0621300,PF3D7_0823200,PF3D7_1121700,PF3D7_1139100,PF3D7_1305300,PF3D7_1347500,PF3D7_1417200,PF3D7_1434600,	50	2.24	3.49	0.0060314	0.0660512	1
PF3D7_0915600	conserved Plasmodium protein, unknown function		GO:0000460	maturation of 5.8S rRNA	20	10	PF3D7_0203700,PF3D7_0825500,PF3D7_0921800,PF3D7_1107700,PF3D7_1144000,PF3D7_1307000,PF3D7_1354300,PF3D7_1364500,PF3D7_1367400,PF3D7_1405800,	50	2.24	3.49	0.0060314	0.0660512	1
PF3D7_0926200	conserved Plasmodium protein, unknown function		GO:0043021	ribonucleoprotein complex binding	49	19	PF3D7_0310600,PF3D7_0621900,PF3D7_0722400,PF3D7_0728000,PF3D7_0729300,PF3D7_0814300,PF3D7_0826700,PF3D7_0931000,PF3D7_1019000,PF3D7_1107700,PF3D7_1204300,PF3D7_1216300,PF3D7_1305300,PF3D7_1346100,PF3D7_1368200,PF3D7_1405800,PF3D7_1438000,PF3D7_1450100,PF3D7_1451100,	38.8	1.73	2.22	0.00681632	0.140011	1
PF3D7_0928200	conserved Plasmodium protein, unknown function		GO:0070925	organelle assembly	84	29	PF3D7_0414300,PF3D7_0422400,PF3D7_0517000,PF3D7_0615600,PF3D7_0629600,PF3D7_0719600,PF3D7_0719700,PF3D7_0721600,PF3D7_0729300,PF3D7_0729400,PF3D7_0802300,PF3D7_0819100,PF3D7_0921800,PF3D7_1012900,PF3D7_1015900,PF3D7_1026800,PF3D7_1027800,PF3D7_1028400,PF3D7_1130200,PF3D7_1146000,PF3D7_1217200,PF3D7_1251500,PF3D7_1309100,PF3D7_1317800,PF3D7_1323400,PF3D7_1414300,PF3D7_1424100,PF3D7_1431300,PF3D7_1…	34.5	1.54	1.85	0.00691603	0.0751282	1
PF3D7_1013300	conserved Plasmodium protein, unknown function		GO:0008757	S-adenosylmethionine-dependent methyltransferase activity	70	25	PF3D7_0105600,PF3D7_0309300,PF3D7_0415100,PF3D7_0705000,PF3D7_0727300,PF3D7_0821500,PF3D7_0822200,PF3D7_0914300,PF3D7_1009000,PF3D7_1020400,PF3D7_1028000,PF3D7_1030700,PF3D7_1127300,PF3D7_1129400,PF3D7_1142700,PF3D7_1319300,PF3D7_1322100,PF3D7_1354300,PF3D7_1355300,PF3D7_1361000,PF3D7_1407100,PF3D7_1415800,PF3D7_1426200,PF3D7_1429400,PF3D7_1450600,	35.7	1.6	1.95	0.00725387	0.145077	1
PF3D7_1017600	conserved Plasmodium protein, unknown function		GO:0000956	nuclear-transcribed mRNA catabolic process	36	15	PF3D7_0205400,PF3D7_0205500,PF3D7_0513200,PF3D7_0606600,PF3D7_0722100,PF3D7_0811300,PF3D7_1010200,PF3D7_1027400,PF3D7_1209200,PF3D7_1307000,PF3D7_1308900,PF3D7_1327700,PF3D7_1352700,PF3D7_1364500,PF3D7_1417200,	41.7	1.86	2.5	0.00728506	0.0785038	1
PF3D7_1018700	conserved Plasmodium protein, unknown function		GO:0005665	RNA polymerase II, core complex	12	7	PF3D7_0205500,PF3D7_0318200,PF3D7_0923000,PF3D7_1027400,PF3D7_1213700,PF3D7_1304900,PF3D7_1364800,	58.3	2.61	4.88	0.00747434	0.0371048	1
PF3D7_1021100	conserved Plasmodium protein, unknown function		GO:0016811	hydrolase activity, acting on carbon-nitrogen (but not peptide) bonds, in linear amides	12	7	PF3D7_0415300,PF3D7_0621200,PF3D7_0926700,PF3D7_1008000,PF3D7_1116200,PF3D7_1451400,PF3D7_1472200,	58.3	2.61	4.88	0.00747434	0.145654	1
PF3D7_1036900	conserved Plasmodium protein, unknown function		GO:0006379	mRNA cleavage	7	5	PF3D7_0318600,PF3D7_0407300,PF3D7_0819000,PF3D7_1241100,PF3D7_1438500,	71.4	3.19	8.71	0.00775608	0.0822633	1
PF3D7_1111700	conserved Plasmodium protein, unknown function		GO:0046129	purine ribonucleoside biosynthetic process	7	5	PF3D7_0520600,PF3D7_1012400,PF3D7_1029600,PF3D7_1033100,PF3D7_1325100,	71.4	3.19	8.71	0.00775608	0.0822633	1
PF3D7_1113600	conserved Plasmodium protein, unknown function		GO:0043186	P granule	7	5	PF3D7_0315100,PF3D7_0810600,PF3D7_0822300,PF3D7_1224300,PF3D7_1241800,	71.4	3.19	8.71	0.00775608	0.0371757	1
PF3D7_1123000	conserved Plasmodium protein, unknown function		GO:0060293	germ plasm	7	5	PF3D7_0315100,PF3D7_0810600,PF3D7_0822300,PF3D7_1224300,PF3D7_1241800,	71.4	3.19	8.71	0.00775608	0.0371757	1
PF3D7_1128000	conserved Plasmodium protein, unknown function		GO:0045495	pole plasm	7	5	PF3D7_0315100,PF3D7_0810600,PF3D7_0822300,PF3D7_1224300,PF3D7_1241800,	71.4	3.19	8.71	0.00775608	0.0371757	1
PF3D7_1128000	conserved Plasmodium protein, unknown function		GO:0034511	U3 snoRNA binding	7	5	PF3D7_0106700,PF3D7_1005100,PF3D7_1123900,PF3D7_1226700,PF3D7_1451900,	71.4	3.19	8.71	0.00775608	0.147365	1
PF3D7_1133100	conserved Plasmodium protein, unknown function		GO:0003824	catalytic activity	133	42	PF3D7_0204500,PF3D7_0205500,PF3D7_0206300,PF3D7_0206700,PF3D7_0215300,PF3D7_0301000,PF3D7_0401900,PF3D7_0513300,PF3D7_0524900,PF3D7_0525100,PF3D7_0603300,PF3D7_0610800,PF3D7_0619500,PF3D7_0621200,PF3D7_0622200,PF3D7_0626800,PF3D7_0627800,PF3D7_0810500,PF3D7_0820200,PF3D7_0915400,PF3D7_0918800,PF3D7_0920800,PF3D7_0922600,PF3D7_1023200,PF3D7_1033100,PF3D7_1118300,PF3D7_1120100,PF3D7_1138500,PF3D7_1…	31.6	1.41	1.63	0.00818764	0.151771	1
PF3D7_1133900	conserved Plasmodium protein, unknown function		GO:0044164	host cell cytosol	30	13	PF3D7_0113700,PF3D7_0201600,PF3D7_0301300,PF3D7_0501100,PF3D7_0532400,PF3D7_0807900,PF3D7_0831700,PF3D7_0832200,PF3D7_0936800,PF3D7_1001300,PF3D7_1001400,PF3D7_1002100,PF3D7_1334700,	43.3	1.94	2.67	0.00831061	0.0385058	1
PF3D7_1134200	conserved Plasmodium protein, unknown function		GO:0036464	cytoplasmic ribonucleoprotein granule	30	13	PF3D7_0205500,PF3D7_0315100,PF3D7_0606600,PF3D7_0810600,PF3D7_0811300,PF3D7_0822300,PF3D7_1027400,PF3D7_1224300,PF3D7_1241800,PF3D7_1325000,PF3D7_1417200,PF3D7_1459000,PF3D7_1468700,	43.3	1.94	2.67	0.00831061	0.0385058	1
PF3D7_1136600	conserved Plasmodium protein, unknown function		GO:0035770	ribonucleoprotein granule	30	13	PF3D7_0205500,PF3D7_0315100,PF3D7_0606600,PF3D7_0810600,PF3D7_0811300,PF3D7_0822300,PF3D7_1027400,PF3D7_1224300,PF3D7_1241800,PF3D7_1325000,PF3D7_1417200,PF3D7_1459000,PF3D7_1468700,	43.3	1.94	2.67	0.00831061	0.0385058	1
PF3D7_1140800	conserved Plasmodium protein, unknown function		GO:0043484	regulation of RNA splicing	15	8	PF3D7_0517300,PF3D7_0606500,PF3D7_0623600,PF3D7_1002400,PF3D7_1139100,PF3D7_1217200,PF3D7_1230800,PF3D7_1419900,	53.3	2.38	3.99	0.00860109	0.0898114	1
PF3D7_1208100	conserved Plasmodium protein, unknown function		GO:1903313	positive regulation of mRNA metabolic process	15	8	PF3D7_0205500,PF3D7_0811300,PF3D7_1027400,PF3D7_1139100,PF3D7_1307000,PF3D7_1308900,PF3D7_1364500,PF3D7_1417200,	53.3	2.38	3.99	0.00860109	0.0898114	1
PF3D7_1217500	conserved Plasmodium protein, unknown function		GO:0061013	regulation of mRNA catabolic process	18	9	PF3D7_0205500,PF3D7_0623100,PF3D7_0722100,PF3D7_0811300,PF3D7_1027400,PF3D7_1307000,PF3D7_1308900,PF3D7_1364500,PF3D7_1417200,	50	2.24	3.49	0.00912824	0.0938606	1
PF3D7_1225600	conserved Plasmodium protein, unknown function		GO:0050684	regulation of mRNA processing	18	9	PF3D7_0517300,PF3D7_0623100,PF3D7_0623600,PF3D7_1002400,PF3D7_1139100,PF3D7_1217200,PF3D7_1230800,PF3D7_1406200,PF3D7_1419900,	50	2.24	3.49	0.00912824	0.0938606	1
PF3D7_1236400	conserved Plasmodium protein, unknown function		GO:0006165	nucleoside diphosphate phosphorylation	21	10	PF3D7_0624000,PF3D7_0626800,PF3D7_0915400,PF3D7_0922500,PF3D7_1015900,PF3D7_1120100,PF3D7_1324900,PF3D7_1436000,PF3D7_1439900,PF3D7_1462800,	47.6	2.13	3.17	0.00924288	0.0943193	1
PF3D7_1237200	conserved Plasmodium protein, unknown function		GO:0000055	ribosomal large subunit export from nucleus	5	4	PF3D7_0302900,PF3D7_0716100,PF3D7_0729300,PF3D7_1423000,	80	3.58	13.93	0.0102436	0.102971	1
PF3D7_1237500	conserved Plasmodium protein, unknown function		GO:0042451	purine nucleoside biosynthetic process	5	4	PF3D7_1012400,PF3D7_1029600,PF3D7_1033100,PF3D7_1325100,	80	3.58	13.93	0.0102436	0.102971	1
PF3D7_1239300	conserved Plasmodium protein, unknown function		GO:0005847	mRNA cleavage and polyadenylation specificity factor complex	5	4	PF3D7_0318600,PF3D7_0819000,PF3D7_1241100,PF3D7_1438500,	80	3.58	13.93	0.0102436	0.0469403	1
PF3D7_1251100	conserved Plasmodium protein, unknown function		GO:0006177	GMP biosynthetic process	3	3	PF3D7_0920800,PF3D7_1012400,PF3D7_1012600,	100	4.47	inf	0.0111713	0.105831	1
PF3D7_1252300	conserved Plasmodium protein, unknown function		GO:0002188	translation reinitiation	3	3	PF3D7_0529500,PF3D7_0813600,PF3D7_1212700,	100	4.47	inf	0.0111713	0.105831	1
PF3D7_1331200	conserved Plasmodium protein, unknown function		GO:0006167	AMP biosynthetic process	3	3	PF3D7_0206700,PF3D7_0520600,PF3D7_1354500,	100	4.47	inf	0.0111713	0.105831	1
PF3D7_1336000	conserved Plasmodium protein, unknown function		GO:0046037	GMP metabolic process	3	3	PF3D7_0920800,PF3D7_1012400,PF3D7_1012600,	100	4.47	inf	0.0111713	0.105831	1
PF3D7_1346500	conserved Plasmodium protein, unknown function		GO:0005850	eukaryotic translation initiation factor 2 complex	3	3	PF3D7_0728000,PF3D7_1010600,PF3D7_1410600,	100	4.47	inf	0.0111713	0.0495576	1
PF3D7_1351800	conserved Plasmodium protein, unknown function		GO:0070545	PeBoW complex	3	3	PF3D7_0630500,PF3D7_1107700,PF3D7_1405800,	100	4.47	inf	0.0111713	0.0495576	1
PF3D7_1351800	conserved Plasmodium protein, unknown function		GO:0034719	SMN-Sm protein complex	3	3	PF3D7_0822300,PF3D7_0909800,PF3D7_1125500,	100	4.47	inf	0.0111713	0.0495576	1
PF3D7_1352400	conserved Plasmodium protein, unknown function		GO:0004000	adenosine deaminase activity	3	3	PF3D7_1029600,PF3D7_1204600,PF3D7_1349400,	100	4.47	inf	0.0111713	0.180642	1
PF3D7_1358200	conserved Plasmodium protein, unknown function		GO:0070717	poly-purine tract binding	3	3	PF3D7_0623100,PF3D7_0923900,PF3D7_1224300,	100	4.47	inf	0.0111713	0.180642	1
PF3D7_1359000	conserved Plasmodium protein, unknown function		GO:0034513	box H/ACA snoRNA binding	3	3	PF3D7_0419800,PF3D7_1309500,PF3D7_1433000,	100	4.47	inf	0.0111713	0.180642	1
PF3D7_1363000	conserved Plasmodium protein, unknown function		GO:0004359	glutaminase activity	3	3	PF3D7_0621200,PF3D7_0926700,PF3D7_1116200,	100	4.47	inf	0.0111713	0.180642	1
PF3D7_1364400	conserved Plasmodium protein, unknown function		GO:0016840	carbon-nitrogen lyase activity	3	3	PF3D7_0206700,PF3D7_0621200,PF3D7_1116200,	100	4.47	inf	0.0111713	0.180642	1
PF3D7_1366300	conserved Plasmodium protein, unknown function		GO:0008143	poly(A) binding	3	3	PF3D7_0623100,PF3D7_0923900,PF3D7_1224300,	100	4.47	inf	0.0111713	0.180642	1
PF3D7_1367400	conserved Plasmodium protein, unknown function		GO:0046128	purine ribonucleoside metabolic process	10	6	PF3D7_0513300,PF3D7_1012400,PF3D7_1029600,PF3D7_1033100,PF3D7_1311900,PF3D7_1325100,	60	2.68	5.23	0.0112352	0.105831	1
PF3D7_1404800	conserved Plasmodium protein, unknown function		GO:0006614	SRP-dependent cotranslational protein targeting to membrane	10	6	PF3D7_0621900,PF3D7_1136400,PF3D7_1216300,PF3D7_1318800,PF3D7_1346100,PF3D7_1450100,	60	2.68	5.23	0.0112352	0.105831	1
PF3D7_1411500	conserved Plasmodium protein, unknown function		GO:0006740	NADPH regeneration	10	6	PF3D7_0610800,PF3D7_1325100,PF3D7_1436000,PF3D7_1439900,PF3D7_1453800,PF3D7_1454700,	60	2.68	5.23	0.0112352	0.105831	1
PF3D7_1421100	conserved Plasmodium protein, unknown function		GO:0006613	cotranslational protein targeting to membrane	10	6	PF3D7_0621900,PF3D7_1136400,PF3D7_1216300,PF3D7_1318800,PF3D7_1346100,PF3D7_1450100,	60	2.68	5.23	0.0112352	0.105831	1
PF3D7_1421600	conserved Plasmodium protein, unknown function		GO:0006541	glutamine metabolic process	10	6	PF3D7_0309500,PF3D7_0922600,PF3D7_1012600,PF3D7_1116200,PF3D7_1308200,PF3D7_1410200,	60	2.68	5.23	0.0112352	0.105831	1
PF3D7_1423700	conserved Plasmodium protein, unknown function		GO:0008173	RNA methyltransferase activity	48	18	PF3D7_0105600,PF3D7_0415100,PF3D7_0705000,PF3D7_0821500,PF3D7_0822200,PF3D7_0908600,PF3D7_0914300,PF3D7_1020400,PF3D7_1028000,PF3D7_1030700,PF3D7_1127300,PF3D7_1129400,PF3D7_1130600,PF3D7_1319300,PF3D7_1354300,PF3D7_1407100,PF3D7_1415800,PF3D7_1429400,	37.5	1.68	2.1	0.0123023	0.194786	1
PF3D7_1441100	conserved Plasmodium protein, unknown function		GO:0002097	tRNA wobble base modification	13	7	PF3D7_0717400,PF3D7_1028000,PF3D7_1138100,PF3D7_1204600,PF3D7_1227800,PF3D7_1349400,PF3D7_1441000,	53.8	2.41	4.07	0.0131032	0.121724	1
PF3D7_1450200	conserved Plasmodium protein, unknown function		GO:0000387	spliceosomal snRNP assembly	13	7	PF3D7_0405400,PF3D7_0409100,PF3D7_0822300,PF3D7_0909800,PF3D7_1110200,PF3D7_1125500,PF3D7_1126900,	53.8	2.41	4.07	0.0131032	0.121724	1
PF3D7_1451000	conserved Plasmodium protein, unknown function		GO:0005048	signal sequence binding	13	7	PF3D7_0524000,PF3D7_0621900,PF3D7_0627700,PF3D7_0815200,PF3D7_1136400,PF3D7_1346100,PF3D7_1450100,	53.8	2.41	4.07	0.0131032	0.203233	1
PF3D7_1451200	conserved Plasmodium protein, unknown function		GO:0016810	hydrolase activity, acting on carbon-nitrogen (but not peptide) bonds	22	10	PF3D7_0415300,PF3D7_0621200,PF3D7_0926700,PF3D7_1008000,PF3D7_1029600,PF3D7_1116200,PF3D7_1204600,PF3D7_1349400,PF3D7_1451400,PF3D7_1472200,	45.5	2.03	2.91	0.0136119	0.2069	1
PF3D7_1453000	conserved Plasmodium protein, unknown function		GO:0051028	mRNA transport	16	8	PF3D7_0205400,PF3D7_0205500,PF3D7_0602600,PF3D7_1139100,PF3D7_1223200,PF3D7_1230700,PF3D7_1369500,PF3D7_1459000,	50	2.24	3.49	0.0138793	0.12805	1
PF3D7_1453900	conserved Plasmodium protein, unknown function		GO:0043022	ribosome binding	32	13	PF3D7_0310600,PF3D7_0722400,PF3D7_0728000,PF3D7_0826700,PF3D7_0931000,PF3D7_1019000,PF3D7_1204300,PF3D7_1216300,PF3D7_1305300,PF3D7_1346100,PF3D7_1438000,PF3D7_1450100,PF3D7_1451100,	40.6	1.82	2.39	0.0154188	0.22977	1
PF3D7_1454200	conserved Plasmodium protein, unknown function		GO:0010646	regulation of cell communication	8	5	PF3D7_1013300,PF3D7_1029600,PF3D7_1230700,PF3D7_1344200,PF3D7_1442900,	62.5	2.79	5.81	0.0168908	0.150675	1
PF3D7_1457400	conserved Plasmodium protein, unknown function		GO:0009163	nucleoside biosynthetic process	8	5	PF3D7_0717400,PF3D7_1012400,PF3D7_1029600,PF3D7_1033100,PF3D7_1325100,	62.5	2.79	5.81	0.0168908	0.150675	1
PF3D7_1462400	conserved Plasmodium protein, unknown function		GO:0042455	ribonucleoside biosynthetic process	8	5	PF3D7_0717400,PF3D7_1012400,PF3D7_1029600,PF3D7_1033100,PF3D7_1325100,	62.5	2.79	5.81	0.0168908	0.150675	1
PF3D7_1466900	conserved Plasmodium protein, unknown function		GO:0034404	nucleobase-containing small molecule biosynthetic process	8	5	PF3D7_0717400,PF3D7_1012400,PF3D7_1029600,PF3D7_1033100,PF3D7_1325100,	62.5	2.79	5.81	0.0168908	0.150675	1
PF3D7_1469500	conserved Plasmodium protein, unknown function		GO:0009966	regulation of signal transduction	8	5	PF3D7_1013300,PF3D7_1029600,PF3D7_1230700,PF3D7_1344200,PF3D7_1442900,	62.5	2.79	5.81	0.0168908	0.150675	1
PF3D7_1473900	conserved Plasmodium protein, unknown function		GO:0005832	chaperonin-containing T-complex	8	5	PF3D7_0306800,PF3D7_0320300,PF3D7_0608700,PF3D7_1132200,PF3D7_1357800,	62.5	2.79	5.81	0.0168908	0.0733693	1
PF3D7_1476000	conserved Plasmodium protein, unknown function		GO:0101031	chaperone complex	8	5	PF3D7_0306800,PF3D7_0320300,PF3D7_0608700,PF3D7_1132200,PF3D7_1357800,	62.5	2.79	5.81	0.0168908	0.0733693	1
PF3D7_0104500	conserved protein, unknown function		GO:0003727	single-stranded RNA binding	8	5	PF3D7_0606500,PF3D7_0623100,PF3D7_0923900,PF3D7_1027400,PF3D7_1224300,	62.5	2.79	5.81	0.0168908	0.242207	1
PF3D7_0304900	conserved protein, unknown function		GO:0002161	aminoacyl-tRNA editing activity	8	5	PF3D7_0622800,PF3D7_1213800,PF3D7_1332900,PF3D7_1367700,PF3D7_1461900,	62.5	2.79	5.81	0.0168908	0.242207	1
PF3D7_0311500	conserved protein, unknown function		GO:0003746	translation elongation factor activity	26	11	PF3D7_0319600,PF3D7_0905800,PF3D7_0913200,PF3D7_0931000,PF3D7_1123400,PF3D7_1204300,PF3D7_1338300,PF3D7_1357000,PF3D7_1357100,PF3D7_1406200,PF3D7_1451100,	42.3	1.89	2.56	0.0180916	0.254622	1
PF3D7_0319900	conserved protein, unknown function		GO:0046939	nucleotide phosphorylation	23	10	PF3D7_0624000,PF3D7_0626800,PF3D7_0915400,PF3D7_0922500,PF3D7_1015900,PF3D7_1120100,PF3D7_1324900,PF3D7_1436000,PF3D7_1439900,PF3D7_1462800,	43.5	1.94	2.68	0.0193593	0.171559	1
PF3D7_0415100	conserved protein, unknown function		GO:0030120	vesicle coat	23	10	PF3D7_0214100,PF3D7_0606700,PF3D7_0617100,PF3D7_0905900,PF3D7_1134800,PF3D7_1219100,PF3D7_1230700,PF3D7_1311400,PF3D7_1361100,PF3D7_1429800,	43.5	1.94	2.68	0.0193593	0.0832249	1
PF3D7_0703700	conserved protein, unknown function		GO:0000478	endonucleolytic cleavage involved in rRNA processing	11	6	PF3D7_0106700,PF3D7_0825500,PF3D7_1144000,PF3D7_1367400,PF3D7_1451900,PF3D7_1471000,	54.5	2.44	4.18	0.0200938	0.174621	1
PF3D7_0711100	conserved protein, unknown function		GO:0006739	NADP metabolic process	11	6	PF3D7_0610800,PF3D7_1325100,PF3D7_1436000,PF3D7_1439900,PF3D7_1453800,PF3D7_1454700,	54.5	2.44	4.18	0.0200938	0.174621	1
PF3D7_0720200	conserved protein, unknown function		GO:0000479	endonucleolytic cleavage of tricistronic rRNA transcript (SSU-rRNA, 5.8S rRNA, LSU-rRNA)	11	6	PF3D7_0106700,PF3D7_0825500,PF3D7_1144000,PF3D7_1367400,PF3D7_1451900,PF3D7_1471000,	54.5	2.44	4.18	0.0200938	0.174621	1
PF3D7_0720600	conserved protein, unknown function		GO:0005682	U5 snRNP	11	6	PF3D7_0405400,PF3D7_0822300,PF3D7_0909800,PF3D7_1125500,PF3D7_1126900,PF3D7_1414800,	54.5	2.44	4.18	0.0200938	0.085501	1
PF3D7_0725300	conserved protein, unknown function		GO:0043488	regulation of mRNA stability	17	8	PF3D7_0205500,PF3D7_0623100,PF3D7_0722100,PF3D7_0811300,PF3D7_1307000,PF3D7_1308900,PF3D7_1364500,PF3D7_1417200,	47.1	2.1	3.1	0.0211721	0.180967	1
PF3D7_0811400	conserved protein, unknown function		GO:0008175	tRNA methyltransferase activity	17	8	PF3D7_0908600,PF3D7_0914300,PF3D7_1028000,PF3D7_1030700,PF3D7_1127300,PF3D7_1130600,PF3D7_1319300,PF3D7_1429400,	47.1	2.1	3.1	0.0211721	0.29256	1
PF3D7_0813400	conserved protein, unknown function		GO:0061014	positive regulation of mRNA catabolic process	14	7	PF3D7_0205500,PF3D7_0811300,PF3D7_1027400,PF3D7_1307000,PF3D7_1308900,PF3D7_1364500,PF3D7_1417200,	50	2.24	3.49	0.021227	0.180967	1
PF3D7_0814500	conserved protein, unknown function		GO:0048024	regulation of mRNA splicing, via spliceosome	14	7	PF3D7_0517300,PF3D7_0623600,PF3D7_1002400,PF3D7_1139100,PF3D7_1217200,PF3D7_1230800,PF3D7_1419900,	50	2.24	3.49	0.021227	0.180967	1
PF3D7_0913000	conserved protein, unknown function		GO:0006402	mRNA catabolic process	40	15	PF3D7_0205400,PF3D7_0205500,PF3D7_0513200,PF3D7_0606600,PF3D7_0722100,PF3D7_0811300,PF3D7_1010200,PF3D7_1027400,PF3D7_1209200,PF3D7_1307000,PF3D7_1308900,PF3D7_1327700,PF3D7_1352700,PF3D7_1364500,PF3D7_1417200,	37.5	1.68	2.1	0.0213722	0.181059	1
PF3D7_0913300	conserved protein, unknown function		GO:0020003	symbiont-containing vacuole	205	58	PF3D7_0100800,PF3D7_0102200,PF3D7_0112000,PF3D7_0115600,PF3D7_0200200,PF3D7_0201900,PF3D7_0400500,PF3D7_0401300,PF3D7_0413300,PF3D7_0425700,PF3D7_0501300,PF3D7_0502400,PF3D7_0532100,PF3D7_0629200,PF3D7_0632000,PF3D7_0700500,PF3D7_0709300,PF3D7_0732300,PF3D7_0732400,PF3D7_0831700,PF3D7_0901300,PF3D7_0901400,PF3D7_0925900,PF3D7_1001500,PF3D7_1040000,PF3D7_1040300,PF3D7_1041000,PF3D7_1100300,PF3D7_1…	28.3	1.26	1.39	0.0252466	0.103414	1
PF3D7_1007600	conserved protein, unknown function		GO:0042327	positive regulation of phosphorylation	6	4	PF3D7_0512300,PF3D7_0826700,PF3D7_1225700,PF3D7_1305300,	66.7	2.98	6.96	0.0252954	0.206503	1
PF3D7_1120000	conserved protein, unknown function		GO:0046364	monosaccharide biosynthetic process	6	4	PF3D7_0922500,PF3D7_1436000,PF3D7_1439900,PF3D7_1462800,	66.7	2.98	6.96	0.0252954	0.206503	1
PF3D7_1124300	conserved protein, unknown function		GO:0045937	positive regulation of phosphate metabolic process	6	4	PF3D7_0512300,PF3D7_0826700,PF3D7_1225700,PF3D7_1305300,	66.7	2.98	6.96	0.0252954	0.206503	1
PF3D7_1248700	conserved protein, unknown function		GO:0010562	positive regulation of phosphorus metabolic process	6	4	PF3D7_0512300,PF3D7_0826700,PF3D7_1225700,PF3D7_1305300,	66.7	2.98	6.96	0.0252954	0.206503	1
PF3D7_1309000	conserved protein, unknown function		GO:0019319	hexose biosynthetic process	6	4	PF3D7_0922500,PF3D7_1436000,PF3D7_1439900,PF3D7_1462800,	66.7	2.98	6.96	0.0252954	0.206503	1
PF3D7_1315000	conserved protein, unknown function		GO:0006094	gluconeogenesis	6	4	PF3D7_0922500,PF3D7_1436000,PF3D7_1439900,PF3D7_1462800,	66.7	2.98	6.96	0.0252954	0.206503	1
PF3D7_1316900	conserved protein, unknown function		GO:0005851	eukaryotic translation initiation factor 2B complex	6	4	PF3D7_0728000,PF3D7_1013900,PF3D7_1213900,PF3D7_1326400,	66.7	2.98	6.96	0.0252954	0.103414	1
PF3D7_1329500	conserved protein, unknown function		GO:0048500	signal recognition particle	6	4	PF3D7_0621900,PF3D7_1136400,PF3D7_1216300,PF3D7_1450100,	66.7	2.98	6.96	0.0252954	0.103414	1
PF3D7_1339300	conserved protein, unknown function		GO:0005786	signal recognition particle, endoplasmic reticulum targeting	6	4	PF3D7_0621900,PF3D7_1136400,PF3D7_1216300,PF3D7_1450100,	66.7	2.98	6.96	0.0252954	0.103414	1
PF3D7_1351100	conserved protein, unknown function		GO:0070006	metalloaminopeptidase activity	6	4	PF3D7_1015300,PF3D7_1434600,PF3D7_1446200,PF3D7_1454400,	66.7	2.98	6.96	0.0252954	0.331457	1
PF3D7_1366900	conserved protein, unknown function		GO:0004407	histone deacetylase activity	6	4	PF3D7_0415300,PF3D7_1008000,PF3D7_1451400,PF3D7_1472200,	66.7	2.98	6.96	0.0252954	0.331457	1
PF3D7_1369500	conserved protein, unknown function		GO:0033558	protein deacetylase activity	6	4	PF3D7_0415300,PF3D7_1008000,PF3D7_1451400,PF3D7_1472200,	66.7	2.98	6.96	0.0252954	0.331457	1
PF3D7_1408700	conserved protein, unknown function		GO:0005684	U2-type spliceosomal complex	34	13	PF3D7_0308600,PF3D7_0308900,PF3D7_0822300,PF3D7_0909800,PF3D7_1003800,PF3D7_1033600,PF3D7_1125500,PF3D7_1209200,PF3D7_1238300,PF3D7_1414800,PF3D7_1451500,PF3D7_1461600,PF3D7_1474500,	38.2	1.71	2.16	0.0264049	0.106901	1
PF3D7_1456900	conserved protein, unknown function		GO:0006414	translational elongation	21	9	PF3D7_0309600,PF3D7_0319600,PF3D7_0913200,PF3D7_0931000,PF3D7_1123400,PF3D7_1338300,PF3D7_1357000,PF3D7_1357100,PF3D7_1451100,	42.9	1.92	2.62	0.0288507	0.234108	1
PF3D7_1459400	conserved protein, unknown function		GO:0016571	histone methylation	18	8	PF3D7_0811500,PF3D7_0823300,PF3D7_1243800,PF3D7_1322100,PF3D7_1355300,PF3D7_1361000,PF3D7_1407100,PF3D7_1426200,	44.4	1.99	2.79	0.0308071	0.246305	1
PF3D7_1465400	conserved protein, unknown function		GO:0043487	regulation of RNA stability	18	8	PF3D7_0205500,PF3D7_0623100,PF3D7_0722100,PF3D7_0811300,PF3D7_1307000,PF3D7_1308900,PF3D7_1364500,PF3D7_1417200,	44.4	1.99	2.79	0.0308071	0.246305	1
PF3D7_1142400	coproporphyrinogen-III oxidase		GO:0006406	mRNA export from nucleus	9	5	PF3D7_0205400,PF3D7_0205500,PF3D7_0602600,PF3D7_1223200,PF3D7_1459000,	55.6	2.48	4.35	0.0310853	0.246305	1
PF3D7_0513200	CPSF domain-containing protein, putative		GO:0023051	regulation of signaling	9	5	PF3D7_1013300,PF3D7_1029600,PF3D7_1230700,PF3D7_1344200,PF3D7_1442900,	55.6	2.48	4.35	0.0310853	0.246305	1
PF3D7_0830400	CRA domain-containing protein, putative		GO:0140677	molecular function activator activity	9	5	PF3D7_0501100,PF3D7_0502800,PF3D7_0724400,PF3D7_1244200,PF3D7_1334200,	55.6	2.48	4.35	0.0310853	0.376697	1
PF3D7_0629900	CRAL/TRIO domain-containing protein, putative		GO:0001671	ATPase activator activity	9	5	PF3D7_0501100,PF3D7_0502800,PF3D7_0724400,PF3D7_1244200,PF3D7_1334200,	55.6	2.48	4.35	0.0310853	0.376697	1
PF3D7_1410200	CTP synthase		GO:0008235	metalloexopeptidase activity	9	5	PF3D7_1015300,PF3D7_1428300,PF3D7_1434600,PF3D7_1446200,PF3D7_1454400,	55.6	2.48	4.35	0.0310853	0.376697	1
PF3D7_1359400	CUGBP Elav-like family member 1		GO:0016423	tRNA (guanine) methyltransferase activity	9	5	PF3D7_0914300,PF3D7_1030700,PF3D7_1127300,PF3D7_1319300,PF3D7_1429400,	55.6	2.48	4.35	0.0310853	0.376697	1
PF3D7_0629800	cullin-2, putative		GO:0005643	nuclear pore	15	7	PF3D7_0419600,PF3D7_0524000,PF3D7_0627700,PF3D7_0815200,PF3D7_0903500,PF3D7_1230700,PF3D7_1364200,	46.7	2.09	3.05	0.0322748	0.129409	1
PF3D7_0113900	CX3CL1-binding protein 1		GO:0000288	nuclear-transcribed mRNA catabolic process, deadenylation-dependent decay	12	6	PF3D7_0205500,PF3D7_0811300,PF3D7_1307000,PF3D7_1308900,PF3D7_1364500,PF3D7_1417200,	50	2.24	3.48	0.0327132	0.257688	1
PF3D7_1301700	CX3CL1-binding protein 2		GO:0008320	protein transmembrane transporter activity	12	6	PF3D7_0617000,PF3D7_0627700,PF3D7_1125400,PF3D7_1318800,PF3D7_1333300,PF3D7_1346100,	50	2.24	3.48	0.0327132	0.376697	1
PF3D7_0321900	cyclic amine resistance locus protein		GO:0022884	macromolecule transmembrane transporter activity	12	6	PF3D7_0617000,PF3D7_0627700,PF3D7_1125400,PF3D7_1318800,PF3D7_1333300,PF3D7_1346100,	50	2.24	3.48	0.0327132	0.376697	1
PF3D7_0802400	cyclin-like protein, putative		GO:0140318	protein transporter activity	12	6	PF3D7_0617000,PF3D7_0627700,PF3D7_1125400,PF3D7_1318800,PF3D7_1333300,PF3D7_1346100,	50	2.24	3.48	0.0327132	0.376697	1
PF3D7_0206100	cysteine desulfuration protein SufE		GO:0004177	aminopeptidase activity	12	6	PF3D7_1015300,PF3D7_1116700,PF3D7_1311800,PF3D7_1434600,PF3D7_1446200,PF3D7_1454400,	50	2.24	3.48	0.0327132	0.376697	1
PF3D7_1458000	cysteine proteinase falcipain 1		GO:1902531	regulation of intracellular signal transduction	4	3	PF3D7_1230700,PF3D7_1344200,PF3D7_1442900,	75	3.35	10.44	0.0372039	0.279964	1
PF3D7_1115700	cysteine proteinase falcipain 2a		GO:0006360	transcription by RNA polymerase I	4	3	PF3D7_0407300,PF3D7_1134700,PF3D7_1143300,	75	3.35	10.44	0.0372039	0.279964	1
PF3D7_1115300	cysteine proteinase falcipain 2b		GO:0000244	spliceosomal tri-snRNP complex assembly	4	3	PF3D7_0405400,PF3D7_0409100,PF3D7_1110200,	75	3.35	10.44	0.0372039	0.279964	1
PF3D7_1015200	cysteine--tRNA ligase		GO:0046040	IMP metabolic process	4	3	PF3D7_0206700,PF3D7_1012400,PF3D7_1354500,	75	3.35	10.44	0.0372039	0.279964	1
PF3D7_1015200	cysteine--tRNA ligase		GO:0043928	exonucleolytic catabolism of deadenylated mRNA	4	3	PF3D7_0811300,PF3D7_1307000,PF3D7_1364500,	75	3.35	10.44	0.0372039	0.279964	1
PF3D7_1015200	cysteine--tRNA ligase		GO:0032968	positive regulation of transcription elongation from RNA polymerase II promoter	4	3	PF3D7_0415300,PF3D7_0520700,PF3D7_1406200,	75	3.35	10.44	0.0372039	0.279964	1
PF3D7_1349400	cytidine and deoxycytidylate deaminase, putative		GO:0018023	peptidyl-lysine trimethylation	4	3	PF3D7_0823300,PF3D7_1243800,PF3D7_1322100,	75	3.35	10.44	0.0372039	0.279964	1
PF3D7_1204600	cytidine deaminase, putative		GO:0032958	inositol phosphate biosynthetic process	4	3	PF3D7_0514800,PF3D7_1008000,PF3D7_1430300,	75	3.35	10.44	0.0372039	0.279964	1
PF3D7_1441000	cytoplasmic tRNA 2-thiolation protein 2, putative		GO:0043527	tRNA methyltransferase complex	4	3	PF3D7_0912800,PF3D7_1127300,PF3D7_1409000,	75	3.35	10.44	0.0372039	0.143648	1
PF3D7_0614200	cytosolic Fe-S cluster assembly factor NAR1, putative		GO:0072588	box H/ACA RNP complex	4	3	PF3D7_0419800,PF3D7_1309500,PF3D7_1433000,	75	3.35	10.44	0.0372039	0.143648	1
PF3D7_1439100	DEAD/DEAH box helicase, putative		GO:0031429	box H/ACA snoRNP complex	4	3	PF3D7_0419800,PF3D7_1309500,PF3D7_1433000,	75	3.35	10.44	0.0372039	0.143648	1
PF3D7_1302600	deoxyhypusine hydroxylase		GO:0005956	protein kinase CK2 complex	4	3	PF3D7_1103700,PF3D7_1108400,PF3D7_1342400,	75	3.35	10.44	0.0372039	0.143648	1
PF3D7_1412600	deoxyhypusine synthase		GO:0008139	nuclear localization sequence binding	4	3	PF3D7_0524000,PF3D7_0627700,PF3D7_0815200,	75	3.35	10.44	0.0372039	0.398239	1
PF3D7_0603300	dihydroorotate dehydrogenase		GO:0032041	NAD-dependent histone deacetylase activity (H3-K14 specific)	4	3	PF3D7_1008000,PF3D7_1451400,PF3D7_1472200,	75	3.35	10.44	0.0372039	0.398239	1
PF3D7_0918800	dihydrouridine synthase, putative		GO:0031078	histone deacetylase activity (H3-K14 specific)	4	3	PF3D7_1008000,PF3D7_1451400,PF3D7_1472200,	75	3.35	10.44	0.0372039	0.398239	1
PF3D7_1116700	dipeptidyl aminopeptidase 1		GO:0019239	deaminase activity	4	3	PF3D7_1029600,PF3D7_1204600,PF3D7_1349400,	75	3.35	10.44	0.0372039	0.398239	1
PF3D7_1413800	diphthamide biosynthesis protein 1, putative		GO:0061608	nuclear import signal receptor activity	4	3	PF3D7_0524000,PF3D7_0627700,PF3D7_0815200,	75	3.35	10.44	0.0372039	0.398239	1
PF3D7_1429500	diphthamide biosynthesis protein 2, putative		GO:0006366	transcription by RNA polymerase II	32	12	PF3D7_0205400,PF3D7_0205500,PF3D7_0318200,PF3D7_0520700,PF3D7_0934100,PF3D7_1027400,PF3D7_1032900,PF3D7_1244200,PF3D7_1302000,PF3D7_1304900,PF3D7_1364800,PF3D7_1406200,	37.5	1.68	2.09	0.0376224	0.281541	1
PF3D7_1009000	diphthine methyl ester synthase, putative		GO:0000154	rRNA modification	29	11	PF3D7_0415100,PF3D7_0419800,PF3D7_0821500,PF3D7_1020400,PF3D7_1020700,PF3D7_1129400,PF3D7_1309500,PF3D7_1354300,PF3D7_1407100,PF3D7_1415800,PF3D7_1433000,	37.9	1.7	2.13	0.0420277	0.304804	1
PF3D7_0523800	divalent metal transporter, putative		GO:0090502	RNA phosphodiester bond hydrolysis, endonucleolytic	16	7	PF3D7_0106700,PF3D7_0709600,PF3D7_0825500,PF3D7_1144000,PF3D7_1367400,PF3D7_1451900,PF3D7_1471000,	43.8	1.96	2.71	0.0465824	0.304804	1
PF3D7_0727300	DNA (cytosine-5)-methyltransferase		GO:0006090	pyruvate metabolic process	26	10	PF3D7_0624000,PF3D7_0626800,PF3D7_0915400,PF3D7_0922500,PF3D7_1015900,PF3D7_1120100,PF3D7_1324900,PF3D7_1436000,PF3D7_1439900,PF3D7_1462800,	38.5	1.72	2.18	0.0469098	0.304804	1
PF3D7_1433500	DNA topoisomerase 2		GO:0009132	nucleoside diphosphate metabolic process	26	10	PF3D7_0624000,PF3D7_0626800,PF3D7_0915400,PF3D7_0922500,PF3D7_1015900,PF3D7_1120100,PF3D7_1324900,PF3D7_1436000,PF3D7_1439900,PF3D7_1462800,	38.5	1.72	2.18	0.0469098	0.304804	1
PF3D7_1216900	DNA-binding chaperone, putative		GO:0044538	host cell periphery	26	10	PF3D7_0113000,PF3D7_0301300,PF3D7_0424500,PF3D7_0424600,PF3D7_0424700,PF3D7_0532400,PF3D7_0701900,PF3D7_1148700,PF3D7_1149300,PF3D7_1476200,	38.5	1.72	2.18	0.0469098	0.164202	1
PF3D7_1134700	DNA-directed RNA polymerase I subunit RPA2, putative		GO:0016877	ligase activity, forming carbon-sulfur bonds	26	10	PF3D7_0215300,PF3D7_0301000,PF3D7_0401900,PF3D7_0525100,PF3D7_0619500,PF3D7_0627800,PF3D7_1200700,PF3D7_1225800,PF3D7_1238800,PF3D7_1479000,	38.5	1.72	2.18	0.0469098	0.408673	1
PF3D7_0205500	DNA-directed RNA polymerase II 16 kDa subunit, putative		GO:0019856	pyrimidine nucleobase biosynthetic process	7	4	PF3D7_0603300,PF3D7_1023200,PF3D7_1308200,PF3D7_1410200,	57.1	2.55	4.64	0.0486812	0.304804	1
PF3D7_0318200	DNA-directed RNA polymerase II subunit RPB1		GO:0006206	pyrimidine nucleobase metabolic process	7	4	PF3D7_0603300,PF3D7_1023200,PF3D7_1308200,PF3D7_1410200,	57.1	2.55	4.64	0.0486812	0.304804	1
PF3D7_1304900	DNA-directed RNA polymerase II subunit RPB11, putative		GO:0030137	COPI-coated vesicle	7	4	PF3D7_0606700,PF3D7_0905900,PF3D7_1134800,PF3D7_1429800,	57.1	2.55	4.64	0.0486812	0.164202	1
PF3D7_0923000	DNA-directed RNA polymerase II subunit RPB3, putative		GO:0030126	COPI vesicle coat	7	4	PF3D7_0606700,PF3D7_0905900,PF3D7_1134800,PF3D7_1429800,	57.1	2.55	4.64	0.0486812	0.164202	1
PF3D7_1027400	DNA-directed RNA polymerase II subunit RPB7, putative		GO:0005849	mRNA cleavage factor complex	7	4	PF3D7_0318600,PF3D7_0819000,PF3D7_1241100,PF3D7_1438500,	57.1	2.55	4.64	0.0486812	0.164202	1
PF3D7_1329000	DNA-directed RNA polymerase III subunit RPC1, putative		GO:0030663	COPI-coated vesicle membrane	7	4	PF3D7_0606700,PF3D7_0905900,PF3D7_1134800,PF3D7_1429800,	57.1	2.55	4.64	0.0486812	0.164202	1
PF3D7_1206600	DNA-directed RNA polymerase III subunit RPC2, putative		GO:0008312	7S RNA binding	7	4	PF3D7_0621900,PF3D7_1136400,PF3D7_1216300,PF3D7_1450100,	57.1	2.55	4.64	0.0486812	0.408673	1
PF3D7_1463400	DNA-directed RNA polymerase III subunit RPC4, putative		GO:0016884	carbon-nitrogen ligase activity, with glutamine as amido-N-donor	7	4	PF3D7_0309500,PF3D7_0926700,PF3D7_1012600,PF3D7_1308200,	57.1	2.55	4.64	0.0486812	0.408673	1
PF3D7_1458800	DNA-directed RNA polymerase III subunit RPC5, putative		GO:0019213	deacetylase activity	7	4	PF3D7_0415300,PF3D7_1008000,PF3D7_1451400,PF3D7_1472200,	57.1	2.55	4.64	0.0486812	0.408673	1
PF3D7_1143300	DNA-directed RNA polymerases I and III subunit RPAC1, putative		GO:0000339	RNA cap binding	7	4	PF3D7_0315100,PF3D7_1007900,PF3D7_1369500,PF3D7_1468700,	57.1	2.55	4.64	0.0486812	0.408673	1
PF3D7_1415200	DNA-directed RNA polymerases I and III subunit RPAC2, putative		GO:0140142	nucleocytoplasmic carrier activity	7	4	PF3D7_0302900,PF3D7_0524000,PF3D7_0627700,PF3D7_0815200,	57.1	2.55	4.64	0.0486812	0.408673	1
PF3D7_1364800	DNA-directed RNA polymerases I, II, and III subunit RPABC1, putative		GO:0016763	pentosyltransferase activity	7	4	PF3D7_0513300,PF3D7_0717400,PF3D7_1012400,PF3D7_1434100,	57.1	2.55	4.64	0.0486812	0.408673	1
PF3D7_1213700	DNA-directed RNA polymerases I, II, and III subunit RPABC3, putative		GO:0061157	mRNA destabilization	13	6	PF3D7_0205500,PF3D7_0811300,PF3D7_1307000,PF3D7_1308900,PF3D7_1364500,PF3D7_1417200,	46.2	2.06	2.99	0.0495218	0.304804	1
PF3D7_0814200	DNA/RNA-binding protein Alba 1		GO:0050779	RNA destabilization	13	6	PF3D7_0205500,PF3D7_0811300,PF3D7_1307000,PF3D7_1308900,PF3D7_1364500,PF3D7_1417200,	46.2	2.06	2.99	0.0495218	0.304804	1
PF3D7_1346300	DNA/RNA-binding protein Alba 2		GO:0005685	U1 snRNP	13	6	PF3D7_0822300,PF3D7_0909800,PF3D7_0935000,PF3D7_1125500,PF3D7_1126900,PF3D7_1414800,	46.2	2.06	2.99	0.0495218	0.164202	1
PF3D7_1006200	DNA/RNA-binding protein Alba 3		GO:0016788	hydrolase activity, acting on ester bonds	13	6	PF3D7_0112000,PF3D7_1134500,PF3D7_1252600,PF3D7_1340600,PF3D7_1406200,PF3D7_1411900,	46.2	2.06	2.99	0.0495218	0.408673	1
PF3D7_1347500	DNA/RNA-binding protein Alba 4		GO:0020005	symbiont-containing vacuole membrane	44	15	PF3D7_0112000,PF3D7_0501300,PF3D7_0532100,PF3D7_0709300,PF3D7_1001500,PF3D7_1102700,PF3D7_1102800,PF3D7_1105600,PF3D7_1116800,PF3D7_1345100,PF3D7_1401400,PF3D7_1420700,PF3D7_1436300,PF3D7_1464600,PF3D7_1471100,	34.1	1.52	1.81	0.0499928	0.164202	1
PF3D7_1467500	DNA/RNA-binding protein KIN17, putative
PF3D7_1010200	DNA2/NAM7 helicase, putative
PF3D7_0201700	DnaJ protein, putative
PF3D7_0220100	DnaJ protein, putative
PF3D7_0502800	DnaJ protein, putative
PF3D7_0629200	DnaJ protein, putative
PF3D7_0823800	DnaJ protein, putative
PF3D7_0831200	DnaJ protein, putative
PF3D7_1136800	DnaJ protein, putative
PF3D7_1149600	DnaJ protein, putative
PF3D7_1401100	DnaJ protein, putative
PF3D7_1413900	DnaJ protein, putative
PF3D7_1420300	DNL-type zinc finger protein
PF3D7_1218500	dynamin-like protein, putative
PF3D7_1434500	dynein-related AAA-type ATPase, putative
PF3D7_1450400	E3 ubiquitin-protein ligase ZNF598, putative
PF3D7_1001500	early transcribed membrane protein 10.1
PF3D7_1102700	early transcribed membrane protein 11.1
PF3D7_1102800	early transcribed membrane protein 11.2
PF3D7_1401400	early transcribed membrane protein 14.1
PF3D7_0532100	early transcribed membrane protein 5
PF3D7_0519800	EELM2 domain-containing protein, putative
PF3D7_0108500	ELM2 domain-containing protein, putative
PF3D7_1357000	elongation factor 1-alpha
PF3D7_1357100	elongation factor 1-alpha
PF3D7_0913200	elongation factor 1-beta
PF3D7_0319600	elongation factor 1-delta, putative
PF3D7_1338300	elongation factor 1-gamma, putative
PF3D7_1451100	elongation factor 2
PF3D7_0931000	elongation factor Tu, putative
PF3D7_1227800	elongator complex protein 3, putative
PF3D7_0202200	EMP1-trafficking protein
PF3D7_0730900	EMP1-trafficking protein
PF3D7_0731100	EMP1-trafficking protein
PF3D7_1002100	EMP1-trafficking protein
PF3D7_1302000	EMP1-trafficking protein
PF3D7_1478600	EMP1-trafficking protein
PF3D7_1344200	endoplasmic reticulum chaperone GRP170
PF3D7_1037700	enhancer of rudimentary homolog, putative
PF3D7_1015900	enolase
PF3D7_0301300	epoxide hydrolase 1
PF3D7_0811200	ER membrane protein complex subunit 1, putative
PF3D7_0306700	ER membrane protein complex subunit 5, putative
PF3D7_1139900	ER membrane protein complex subunit 8, putative
PF3D7_0413400	erythrocyte membrane protein 1 (PfEMP1), exon 1, pseudogene
PF3D7_0223300	erythrocyte membrane protein 1 (PfEMP1), exon 2
PF3D7_0101700	erythrocyte membrane protein 1 (PfEMP1), exon 2, pseudogene
PF3D7_0323900	erythrocyte membrane protein 1 (PfEMP1), exon 2, pseudogene
PF3D7_0221900	erythrocyte membrane protein 1 (PfEMP1), pseudogene
PF3D7_0302300	erythrocyte membrane protein 1 (PfEMP1), pseudogene
PF3D7_0600100	erythrocyte membrane protein 1 (PfEMP1), pseudogene
PF3D7_0601400	erythrocyte membrane protein 1 (PfEMP1), pseudogene
PF3D7_0631200	erythrocyte membrane protein 1 (PfEMP1), pseudogene
PF3D7_0713300	erythrocyte membrane protein 1 (PfEMP1), pseudogene
PF3D7_1219400	erythrocyte membrane protein 1 (PfEMP1), pseudogene
PF3D7_1240200	erythrocyte membrane protein 1 (PfEMP1), pseudogene
PF3D7_1480100	erythrocyte membrane protein 1 (PfEMP1), pseudogene
PF3D7_0100300	erythrocyte membrane protein 1, PfEMP1
PF3D7_0200100	erythrocyte membrane protein 1, PfEMP1
PF3D7_0223500	erythrocyte membrane protein 1, PfEMP1
PF3D7_0400400	erythrocyte membrane protein 1, PfEMP1
PF3D7_0412400	erythrocyte membrane protein 1, PfEMP1
PF3D7_0412700	erythrocyte membrane protein 1, PfEMP1
PF3D7_0412900	erythrocyte membrane protein 1, PfEMP1
PF3D7_0413100	erythrocyte membrane protein 1, PfEMP1
PF3D7_0420700	erythrocyte membrane protein 1, PfEMP1
PF3D7_0420900	erythrocyte membrane protein 1, PfEMP1
PF3D7_0421100	erythrocyte membrane protein 1, PfEMP1
PF3D7_0421300	erythrocyte membrane protein 1, PfEMP1
PF3D7_0425800	erythrocyte membrane protein 1, PfEMP1
PF3D7_0600200	erythrocyte membrane protein 1, PfEMP1
PF3D7_0600400	erythrocyte membrane protein 1, PfEMP1
PF3D7_0617400	erythrocyte membrane protein 1, PfEMP1
PF3D7_0632500	erythrocyte membrane protein 1, PfEMP1
PF3D7_0632800	erythrocyte membrane protein 1, PfEMP1
PF3D7_0700100	erythrocyte membrane protein 1, PfEMP1
PF3D7_0711700	erythrocyte membrane protein 1, PfEMP1
PF3D7_0712000	erythrocyte membrane protein 1, PfEMP1
PF3D7_0712300	erythrocyte membrane protein 1, PfEMP1
PF3D7_0712400	erythrocyte membrane protein 1, PfEMP1
PF3D7_0712600	erythrocyte membrane protein 1, PfEMP1
PF3D7_0712800	erythrocyte membrane protein 1, PfEMP1
PF3D7_0712900	erythrocyte membrane protein 1, PfEMP1
PF3D7_0808600	erythrocyte membrane protein 1, PfEMP1
PF3D7_0937600	erythrocyte membrane protein 1, PfEMP1
PF3D7_1100200	erythrocyte membrane protein 1, PfEMP1
PF3D7_1150400	erythrocyte membrane protein 1, PfEMP1
PF3D7_1200400	erythrocyte membrane protein 1, PfEMP1
PF3D7_1200600	erythrocyte membrane protein 1, PfEMP1
PF3D7_1240600	erythrocyte membrane protein 1, PfEMP1
PF3D7_1240900	erythrocyte membrane protein 1, PfEMP1
PF3D7_1300300	erythrocyte membrane protein 1, PfEMP1
PF3D7_0201900	erythrocyte membrane protein 3
PF3D7_0703500	erythrocyte membrane-associated antigen
PF3D7_1109400	essential nuclear protein 1, putative
PF3D7_1252600	esterase, putative
PF3D7_1347700	ethanolamine-phosphate cytidylyltransferase
PF3D7_1468700	eukaryotic initiation factor 4A
PF3D7_0422700	eukaryotic initiation factor 4A-III, putative
PF3D7_1123400	eukaryotic peptide chain release factor GTP-binding subunit, putative
PF3D7_0728000	eukaryotic translation initiation factor 2 subunit alpha
PF3D7_1010600	eukaryotic translation initiation factor 2 subunit beta
PF3D7_1410600	eukaryotic translation initiation factor 2 subunit gamma, putative
PF3D7_0628200	eukaryotic translation initiation factor 2-alpha kinase
PF3D7_1444500	eukaryotic translation initiation factor 2-alpha kinase 1
PF3D7_1212700	eukaryotic translation initiation factor 3 subunit A, putative
PF3D7_0517700	eukaryotic translation initiation factor 3 subunit B, putative
PF3D7_1206200	eukaryotic translation initiation factor 3 subunit C, putative
PF3D7_1007900	eukaryotic translation initiation factor 3 subunit D, putative
PF3D7_0528200	eukaryotic translation initiation factor 3 subunit E, putative
PF3D7_0918300	eukaryotic translation initiation factor 3 subunit F, putative
PF3D7_0815600	eukaryotic translation initiation factor 3 subunit G, putative
PF3D7_1419700	eukaryotic translation initiation factor 3 subunit H, putative
PF3D7_0716800	eukaryotic translation initiation factor 3 subunit I, putative
PF3D7_0310600	eukaryotic translation initiation factor 3 subunit K, putative
PF3D7_0612100	eukaryotic translation initiation factor 3 subunit L, putative
PF3D7_0418200	eukaryotic translation initiation factor 3 subunit M, putative
PF3D7_0315100	eukaryotic translation initiation factor 4E
PF3D7_1206700	eukaryotic translation initiation factor 5, putative
PF3D7_1204300	eukaryotic translation initiation factor 5A
PF3D7_1438000	eukaryotic translation initiation factor eIF2A, putative
PF3D7_1019000	eukaryotic translation initiation factor subunit eIF2A, putative
PF3D7_1337300	exoribonuclease, putative
PF3D7_1307000	exosome complex component RRP40, putative
PF3D7_1364500	exosome complex component RRP45, putative
PF3D7_1001400	exported lipase 1
PF3D7_1471100	exported protein 2
PF3D7_0222000	exported protein family 1
PF3D7_0713200	exported protein family 1
PF3D7_1039600	exported protein family 1, pseudogene
PF3D7_1100900	exported protein family 1, pseudogene
PF3D7_0101200	exported protein family 3
PF3D7_0222200	exported protein family 3
PF3D7_0601100	exported protein family 3
PF3D7_0631500	exported protein family 3
PF3D7_0101100	exported protein family 4
PF3D7_0324300	exported protein family 4
PF3D7_0631600	exported protein family 4
PF3D7_1039900	exported protein family 4
PF3D7_1101500	exported protein family 4
PF3D7_0222300	exported protein family 4, pseudogene
PF3D7_0701400	exported protein family 4, pseudogene
PF3D7_0302900	exportin-1, putative
PF3D7_1315900	exportin-T, putative
PF3D7_1360800	falcilysin
PF3D7_1128500	Fe-S cluster assembly factor HCF101, putative
PF3D7_1133700	FHA domain-containing protein, putative
PF3D7_0519700	FoP domain-containing protein, putative
PF3D7_0316600	formate-nitrite transporter
PF3D7_0105600	FtsJ-like methyltransferase, putative
PF3D7_1110300	G-patch domain-containing protein, putative
PF3D7_1006800	G-strand-binding protein 2
PF3D7_1253000	gametocyte erythrocyte cytosolic protein
PF3D7_0935600	gametocytogenesis-implicated protein
PF3D7_1016300	GBP130 protein
PF3D7_1301200	GBPH2 protein
PF3D7_1314900	general transcription factor IIH subunit 2
PF3D7_1453800	glucose-6-phosphate dehydrogenase-6-phosphogluconolactonase
PF3D7_1436000	glucose-6-phosphate isomerase
PF3D7_1349200	glutamate--tRNA ligase, putative
PF3D7_0113000	glutamic acid-rich protein GARP
PF3D7_0922600	glutamine synthetase, putative
PF3D7_1331700	glutamine--tRNA ligase, putative
PF3D7_0926700	glutamine-dependent NAD(+) synthetase, putative
PF3D7_1419300	glutathione S-transferase
PF3D7_1462800	glyceraldehyde-3-phosphate dehydrogenase
PF3D7_1212500	glycerol-3-phosphate 1-O-acyltransferase
PF3D7_1420400	glycine--tRNA ligase
PF3D7_1412800	glycylpeptide N-tetradecanoyltransferase
PF3D7_1113700	glyoxalase I
PF3D7_1012600	GMP synthase [glutamine-hydrolyzing]
PF3D7_1320000	golgi protein 1
PF3D7_1123500	golgi protein 2
PF3D7_1438600	Golgi to ER traffic protein 4
PF3D7_0713400	GPCR-like receptor SR25
PF3D7_1247300	GPI mannosyltransferase 2, putative
PF3D7_1201500	GPN-loop GTPase, putative
PF3D7_1349800	GPN-loop GTPase, putative
PF3D7_1117700	GTP-binding nuclear protein RAN/TC4
PF3D7_1462300	GTP-binding protein, putative
PF3D7_0907200	GTPase-activating protein, putative
PF3D7_1114200	GTPase-activating protein, putative
PF3D7_0604500	GYF domain-containing protein, putative
PF3D7_1309500	H/ACA ribonucleoprotein complex subunit 1, putative
PF3D7_1433000	H/ACA ribonucleoprotein complex subunit 3, putative
PF3D7_1033400	haloacid dehalogenase-like hydrolase
PF3D7_1226300	haloacid dehalogenase-like hydrolase, putative
PF3D7_1116800	heat shock protein 101
PF3D7_0708800	heat shock protein 110
PF3D7_0113700	heat shock protein 40, type II
PF3D7_0501100	heat shock protein 40, type II
PF3D7_0831700	heat shock protein 70
PF3D7_0917900	heat shock protein 70
PF3D7_1455400	hemolysin III
PF3D7_0624000	hexokinase
PF3D7_0204700	hexose transporter
PF3D7_1409600	histidine phosphatase, putative
PF3D7_1445100	histidine--tRNA ligase, putative
PF3D7_0831800	histidine-rich protein II
PF3D7_1372200	histidine-rich protein III
PF3D7_0823300	histone acetyltransferase GCN5
PF3D7_1008000	histone deacetylase 2
PF3D7_1472200	histone deacetylase, putative
PF3D7_0811500	histone-arginine methyltransferase CARM1, putative
PF3D7_1322100	histone-lysine N-methyltransferase SET2
PF3D7_1355300	histone-lysine N-methyltransferase, putative
PF3D7_1135400	HotDog domain-containing protein, putative
PF3D7_0527500	Hsc70-interacting protein
PF3D7_1434300	Hsp70/Hsp90 organizing protein
PF3D7_0221800	hypothetical protein
PF3D7_1253200	hypothetical protein
PF3D7_1012400	hypoxanthine-guanine phosphoribosyltransferase
PF3D7_0815200	importin subunit beta, putative
PF3D7_0920800	inosine-5'-monophosphate dehydrogenase
PF3D7_0514800	inositol polyphosphate multikinase, putative
PF3D7_1118300	insulinase, putative
PF3D7_0501400	interspersed repeat antigen
PF3D7_1352700	intron-binding protein aquarius, putative
PF3D7_1332900	isoleucine--tRNA ligase, putative
PF3D7_0524000	karyopherin beta
PF3D7_1022600	kelch protein K10
PF3D7_1343700	kelch protein K13
PF3D7_0201800	knob associated heat shock protein 40
PF3D7_0202000	knob-associated histidine-rich protein
PF3D7_0208200	KRR1 small subunit processome component, putative
PF3D7_1324900	L-lactate dehydrogenase
PF3D7_1457700	large ribosomal subunit nuclear export factor, putative
PF3D7_1431300	large subunit GTPase 1, putative
PF3D7_1354300	large subunit rRNA methyltransferase, putative
PF3D7_0622800	leucine--tRNA ligase, putative
PF3D7_1427100	lipase, putative
PF3D7_1314600	lipoate-protein ligase 1
PF3D7_0925900	lipocalin
PF3D7_1303400	LisH domain-containing protein, putative
PF3D7_0220000	liver stage antigen 3
PF3D7_0418400	LSM domain-containing protein, putative
PF3D7_1350100	lysine--tRNA ligase
PF3D7_0532400	lysine-rich membrane-associated PHISTb protein
PF3D7_0936700	lysophospholipase, putative
PF3D7_1311800	M1-family alanyl aminopeptidase
PF3D7_1446200	M17 leucyl aminopeptidase
PF3D7_1457300	MA3 domain-containing protein, putative
PF3D7_1229400	macrophage migration inhibitory factor
PF3D7_1209000	mago-binding protein, putative
PF3D7_1428200	major facilitator superfamily domain-containing protein, putative
PF3D7_0614300	major facilitator superfamily-related transporter, putative
PF3D7_0914700	major facilitator superfamily-related transporter, putative
PF3D7_0801800	mannose-6-phosphate isomerase, putative
PF3D7_0709300	mediator of RNA polymerase II transcription subunit 14, putative
PF3D7_1465200	mediator of RNA polymerase II transcription subunit 4, putative
PF3D7_1370300	membrane associated histidine-rich protein 1
PF3D7_1353200	membrane associated histidine-rich protein 2
PF3D7_0523900	MerC domain-containing protein, putative
PF3D7_0502400	merozoite surface protein 8
PF3D7_0102700	merozoite-associated tryptophan-rich antigen
PF3D7_0914300	met-10+ like protein, putative
PF3D7_1015300	methionine aminopeptidase 1b, putative
PF3D7_1434600	methionine aminopeptidase 2
PF3D7_1034900	methionine--tRNA ligase
PF3D7_0409300	methyltransferase, putative
PF3D7_1022100	methyltransferase, putative
PF3D7_1028000	methyltransferase, putative
PF3D7_1130600	methyltransferase, putative
PF3D7_1142700	methyltransferase, putative
PF3D7_0108400	mitochondrial carrier protein, putative
PF3D7_0108400	mitochondrial carrier protein, putative
PF3D7_0905200	mitochondrial carrier protein, putative
PF3D7_0908800	mitochondrial carrier protein, putative
PF3D7_0724400	mitochondrial import inner membrane translocase subunit TIM14, putative
PF3D7_1125400	mitochondrial import inner membrane translocase subunit TIM44, putative
PF3D7_1421500	mitochondrial import inner membrane translocase subunit TIM8, putative
PF3D7_0617000	mitochondrial import receptor subunit TOM40, putative
PF3D7_0823700	mitochondrial import receptor subunit TOM7, putative
PF3D7_0505000	MMS19-like protein, putative
PF3D7_1014400	MO15-related protein kinase
PF3D7_0705000	mRNA cap guanine-N7 methyltransferase, putative
PF3D7_0621300	mRNA-binding protein PUF3
PF3D7_0322100	mRNA-capping enzyme subunit beta
PF3D7_1308900	mRNA-decapping enzyme 2, putative
PF3D7_1334700	MSP7-like protein
PF3D7_0523000	multidrug resistance protein 1
PF3D7_1229100	multidrug resistance-associated protein 2
PF3D7_1217200	multiple RNA-binding domain-containing protein 1, putative
PF3D7_1020700	N-acetyltransferase, GNAT family, putative
PF3D7_1437000	N-acetyltransferase, GNAT family, putative
PF3D7_0309300	N2227-like protein, putative
PF3D7_1450300	NADPH--cytochrome P450 reductase, putative
PF3D7_0621800	nascent polypeptide-associated complex subunit alpha, putative
PF3D7_0107500	Niemann-Pick type C1-related protein
PF3D7_0923200	nitric oxide synthase, putative
PF3D7_1012700	NLI interacting factor-like phosphatase, putative
PF3D7_1355700	NLI interacting factor-like phosphatase, putative
PF3D7_0209900	non-coding RNA
PF3D7_0302400	non-coding RNA
PF3D7_1114300	non-coding RNA
PF3D7_1139400	non-coding RNA
PF3D7_1213000	non-coding RNA
PF3D7_1229200	non-coding RNA
PF3D7_1309120	non-coding RNA
PF3D7_0813300	NPL domain-containing protein, putative
PF3D7_0528800	nuclear GTP-binding protein, putative
PF3D7_0623100	nuclear polyadenylated RNA-binding protein NAB2, putative
PF3D7_1340300	nucleolar complex protein 2, putative
PF3D7_1317900	nucleolar complex protein 4, putative
PF3D7_1423000	nucleolar GTP-binding protein 2, putative
PF3D7_0801500	nucleolar protein 10, putative
PF3D7_1008800	nucleolar protein 5, putative
PF3D7_1118500	nucleolar protein 56, putative
PF3D7_0931100	nucleolar protein Nop52, putative
PF3D7_1422400	nucleolar RNA-associated protein, putative
PF3D7_0903500	nucleoporin NUP138, putative
PF3D7_1364200	nucleoporin NUP205, putative
PF3D7_1347200	nucleoside transporter 1
PF3D7_0919000	nucleosome assembly protein
PF3D7_1203700	nucleosome assembly protein
PF3D7_1223200	nucleus export protein BRR6, putative
PF3D7_0406500	NYN domain-containing protein, putative
PF3D7_0722400	Obg-like ATPase 1, putative
PF3D7_1143800	oocyst capsule protein Cap93, putative
PF3D7_1417600	ookinete surface and oocyst capsule protein OSCP, putative
PF3D7_1023200	orotidine 5'-phosphate decarboxylase
PF3D7_1431200	OST-HTH associated domain protein, putative
PF3D7_1411900	p1/s1 nuclease, putative
PF3D7_1129100	parasitophorous vacuolar protein 1
PF3D7_1336700	parasitophorous vacuolar protein 3, putative
PF3D7_0205400	PCI domain-containing protein, putative
PF3D7_0510400	PDCD2 domain-containing protein, putative
PF3D7_0716200	PDCD2 domain-containing protein, putative
PF3D7_0206300	pentafunctional AROM polypeptide, putative, pseudogene
PF3D7_1018300	peptidase, putative
PF3D7_0322000	peptidyl-prolyl cis-trans isomerase
PF3D7_0804800	peptidyl-prolyl cis-trans isomerase
PF3D7_1116300	peptidyl-prolyl cis-trans isomerase
PF3D7_0923300	perforin-like protein 3
PF3D7_0802300	periodic tryptophan protein 2, putative
PF3D7_1107700	pescadillo homolog
PF3D7_0222100	Pfmc-2TM Maurer's cleft two transmembrane protein
PF3D7_0310200	phd finger protein, putative
PF3D7_0109800	phenylalanine--tRNA ligase alpha subunit
PF3D7_1104000	phenylalanine--tRNA ligase beta subunit
PF3D7_0201600	PHISTb domain-containing RESA-like protein 1
PF3D7_0820200	phosphatidylglycerophosphate synthase
PF3D7_0419900	phosphatidylinositol 4-kinase, putative
PF3D7_1351000	phosphatidylinositol transfer protein, putative
PF3D7_0110600	phosphatidylinositol-4-phosphate 5-kinase
PF3D7_0922500	phosphoglycerate kinase
PF3D7_1120100	phosphoglycerate mutase, putative
PF3D7_1219600	phospholipid-transporting ATPase 2
PF3D7_1223400	phospholipid-transporting ATPase, putative
PF3D7_1325100	phosphoribosylpyrophosphate synthetase
PF3D7_0822200	phosphorylated CTD interacting factor 1 WW domain-containing protein, putative
PF3D7_1407900	plasmepsin I
PF3D7_1408000	plasmepsin II
PF3D7_1408100	plasmepsin III
PF3D7_1407800	plasmepsin IV
PF3D7_1323500	plasmepsin V
PF3D7_0113300	Plasmodium exported protein (hyp1), unknown function
PF3D7_0301600	Plasmodium exported protein (hyp1), unknown function
PF3D7_0202300	Plasmodium exported protein (hyp11), unknown function
PF3D7_1102900	Plasmodium exported protein (hyp11), unknown function
PF3D7_1148800	Plasmodium exported protein (hyp11), unknown function
PF3D7_0702000	Plasmodium exported protein (hyp12), unknown function
PF3D7_1301400	Plasmodium exported protein (hyp12), unknown function
PF3D7_1478100	Plasmodium exported protein (hyp13), unknown function
PF3D7_0425200	Plasmodium exported protein (hyp15), unknown function
PF3D7_1477200	Plasmodium exported protein (hyp15), unknown function
PF3D7_1001900	Plasmodium exported protein (hyp16), unknown function
PF3D7_1477000	Plasmodium exported protein (hyp17), unknown function, pseudogene
PF3D7_1002000	Plasmodium exported protein (hyp2), unknown function
PF3D7_0425100	Plasmodium exported protein (hyp6), unknown function
PF3D7_0114800	Plasmodium exported protein (hyp7), unknown function
PF3D7_0800900	Plasmodium exported protein (hyp7), unknown function, pseudogene
PF3D7_0220700	Plasmodium exported protein (hyp9), unknown function
PF3D7_0830700	Plasmodium exported protein (hyp9), unknown function
PF3D7_0831500	Plasmodium exported protein (PHIST), unknown function
PF3D7_1372300	Plasmodium exported protein (PHIST), unknown function
PF3D7_0831900	Plasmodium exported protein (PHIST), unknown function, pseudogene
PF3D7_0832200	Plasmodium exported protein (PHISTa-like), unknown function
PF3D7_0832200	Plasmodium exported protein (PHISTa-like), unknown function
PF3D7_1201200	Plasmodium exported protein (PHISTa-like), unknown function
PF3D7_0832700	Plasmodium exported protein (PHISTa-like), unknown function, pseudogene
PF3D7_0424900	Plasmodium exported protein (PHISTa), unknown function
PF3D7_0425400	Plasmodium exported protein (PHISTa), unknown function
PF3D7_1001300	Plasmodium exported protein (PHISTa), unknown function
PF3D7_1253100	Plasmodium exported protein (PHISTa), unknown function
PF3D7_1253800	Plasmodium exported protein (PHISTa), unknown function
PF3D7_1372000	Plasmodium exported protein (PHISTa), unknown function
PF3D7_1478000	Plasmodium exported protein (PHISTa), unknown function
PF3D7_1479200	Plasmodium exported protein (PHISTa), unknown function
PF3D7_1149700	Plasmodium exported protein (PHISTa), unknown function, fragment
PF3D7_0102000	Plasmodium exported protein (PHISTa), unknown function, pseudogene
PF3D7_0425300	Plasmodium exported protein (PHISTa), unknown function, pseudogene
PF3D7_0831750	Plasmodium exported protein (PHISTa), unknown function, pseudogene
PF3D7_1000700	Plasmodium exported protein (PHISTa), unknown function, pseudogene
PF3D7_1100600	Plasmodium exported protein (PHISTa), unknown function, pseudogene
PF3D7_1253300	Plasmodium exported protein (PHISTa), unknown function, pseudogene
PF3D7_1400900	Plasmodium exported protein (PHISTa), unknown function, pseudogene
PF3D7_1478500	Plasmodium exported protein (PHISTa), unknown function, pseudogene
PF3D7_0424600	Plasmodium exported protein (PHISTb)
PF3D7_0402100	Plasmodium exported protein (PHISTb), unknown function
PF3D7_0424800	Plasmodium exported protein (PHISTb), unknown function
PF3D7_0532300	Plasmodium exported protein (PHISTb), unknown function
PF3D7_0731300	Plasmodium exported protein (PHISTb), unknown function
PF3D7_0831000	Plasmodium exported protein (PHISTb), unknown function
PF3D7_1252800	Plasmodium exported protein (PHISTb), unknown function
PF3D7_1476200	Plasmodium exported protein (PHISTb), unknown function
PF3D7_1477500	Plasmodium exported protein (PHISTb), unknown function
PF3D7_0936900	Plasmodium exported protein (PHISTb), unknown function, pseudogene
PF3D7_0801000	Plasmodium exported protein (PHISTc)
PF3D7_0219700	Plasmodium exported protein (PHISTc), unknown function
PF3D7_0219800	Plasmodium exported protein (PHISTc), unknown function
PF3D7_0830600	Plasmodium exported protein (PHISTc), unknown function
PF3D7_0936800	Plasmodium exported protein (PHISTc), unknown function
PF3D7_1001700	Plasmodium exported protein (PHISTc), unknown function
PF3D7_1001800	Plasmodium exported protein (PHISTc), unknown function
PF3D7_1016600	Plasmodium exported protein (PHISTc), unknown function
PF3D7_1016700	Plasmodium exported protein (PHISTc), unknown function
PF3D7_1148700	Plasmodium exported protein (PHISTc), unknown function
PF3D7_1200900	Plasmodium exported protein (PHISTc), unknown function
PF3D7_0219900	Plasmodium exported protein, unknown function
PF3D7_0220200	Plasmodium exported protein, unknown function
PF3D7_0221000	Plasmodium exported protein, unknown function
PF3D7_0221700	Plasmodium exported protein, unknown function
PF3D7_0301500	Plasmodium exported protein, unknown function
PF3D7_0301700	Plasmodium exported protein, unknown function
PF3D7_0301800	Plasmodium exported protein, unknown function
PF3D7_0402400	Plasmodium exported protein, unknown function
PF3D7_0501000	Plasmodium exported protein, unknown function
PF3D7_0701900	Plasmodium exported protein, unknown function
PF3D7_0702500	Plasmodium exported protein, unknown function
PF3D7_0726100	Plasmodium exported protein, unknown function
PF3D7_0730800	Plasmodium exported protein, unknown function
PF3D7_0731200	Plasmodium exported protein, unknown function
PF3D7_0935700	Plasmodium exported protein, unknown function
PF3D7_1148900	Plasmodium exported protein, unknown function
PF3D7_1252900	Plasmodium exported protein, unknown function
PF3D7_1302300	Plasmodium exported protein, unknown function
PF3D7_1352900	Plasmodium exported protein, unknown function
PF3D7_1353100	Plasmodium exported protein, unknown function
PF3D7_1478800	Plasmodium exported protein, unknown function
PF3D7_0425000	Plasmodium exported protein, unknown function, pseudogene
PF3D7_1478400	Plasmodium exported protein, unknown function, pseudogene
PF3D7_0625600	poly(A) polymerase PAP, putative
PF3D7_1224300	polyadenylate-binding protein 1, putative
PF3D7_0923900	polyadenylate-binding protein 2, putative
PF3D7_1241100	polyadenylation factor subunit 2, putative
PF3D7_0606500	polypyrimidine tract-binding protein, putative
PF3D7_0821600	polyribonucleotide 5'-hydroxyl-kinase Clp1, putative
PF3D7_1227200	potassium channel K1
PF3D7_0308600	pre-mRNA-processing factor 19, putative
PF3D7_1110200	pre-mRNA-processing factor 6, putative
PF3D7_0405400	pre-mRNA-processing-splicing factor 8, putative
PF3D7_1132600	pre-mRNA-splicing factor 38A, putative
PF3D7_1364300	pre-mRNA-splicing factor ATP-dependent RNA helicase PRP16
PF3D7_0917600	pre-mRNA-splicing factor ATP-dependent RNA helicase PRP43, putative
PF3D7_1033600	pre-mRNA-splicing factor CEF1, putative
PF3D7_1238300	pre-mRNA-splicing factor CWC22, putative
PF3D7_1451500	pre-mRNA-splicing factor CWF18, putative
PF3D7_0614400	pre-mRNA-splicing factor CWF7, putative
PF3D7_0610100	pre-mRNA-splicing factor SLU7, putative
PF3D7_1230800	pre-mRNA-splicing regulator WTAP, putative
PF3D7_1207100	pre-rRNA-processing protein ESF1, putative
PF3D7_0106400	pre-rRNA-processing protein TSR2, putative
PF3D7_1324400	PRELI domain-containing protein, putative
PF3D7_0901900	probable protein, unknown function
PF3D7_1035800	probable protein, unknown function
PF3D7_1428300	proliferation-associated protein 2g4, putative
PF3D7_1213800	proline--tRNA ligase
PF3D7_0907700	proteasome activator 28
PF3D7_0723600	proteasome assembly chaperone 4, putative
PF3D7_1426200	protein arginine N-methyltransferase 1
PF3D7_1361000	protein arginine N-methyltransferase 5, putative
PF3D7_0627500	protein DJ-1
PF3D7_1242600	protein farnesyltransferase subunit alpha
PF3D7_1121700	protein GCN20
PF3D7_1425900	protein HGH1, putative
PF3D7_1311000	protein ISD11
PF3D7_0606000	protein KIC1
PF3D7_1138700	protein KIC5
PF3D7_0813000	protein KIC7
PF3D7_0821100	protein kinase 1
PF3D7_0926100	protein kinase, putative
PF3D7_0935100	protein kish, putative
PF3D7_0825500	protein KRI1, putative
PF3D7_0203700	protein MAK16, putative
PF3D7_0722100	protein pelota homolog, putative
PF3D7_1138500	protein phosphatase PPM2
PF3D7_0810500	protein phosphatase PPM7, putative
PF3D7_1127000	protein phosphatase, putative
PF3D7_0708900	protein SCO1, putative
PF3D7_0716100	protein SDA1, putative
PF3D7_1230700	protein transport protein SEC13
PF3D7_1119900	protein transport protein SEC16, putative
PF3D7_1361100	protein transport protein Sec24A
PF3D7_0214100	protein transport protein SEC31
PF3D7_1346100	protein transport protein SEC61 subunit alpha
PF3D7_1321800	protein transport protein SFT2, putative
PF3D7_0820500	protein transport protein YIF1, putative
PF3D7_0513300	purine nucleoside phosphorylase
PF3D7_0621200	pyridoxine biosynthesis protein PDX1
PF3D7_1116200	pyridoxine biosynthesis protein PDX2
PF3D7_1116200	pyridoxine biosynthesis protein PDX2
PF3D7_1357900	pyrroline-5-carboxylate reductase, putative
PF3D7_0626800	pyruvate kinase
PF3D7_0717400	queuine tRNA-ribosyltransferase, putative
PF3D7_1434100	queuine tRNA-ribosyltransferase, putative
PF3D7_1016200	Rab3 GTPase-activating protein non-catalytic subunit, putative
PF3D7_0414300	Rab5-interacting protein, putative
PF3D7_1353400	Ran-binding protein, putative
PF3D7_0419600	ran-specific GTPase-activating protein 1, putative
PF3D7_0313500	Ras-like G protein
PF3D7_0826700	receptor for activated c kinase
PF3D7_0322400	regulator of initiation factor 2 (eIF2)
PF3D7_1327700	regulator of nonsense transcripts 3B, putative
PF3D7_1038800	RESA-like protein with PHIST and DnaJ domains
PF3D7_1359100	riboflavin kinase, putative
PF3D7_1327200	ribonuclease P protein subunit RPR2, putative
PF3D7_0819000	ribonuclease, putative
PF3D7_0709600	ribonucleases P/MRP protein subunit POP1, putative
PF3D7_1327800	ribose-phosphate pyrophosphokinase, putative
PF3D7_1402500	ribosomal protein S27a, putative
PF3D7_1137100	ribosomal protein S9, mitochondrial, putative
PF3D7_0908600	ribosomal RNA methyltransferase, putative
PF3D7_1415800	ribosomal RNA small subunit methyltransferase A1
PF3D7_0821500	ribosomal RNA small subunit methyltransferase NEP1, putative
PF3D7_0629600	ribosomal RNA-processing protein 7, putative
PF3D7_0925200	ribosomal RNA-processing protein 8, putative
PF3D7_1146000	ribosome assembly protein 4, putative
PF3D7_0816000	ribosome assembly protein RRB1, putative
PF3D7_1405800	ribosome biogenesis protein BOP1, putative
PF3D7_0729400	ribosome biogenesis protein BRX1, putative
PF3D7_1028400	ribosome biogenesis protein RPF2, putative
PF3D7_1451900	ribosome biogenesis protein TSR1, putative
PF3D7_0630500	ribosome biogenesis protein YTM1, putative
PF3D7_0921800	ribosome production factor 1, putative
PF3D7_0524400	ribosome-interacting GTPase 1, putative
PF3D7_0100800	rifin
PF3D7_0101900	rifin
PF3D7_0115600	rifin
PF3D7_0200200	rifin
PF3D7_0222500	rifin
PF3D7_0400500	rifin
PF3D7_0401000	rifin
PF3D7_0401300	rifin
PF3D7_0401600	rifin
PF3D7_0401600	rifin
PF3D7_0413300	rifin
PF3D7_0421200	rifin
PF3D7_0425700	rifin
PF3D7_0532900	rifin
PF3D7_0632000	rifin
PF3D7_0632300	rifin
PF3D7_0700500	rifin
PF3D7_0732300	rifin
PF3D7_0732400	rifin
PF3D7_0901300	rifin
PF3D7_0901400	rifin
PF3D7_1000300	rifin
PF3D7_1040000	rifin
PF3D7_1040100	rifin
PF3D7_1040300	rifin
PF3D7_1040800	rifin
PF3D7_1040900	rifin
PF3D7_1041000	rifin
PF3D7_1100300	rifin
PF3D7_1100400	rifin
PF3D7_1100500	rifin
PF3D7_1150200	rifin
PF3D7_1150300	rifin
PF3D7_1200300	rifin
PF3D7_1200500	rifin
PF3D7_1253700	rifin
PF3D7_1254000	rifin
PF3D7_1254400	rifin
PF3D7_1254500	rifin
PF3D7_1300400	rifin
PF3D7_1300500	rifin
PF3D7_1300700	rifin
PF3D7_1373100	rifin
PF3D7_1373400	rifin
PF3D7_1400500	rifin
PF3D7_1400600	rifin
PF3D7_1480000	rifin
PF3D7_0222400	rifin, pseudogene
PF3D7_0402700	rifin, pseudogene
PF3D7_0425600	rifin, pseudogene
PF3D7_0617500	rifin, pseudogene
PF3D7_0632600	rifin, pseudogene
PF3D7_0701200	rifin, pseudogene
PF3D7_0209700	RING zinc finger protein, putative
PF3D7_0935900	ring-exported protein 1
PF3D7_0936000	ring-exported protein 2
PF3D7_0936300	ring-exported protein 3
PF3D7_0936400	ring-exported protein 4
PF3D7_0102200	ring-infected erythrocyte surface antigen
PF3D7_1149200	ring-infected erythrocyte surface antigen
PF3D7_1149500	ring-infected erythrocyte surface antigen 2, pseudogene
PF3D7_1471000	RNA 3'-terminal phosphate cyclase-like protein, putative
PF3D7_0704200	RNA cytosine C(5)-methyltransferase, putative
PF3D7_1129400	RNA cytosine C(5)-methyltransferase, putative
PF3D7_1340600	RNA lariat debranching enzyme, putative
PF3D7_1030700	RNA methyltransferase, putative
PF3D7_0509400	RNA polymerase I
PF3D7_1244200	RNA polymerase II transcription factor B subunit 2, putative
PF3D7_1032900	RNA polymerase II-associated protein 1, putative
PF3D7_0511500	RNA pseudouridylate synthase, putative
PF3D7_1227900	RNA pseudouridylate synthase, putative
PF3D7_1112500	RNA transcription, translation and transport factor protein, putative
PF3D7_0916700	RNA-binding protein musashi, putative
PF3D7_0418700	RNA-binding protein NOB1, putative
PF3D7_1022000	RNA-binding protein UIS12, putative
PF3D7_0205700	RNA-binding protein, putative
PF3D7_0205700	RNA-binding protein, putative
PF3D7_0302800	RNA-binding protein, putative
PF3D7_0812500	RNA-binding protein, putative
PF3D7_0823200	RNA-binding protein, putative
PF3D7_1110400	RNA-binding protein, putative
PF3D7_1139100	RNA-binding protein, putative
PF3D7_1244400	RNA-binding protein, putative
PF3D7_1326300	RNA-binding protein, putative
PF3D7_1405900	RNA-binding protein, putative
PF3D7_1445600	RNA-binding protein, putative
PF3D7_1429400	rRNA (adenosine-2'-O-)-methyltransferase, putative
PF3D7_1020400	rRNA (cytosine-C(5))-methyltransferase, putative
PF3D7_1407100	rRNA 2'-O-methyltransferase fibrillarin, putative
PF3D7_1404500	rRNA biogenesis protein RRP5, putative
PF3D7_1106000	RuvB-like helicase 2
PF3D7_0823100	RWD domain-containing protein, putative
PF3D7_0524900	S-adenosyl-L-methionine-dependent tRNA 4-demethylwyosine synthase, putative
PF3D7_1033100	S-adenosylmethionine decarboxylase/ornithine decarboxylase
PF3D7_1450600	S-adenosylmethionine-dependent methyltransferase, putative
PF3D7_0602600	SAC3 domain-containing protein, putative
PF3D7_1358100	Sas10 domain-containing protein, putative
PF3D7_1442900	Sec7 domain-containing protein ARFGEF, putative
PF3D7_0931200	selenoprotein
PF3D7_0517300	serine/arginine-rich splicing factor 1
PF3D7_0503300	serine/arginine-rich splicing factor 12
PF3D7_1022400	serine/arginine-rich splicing factor 4
PF3D7_1230900	serine/threonine protein kinase RIO1, putative
PF3D7_0301200	serine/threonine protein kinase, FIKK family
PF3D7_0424500	serine/threonine protein kinase, FIKK family
PF3D7_0424700	serine/threonine protein kinase, FIKK family
PF3D7_0902000	serine/threonine protein kinase, FIKK family
PF3D7_0902200	serine/threonine protein kinase, FIKK family
PF3D7_0902300	serine/threonine protein kinase, FIKK family
PF3D7_0902500	serine/threonine protein kinase, FIKK family
PF3D7_1016400	serine/threonine protein kinase, FIKK family
PF3D7_1039000	serine/threonine protein kinase, FIKK family
PF3D7_1149300	serine/threonine protein kinase, FIKK family
PF3D7_1200800	serine/threonine protein kinase, FIKK family
PF3D7_1476400	serine/threonine protein kinase, FIKK family, pseudogene
PF3D7_1355500	serine/threonine protein phosphatase 5
PF3D7_1464600	serine/threonine protein phosphatase UIS2, putative
PF3D7_1216300	signal recognition particle subunit SRP19
PF3D7_1450100	signal recognition particle subunit SRP54
PF3D7_0621900	signal recognition particle subunit SRP68, putative
PF3D7_1136400	signal recognition particle subunit SRP72, putative
PF3D7_0501300	skeleton-binding protein 1
PF3D7_0702400	small exported membrane protein 1
PF3D7_1126900	small nuclear ribonucleoprotein F, putative
PF3D7_0822300	small nuclear ribonucleoprotein G, putative
PF3D7_1125500	small nuclear ribonucleoprotein Sm D1, putative
PF3D7_0909800	small nuclear ribonucleoprotein Sm D3, putative
PF3D7_1414800	small nuclear ribonucleoprotein-associated protein B, putative
PF3D7_0106700	small ribosomal subunit assembling AARP2 protein
PF3D7_0820000	Snf2-related CBP activator, putative
PF3D7_1340900	sodium-dependent phosphate transporter
PF3D7_1474500	splicing factor 3A subunit 1, putative
PF3D7_0308900	splicing factor 3B subunit 1, putative
PF3D7_1461600	splicing factor 3B subunit 2, putative
PF3D7_1234800	splicing factor 3B subunit 3, putative
PF3D7_1420000	splicing factor 3B subunit 4, putative
PF3D7_1119300	splicing factor U2AF small subunit, putative
PF3D7_0623600	splicing factor-like protein 1, putative
PF3D7_0830500	sporozoite and liver stage tryptophan-rich protein, putative
PF3D7_0702300	sporozoite threonine and asparagine-rich protein
PF3D7_0101800	stevor
PF3D7_0115400	stevor
PF3D7_0200400	stevor
PF3D7_0201300	stevor
PF3D7_0300400	stevor
PF3D7_0400800	stevor
PF3D7_0631900	stevor
PF3D7_0700400	stevor
PF3D7_0832600	stevor
PF3D7_0832900	stevor
PF3D7_0901600	stevor
PF3D7_1400700	stevor
PF3D7_1479900	stevor
PF3D7_0102100	stevor, pseudogene
PF3D7_0532800	stevor, pseudogene
PF3D7_1000800	stevor, pseudogene
PF3D7_1420700	surface protein P113
PF3D7_1301800	surface-associated interspersed protein 13.1 (SURFIN 13.1), pseudogene
PF3D7_1218200	symplekin domain-containing protein, putative
PF3D7_0529000	T-cell immunomodulatory protein homolog, putative
PF3D7_1132200	T-complex protein 1 subunit alpha
PF3D7_0306800	T-complex protein 1 subunit beta
PF3D7_1357800	T-complex protein 1 subunit delta
PF3D7_0320300	T-complex protein 1 subunit epsilon
PF3D7_0608700	T-complex protein 1 subunit zeta
PF3D7_0112000	TatD-like deoxyribonuclease
PF3D7_0921600	tetratricopeptide repeat protein, putative
PF3D7_1310800	tetratricopeptide repeat protein, putative
PF3D7_0934100	TFIIH basal transcription factor complex helicase XPD subunit
PF3D7_1345100	thioredoxin 2
PF3D7_1104400	thioredoxin-like mero protein
PF3D7_1126000	threonine--tRNA ligase
PF3D7_0310700	trafficking protein particle complex subunit 4, putative
PF3D7_1437800	trafficking protein particle complex subunit 5, putative
[truncated: 99 more rows]

## Sheet: Schizont (Cluster 2)
Gene ID	Product Description		ID	Name	Bgd count	Result count	Result gene list	Pct of bgd	Fold enrichment	Odds ratio	P-value	Benjamini	Bonferroni
[truncated: 479 more rows]

[truncated: 5 more sheets: eF (Cluster 3), F (Cluster 4), D4M (Cluster 5), D6M (Cluster 6), D10M (Cluster 7)]
