# Supplementary material for: Plasmodium falciparum gametocytes display global chromatin remodelling during sexual differentiation
Source: BMC Biol. 2023 Apr 3;21:65. doi: 10.1186/s12915-023-01568-4 (PMC10071754; doi:10.1186/s12915-023-01568-4)
Supplement: Supplementary file 4 — Additional file 4: Table S3. Comparison of heterochromatic loci with published data from Bunnik et al. 2018 [49] and Fraschka et al. 2018 [50]. [file 12915_2023_1568_MOESM4_ESM.xlsx]

## Sheet: Sheet1
Gene	Description	Fraschka et al. 2018 HP1			Bunnik et al. 2018 H3K9me3		this study
		AS	iG	mG	T	mG	AS	male G	female G		n.d.	no significant difference in heterochromatin coverage
PF3D7_1476600	Plasmodium exported protein, unknown function										light blue	uncovered of H3K9me3
PF3D7_1477300	Plasmodium exported protein (PHIST), unknown function (Pfg14-744)										medium blue	low coverage with H3K9me3
PF3D7_1477400	Plasmodium exported protein (PHIST), unknown function										dark blue	covered with H3K9me3
PF3D7_1477700	Plasmodium exported protein (PHISTa), unknown function (Pfg14-748)
PF3D7_1253000	gametocyte erythrocyte cytosolic protein (GECO)				n.d.	n.d.					AS	asexual
PF3D7_0114900	Plasmodium exported protein, unknown function, pseudogene				n.d.	n.d.	n.d.	n.d.	n.d.		iG	immature gametocytes
PF3D7_0412600	rifin, pseudogene (RIF)				n.d.	n.d.	n.d.	n.d.	n.d.		mG	mature gametocytes
PF3D7_0600600	erythrocyte membrane protein 1 (PfEMP1), exon 2 (VAR)				n.d.	n.d.	n.d.	n.d.	n.d.		T	trophozoites
PF3D7_0800600	Plasmodium exported protein (PHISTa), unknown function				n.d.	n.d.	n.d.	n.d.	n.d.		G	gametocytes
PF3D7_0831900	Plasmodium exported protein (PHIST), unknown function, pseudogene				n.d.	n.d.	n.d.	n.d.	n.d.		male G	male gametocytes
PF3D7_0937000	Plasmodium exported protein (PHISTb), unknown function				n.d.	n.d.	n.d.	n.d.	n.d.		female G	female gametocytes
PF3D7_1222600	transcription factor with AP2 domain(s) (AP2-G)				n.d.	n.d.	n.d.	n.d.	n.d.
PF3D7_1477900	acyl-CoA synthetase, pseudogene (ACS1b)				n.d.	n.d.	n.d.	n.d.	n.d.
PF3D7_1478000	Plasmodium exported protein (PHISTa), unknown function (GEXP17)				n.d.	n.d.	n.d.	n.d.	n.d.
PF3D7_1478200	Plasmodium exported protein, unknown function, pseudogene				n.d.	n.d.	n.d.	n.d.	n.d.
PF3D7_0221100	Plasmodium exported protein, unknown function, pseudogene						n.d.	n.d.	n.d.
PF3D7_0221600	Plasmodium exported protein, unknown function, pseudogene						n.d.	n.d.	n.d.
PF3D7_0936700	lysophospholipase, putative						n.d.	n.d.	n.d.
PF3D7_1000600	rifin (RIF)						n.d.	n.d.	n.d.
PF3D7_1000700	Plasmodium exported protein (PHISTa), unknown function, pseudogene						n.d.	n.d.	n.d.
PF3D7_1479000	acyl-CoA synthetase (ACS1a)				n.d.	n.d.
PF3D7_0102100	stevor, pseudogene				n.d.	n.d.	n.d.	n.d.	n.d.
PF3D7_0425600	rifin, pseudogene (RIF)					n.d.	n.d.	n.d.	n.d.
PF3D7_0832100	rifin, pseudogene (RIF)					n.d.	n.d.	n.d.	n.d.
PF3D7_1301200	glycophorin binding protein (GBPH2)				n.d.	n.d.	n.d.	n.d.	n.d.
PF3D7_1372500	stevor, pseudogene				n.d.	n.d.	n.d.	n.d.	n.d.
PF3D7_0201600	PHISTb domain-containing RESA-like protein 1 (RLP1)						n.d.	n.d.	n.d.
PF3D7_0220400	DnaJ protein, putative, pseudogene						n.d.	n.d.	n.d.
PF3D7_0221200	Plasmodium exported protein (hyp15), unknown function						n.d.	n.d.	n.d.
PF3D7_0402000	Plasmodium exported protein (PHISTa), unknown function						n.d.	n.d.	n.d.
PF3D7_0424700	serine/threonine protein kinase, FIKK family (FIKK4.2)						n.d.	n.d.	n.d.
PF3D7_0532400	lysine-rich membrane-associated PHISTb protein (LyMP)						n.d.	n.d.	n.d.
PF3D7_0532500	Plasmodium exported protein, unknown function						n.d.	n.d.	n.d.
PF3D7_0731200	Plasmodium exported protein, unknown function						n.d.	n.d.	n.d.
PF3D7_0936800	Plasmodium exported protein (PHISTc), unknown function						n.d.	n.d.	n.d.
PF3D7_1001000	Plasmodium exported protein (hyp12), unknown function (PfJ13)						n.d.	n.d.	n.d.
PF3D7_1001100.1	acyl-CoA binding protein, isoform 1, ACBP1						n.d.	n.d.	n.d.
PF3D7_1001200	acyl-CoA binding protein, isoform 2, ACBP2 (ACBP2)						n.d.	n.d.	n.d.
PF3D7_1149300	serine/threonine protein kinase, FIKK family (FIKK11)						n.d.	n.d.	n.d.
PF3D7_1149400	Plasmodium exported protein, unknown function						n.d.	n.d.	n.d.
PF3D7_1301300	Plasmodium exported protein (PHISTa-like), unknown function, pseudogene						n.d.	n.d.	n.d.
PF3D7_1371800	Plasmodium exported protein, unknown function						n.d.	n.d.	n.d.
PF3D7_1371900	Plasmodium exported protein, unknown function						n.d.	n.d.	n.d.
PF3D7_1372000	Plasmodium exported protein (PHISTa), unknown function						n.d.	n.d.	n.d.
PF3D7_0201700	DnaJ protein, putative						n.d.	n.d.	n.d.
PF3D7_0202000	knob-associated histidine-rich protein (KAHRP)						n.d.	n.d.	n.d.
PF3D7_0202100	liver stage associated protein 2 (LSAP2)						n.d.	n.d.	n.d.
PF3D7_0202300	Plasmodium exported protein (hyp11), unknown function						n.d.	n.d.	n.d.
PF3D7_0220300	Plasmodium exported protein, unknown function						n.d.	n.d.	n.d.
PF3D7_0401600.1	rifin						n.d.	n.d.	n.d.
PF3D7_0500900	serine/threonine protein kinase, FIKK family (FIKK5)						n.d.	n.d.	n.d.
PF3D7_0501000	Plasmodium exported protein, unknown function						n.d.	n.d.	n.d.
PF3D7_0532300	Plasmodium exported protein (PHISTb), unknown function						n.d.	n.d.	n.d.
PF3D7_0901700	Plasmodium exported protein (hyp5), unknown function						n.d.	n.d.	n.d.
PF3D7_0901800	Plasmodium exported protein, unknown function						n.d.	n.d.	n.d.
PF3D7_0902400	serine/threonine protein kinase, FIKK family (FIKK9.5)						n.d.	n.d.	n.d.
PF3D7_1001300	Plasmodium exported protein (PHISTa), unknown function						n.d.	n.d.	n.d.
PF3D7_1001400	alpha/beta hydrolase, putative						n.d.	n.d.	n.d.
PF3D7_1001500	early transcribed membrane protein 10.1 (ETRAMP10)						n.d.	n.d.	n.d.
PF3D7_1039000	serine/threonine protein kinase, FIKK family (FIKK10.2)						n.d.	n.d.	n.d.
PF3D7_1149600	DnaJ protein, putative						n.d.	n.d.	n.d.
PF3D7_1252900	Plasmodium exported protein, unknown function						n.d.	n.d.	n.d.
PF3D7_1301400	Plasmodium exported protein (hyp12), unknown function (HYP12)						n.d.	n.d.	n.d.
PF3D7_1301500	Plasmodium exported protein (PHISTa), unknown function						n.d.	n.d.	n.d.
PF3D7_1301700	Plasmodium exported protein (hyp8), unknown function (GEXP07)						n.d.	n.d.	n.d.
PF3D7_0424900	Plasmodium exported protein (PHISTa), unknown function				n.d.	n.d.
PF3D7_0102200	ring-infected erythrocyte surface antigen (RESA)				n.d.	n.d.	n.d.	n.d.	n.d.
PF3D7_0114400	erythrocyte membrane protein 1 (PfEMP1), exon 2, pseudogene (VAR)				n.d.	n.d.	n.d.	n.d.	n.d.
PF3D7_0114500	Plasmodium exported protein (hyp10), unknown function				n.d.	n.d.	n.d.	n.d.	n.d.
PF3D7_0200100	erythrocyte membrane protein 1,PfEMP1 (VAR)				n.d.	n.d.	n.d.	n.d.	n.d.
PF3D7_0201900	erythrocyte membrane protein 3 (EMP3)				n.d.	n.d.	n.d.	n.d.	n.d.
PF3D7_0424800	Plasmodium exported protein (PHISTb), unknown function				n.d.	n.d.	n.d.	n.d.	n.d.
PF3D7_0500700	rifin, pseudogene (RIF)				n.d.	n.d.	n.d.	n.d.	n.d.
PF3D7_0533100	erythrocyte membrane protein 1 (PfEMP1), truncated, pseudogene (VAR1CSA)				n.d.	n.d.	n.d.	n.d.	n.d.
PF3D7_0701900	Plasmodium exported protein, unknown function				n.d.	n.d.	n.d.	n.d.	n.d.
PF3D7_0731600	acyl-CoA synthetase (ACS5)				n.d.	n.d.	n.d.	n.d.	n.d.
PF3D7_0732800	erythrocyte membrane protein1 (PfEMP1), exon 2				n.d.	n.d.	n.d.	n.d.	n.d.
PF3D7_0936900	Plasmodium exported protein (PHISTb), unknown function, pseudogene				n.d.	n.d.	n.d.	n.d.	n.d.
PF3D7_1001100.2	acyl-CoA binding protein, isoform 1, ACBP1				n.d.	n.d.	n.d.	n.d.	n.d.
PF3D7_1149500	ring-infected erythrocyte surface antigen 2, pseudogene (RESA2)				n.d.	n.d.	n.d.	n.d.	n.d.
PF3D7_1372200	histidine-rich protein III (HRPIII)				n.d.	n.d.	n.d.	n.d.	n.d.
PF3D7_1372300	Plasmodium exported protein (PHIST), unknown function				n.d.	n.d.	n.d.	n.d.	n.d.
PF3D7_1478700	Plasmodium exported protein, unknown function, pseudogene				n.d.	n.d.	n.d.	n.d.	n.d.
PF3D7_0115000	surface-associated interspersed protein 1.3 (SURFIN1.3) (SURF1.3)				n.d.	n.d.	n.d.	n.d.	n.d.
PF3D7_0201800	knob associated heatshock protein 40 (KAHsp40)				n.d.	n.d.	n.d.	n.d.	n.d.
PF3D7_0220000	liver stage antigen 3 (LSA3)				n.d.	n.d.	n.d.	n.d.	n.d.
PF3D7_0220800	cytoadherence linked asexual protein 2 (CLAG2)				n.d.	n.d.	n.d.	n.d.	n.d.
PF3D7_0221800	hypothetical protein				n.d.	n.d.	n.d.	n.d.	n.d.
PF3D7_0401600.2	PIR protein				n.d.	n.d.	n.d.	n.d.	n.d.
PF3D7_0500200	erythrocyte membrane protein 1 (PfEMP1), pseudogene				n.d.	n.d.	n.d.	n.d.	n.d.
PF3D7_0500800	mature parasite-infected erythrocyte surface antigen (MESA)				n.d.	n.d.	n.d.	n.d.	n.d.
PF3D7_0532100	early transcribed membrane protein 5 (ETRAMP5)				n.d.	n.d.	n.d.	n.d.	n.d.
PF3D7_0532200	Plasmodium exported protein (PHISTc), unknown function				n.d.	n.d.	n.d.	n.d.	n.d.
PF3D7_0731500	erythrocyte binding antigen-175 (EBA175)				n.d.	n.d.	n.d.	n.d.	n.d.
PF3D7_0800700	surface-associated interspersed protein 8.3 (SURFIN8.3) (SURF8.3)				n.d.	n.d.	n.d.	n.d.	n.d.
PF3D7_1039100	DnaJ protein, putative, pseudogene				n.d.	n.d.	n.d.	n.d.	n.d.
PF3D7_1102000	unspecified product				n.d.	n.d.	n.d.	n.d.	n.d.
PF3D7_1149000	antigen 332, DBL-like protein (Pf332)				n.d.	n.d.	n.d.	n.d.	n.d.
PF3D7_1200600	erythrocyte membrane protein 1, PfEMP1 (VAR2CSA)				n.d.	n.d.	n.d.	n.d.	n.d.
PF3D7_1219400	erythrocyte membrane protein 1 (PfEMP1), pseudogene (VAR)				n.d.	n.d.	n.d.	n.d.	n.d.
PF3D7_1301600	erythrocyte binding antigen-140 (EBA140)				n.d.	n.d.	n.d.	n.d.	n.d.
PF3D7_1301800	surface-associated interspersed protein 13.1 (SURFIN13.1), pseudogene (SURF13.1)				n.d.	n.d.	n.d.	n.d.	n.d.
PF3D7_1478600	EMP1-trafficking protein (PTP3)				n.d.	n.d.	n.d.	n.d.	n.d.
PF3D7_1478800	Plasmodium exported protein, unknown function				n.d.	n.d.	n.d.	n.d.	n.d.
PF3D7_0302400	unspecified product	n.d.	n.d.	n.d.
PF3D7_0832200.1	Plasmodium exported protein (PHISTa-like), unknown function	n.d.	n.d.	n.d.
PF3D7_0202200	EMP1-trafficking protein (PTP1)	n.d.	n.d.	n.d.			n.d.	n.d.	n.d.
PF3D7_0221700	Plasmodium exported protein, unknown function	n.d.	n.d.	n.d.			n.d.	n.d.	n.d.
PF3D7_0301200	serine/threonine protein kinase, FIKK family (FIKK3)	n.d.	n.d.	n.d.			n.d.	n.d.	n.d.
PF3D7_0301700	Plasmodium exported protein, unknown function	n.d.	n.d.	n.d.			n.d.	n.d.	n.d.
PF3D7_0301800	Plasmodium exported protein, unknown function	n.d.	n.d.	n.d.			n.d.	n.d.	n.d.
PF3D7_0401800	Plasmodium exported protein (PHISTb), unknown function (PfD80)	n.d.	n.d.	n.d.			n.d.	n.d.	n.d.
PF3D7_0421900	conserved Plasmodium protein, unknown function	n.d.	n.d.	n.d.			n.d.	n.d.	n.d.
PF3D7_0424600	Plasmodium exported protein (PHISTb), unknown function	n.d.	n.d.	n.d.			n.d.	n.d.	n.d.
PF3D7_0532600	Plasmodium exported protein, unknown function	n.d.	n.d.	n.d.			n.d.	n.d.	n.d.
PF3D7_0632700	rifin (RIF)	n.d.	n.d.	n.d.			n.d.	n.d.	n.d.
PF3D7_0701100	rifin (RIF)	n.d.	n.d.	n.d.			n.d.	n.d.	n.d.
PF3D7_0703100	conserved Plasmodium protein, unknown function	n.d.	n.d.	n.d.			n.d.	n.d.	n.d.
PF3D7_0730800.1	Plasmodium exported protein, unknown function	n.d.	n.d.	n.d.			n.d.	n.d.	n.d.
PF3D7_0731300	Plasmodium exported protein (PHISTb), unknown function (PfG174)	n.d.	n.d.	n.d.			n.d.	n.d.	n.d.
PF3D7_0801600	conserved Plasmodium protein, unknown function	n.d.	n.d.	n.d.			n.d.	n.d.	n.d.
PF3D7_0831500	Plasmodium exported protein (PHIST), unknown function	n.d.	n.d.	n.d.			n.d.	n.d.	n.d.
PF3D7_0901900	probable protein, unknown function	n.d.	n.d.	n.d.			n.d.	n.d.	n.d.
PF3D7_1000900	erythrocyte membrane protein 1 (PfEMP1), truncated	n.d.	n.d.	n.d.			n.d.	n.d.	n.d.
PF3D7_1001700	Plasmodium exported protein (PHISTc), unknown function	n.d.	n.d.	n.d.			n.d.	n.d.	n.d.
PF3D7_1106400	conserved Plasmodium protein, unknown function	n.d.	n.d.	n.d.			n.d.	n.d.	n.d.
PF3D7_1109300	small nucleolar RNA snR61/Z1/Z11	n.d.	n.d.	n.d.			n.d.	n.d.	n.d.
PF3D7_1148800	Plasmodium exported protein (hyp11), unknown function	n.d.	n.d.	n.d.			n.d.	n.d.	n.d.
PF3D7_1148900	Plasmodium exported protein, unknown function	n.d.	n.d.	n.d.			n.d.	n.d.	n.d.
PF3D7_1224000	GTP cyclohydrolase I (GCH1)	n.d.	n.d.	n.d.			n.d.	n.d.	n.d.
PF3D7_1331900	small nucleolar RNA snoR18	n.d.	n.d.	n.d.			n.d.	n.d.	n.d.
PF3D7_1346200	nuclear import protein MOG1, putative	n.d.	n.d.	n.d.			n.d.	n.d.	n.d.
PF3D7_1371700	serine/threonine protein kinase, FIKK family	n.d.	n.d.	n.d.			n.d.	n.d.	n.d.
PF3D7_1400200	rifin (RIF)	n.d.	n.d.	n.d.			n.d.	n.d.	n.d.
PF3D7_1401200	Plasmodium exported protein, unknown function	n.d.	n.d.	n.d.			n.d.	n.d.	n.d.
PF3D7_1425000	Plasmodium RNA of unknown function RUF4	n.d.	n.d.	n.d.			n.d.	n.d.	n.d.
PF3D7_1453300	conserved protein, unknown function	n.d.	n.d.	n.d.			n.d.	n.d.	n.d.
PF3D7_1478500	Plasmodium exported protein (PHISTa), unknown function, pseudogene	n.d.	n.d.	n.d.			n.d.	n.d.	n.d.
PF3D7_1478800	Plasmodium exported protein, unknown function	n.d.	n.d.	n.d.			n.d.	n.d.	n.d.
PF3D7_0711600	Plasmodium RNA of unknown function RUF6	n.d.	n.d.	n.d.	n.d.	n.d.
PF3D7_0808500	Plasmodium RNA of unknown function RUF6	n.d.	n.d.	n.d.	n.d.	n.d.
PF3D7_0114800	Plasmodium exported protein (hyp7)	n.d.	n.d.	n.d.	n.d.	n.d.
PF3D7_1479100	Plasmodium exported protein	n.d.	n.d.	n.d.	n.d.	n.d.
