# Supplementary material for: Plasmodium falciparum gametocytes display global chromatin remodelling during sexual differentiation
Source: BMC Biol. 2023 Apr 3;21:65. doi: 10.1186/s12915-023-01568-4 (PMC10071754; doi:10.1186/s12915-023-01568-4)
Supplement: Supplementary file 5 — Additional file 5: Table S4. List of genes associated with different chromatin states upstream in female gametocytes and ring stage parasites including Gene Ontology analyses. [file 12915_2023_1568_MOESM5_ESM.xlsx]

## Sheet: Overview
Contents
GD6F_ups	Table showing all genes identified with a specific state upstream in day 6 female gametocytes
GO BP GD6F_ups	Table showing the results for GO analysis of the different gene groups from "GD6F_ups" generated using PlasmoDB, pvalue < 0.01, biological process
GO CC GD6F_ups	Table showing the results for GO analysis of the different gene groups from "GD6F_ups" generated using PlasmoDB, pvalue < 0.01, cellular component
GO MF GD6F_ups	Table showing the results for GO analysis of the different gene groups from "GD6F_ups" generated using PlasmoDB, pvalue < 0.01, molecular function
Ring_ups	Table showing all genes identified with a specific state upstream in ring stage parasites
GO BP Ring_ups	Table showing the results for GO analysis of the different gene groups from "Ring_ups" generated using PlasmoDB, pvalue < 0.01, biological process
GO CC Ring_ups	Table showing the results for GO analysis of the different gene groups from "Ring_ups" generated using PlasmoDB, pvalue < 0.01, cellular component
GO MF Ring_ups	Table showing the results for GO analysis of the different gene groups from "Ring_ups" generated using PlasmoDB, pvalue < 0.01, molecular function

## Sheet: GD6F_ups
Gene_ID	Description	Cluster
PF3D7_0211100	conserved Plasmodium protein, unknown function	1
PF3D7_0323800	conserved Plasmodium protein, unknown function	1
PF3D7_0406200	parasitophorous vacuole membrane protein S16	1
PF3D7_0510700	conserved Plasmodium protein, unknown function	1
PF3D7_0513700	secreted ookinete protein, putative	1
PF3D7_0516800	AP2 domain transcription factor AP2-O2, putative	1
PF3D7_0525000	zinc finger protein, putative	1
PF3D7_0602100	ATP-dependent RNA helicase MTR4	1
PF3D7_0611900	lsm12, putative	1
PF3D7_0617800	histone H2A	1
PF3D7_0809600	peptidase family C50, putative	1
PF3D7_0818900	heat shock protein 70	1
PF3D7_0830000	5.8S ribosomal RNA	1
PF3D7_0830200	28S ribosomal RNA	1
PF3D7_0927100	conserved protein, unknown function	1
PF3D7_0927200	zinc finger protein, putative	1
PF3D7_1016900	early transcribed membrane protein 10.3	1
PF3D7_1103100	60S acidic ribosomal protein P1, putative	1
PF3D7_1105100	histone H2B	1
PF3D7_1146800	conserved Plasmodium protein, unknown function	1
PF3D7_1149100	Plasmodium exported protein, unknown function	1
PF3D7_1149100	Plasmodium exported protein, unknown function	1
PF3D7_1212900	bromodomain protein 2, putative	1
PF3D7_1233200	conserved Plasmodium protein, unknown function	1
PF3D7_1233200	conserved Plasmodium protein, unknown function	1
PF3D7_1233300	pentatricopeptide repeat domain-containing protein 2, putative	1
PF3D7_1241400	RNA-binding protein, putative	1
PF3D7_1246200	actin I	1
PF3D7_1317200	AP2 domain transcription factor AP2-FG, putative	1
PF3D7_1319800	conserved Plasmodium protein, unknown function	1
PF3D7_1438800	OST-HTH associated domain protein, putative	1
PF3D7_1461700	conserved Plasmodium protein, unknown function	1
PF3D7_1472800	HSP20-like chaperone, putative	1
PF3D7_0100400	rifin	2
PF3D7_0101000	rifin	2
PF3D7_0101200	exported protein family 3	2
PF3D7_0101400	exported protein family 1, pseudogene	2
PF3D7_0101500	erythrocyte membrane protein 1 (PfEMP1), exon 2, pseudogene	2
PF3D7_0115200	rifin	2
PF3D7_0200800	erythrocyte membrane protein 1 (PfEMP1), exon 2, pseudogene	2
PF3D7_0221700	Plasmodium exported protein, unknown function	2
PF3D7_0221900	erythrocyte membrane protein 1 (PfEMP1), pseudogene	2
PF3D7_0222400	rifin, pseudogene	2
PF3D7_0300100	erythrocyte membrane protein 1, PfEMP1	2
PF3D7_0300600	Plasmodium exported protein, unknown function, fragment	2
PF3D7_0300800	rifin	2
PF3D7_0324100	Pfmc-2TM Maurer's cleft two transmembrane protein	2
PF3D7_0324300	exported protein family 4	2
PF3D7_0324900	erythrocyte membrane protein 1, PfEMP1	2
PF3D7_0400500	rifin	2
PF3D7_0401100	Plasmodium exported protein, unknown function, fragment	2
PF3D7_0401200	rifin	2
PF3D7_0402400	Plasmodium exported protein, unknown function	2
PF3D7_0412400	erythrocyte membrane protein 1, PfEMP1	2
PF3D7_0412500	Plasmodium RNA of unknown function RUF6	2
PF3D7_0412800	Plasmodium RNA of unknown function RUF6	2
PF3D7_0600900	rifin, pseudogene	2
PF3D7_0601000	exported protein family 4	2
PF3D7_0601300	exported protein family 1	2
PF3D7_0631300	exported protein family 1	2
PF3D7_0631600	exported protein family 4	2
PF3D7_0631800	rifin	2
PF3D7_0632300	rifin	2
PF3D7_0713200	exported protein family 1	2
PF3D7_0732200	rifin	2
PF3D7_0732900	rifin	2
PF3D7_0800400	rifin	2
PF3D7_0809000	Plasmodium RNA of unknown function RUF6	2
PF3D7_0832200	Plasmodium exported protein (PHISTa-like), unknown function	2
PF3D7_0832200	Plasmodium exported protein (PHISTa-like), unknown function	2
PF3D7_0833100	rifin	2
PF3D7_0833200	rifin	2
PF3D7_0900200	rifin	2
PF3D7_0900300	rifin	2
PF3D7_0900400	rifin	2
PF3D7_0900800	erythrocyte membrane protein 1 (PfEMP1), exon 2, pseudogene	2
PF3D7_0901100	rifin	2
PF3D7_0901200	Plasmodium exported protein, unknown function, fragment	2
PF3D7_0901300	rifin	2
PF3D7_1039700	Pfmc-2TM Maurer's cleft two transmembrane protein	2
PF3D7_1041200	rifin	2
PF3D7_1101100	rifin	2
PF3D7_1101400	rifin, pseudogene	2
PF3D7_1101800	exported protein family 1	2
PF3D7_1149400	Plasmodium exported protein, unknown function	2
PF3D7_1253500	Plasmodium exported protein, unknown function	2
PF3D7_1254900	Plasmodium exported protein, unknown function, fragment	2
PF3D7_1255200	erythrocyte membrane protein 1, PfEMP1	2
PF3D7_1300200	rifin	2
PF3D7_1372100	Plasmodium exported protein (PHISTb), unknown function	2
PF3D7_1372500	stevor, pseudogene	2
PF3D7_1372900	erythrocyte membrane protein 1 (PfEMP1), exon 2, pseudogene	2
PF3D7_1373100	rifin	2
PF3D7_1373200	Plasmodium exported protein, unknown function, fragment	2
PF3D7_1479500	stevor	2
PF3D7_1480000	rifin	2
PF3D7_1480100	erythrocyte membrane protein 1 (PfEMP1), pseudogene	2
PF3D7_0215400	conserved Plasmodium protein, unknown function	3
PF3D7_0522900	zinc finger protein, putative	3
PF3D7_0526600	conserved Plasmodium protein, unknown function	3
PF3D7_0611800	conserved Plasmodium protein, unknown function	3
PF3D7_0617100	AP-2 complex subunit alpha, putative	3
PF3D7_0817900	high mobility group protein B2	3
PF3D7_0831300	Plasmodium exported protein, unknown function	3
PF3D7_1004300	E3 ubiquitin-protein ligase, putative	3
PF3D7_1023900	chromodomain-helicase-DNA-binding protein 1 homolog, putative	3
PF3D7_1030300	conserved Plasmodium protein, unknown function	3
PF3D7_1033100	S-adenosylmethionine decarboxylase/ornithine decarboxylase	3
PF3D7_1104200	chromatin remodeling protein	3
PF3D7_1239200	AP2 domain transcription factor, putative	3
PF3D7_1241400	RNA-binding protein, putative	3
PF3D7_1316100	inositol polyphosphate kinase, putative	3
PF3D7_1316900	conserved protein, unknown function	3
PF3D7_1370800	non-coding RNA	3
PF3D7_1445600	RNA-binding protein, putative	3
PF3D7_1473700	nucleoporin NUP116/NSP116, putative	3
PF3D7_1476600	Plasmodium exported protein, unknown function	3
PF3D7_0108300	conserved Plasmodium protein, unknown function	4
PF3D7_0203000	repetitive organellar protein, putative	4
PF3D7_0302100	serine/threonine protein kinase	4
PF3D7_0311300	phosphatidylinositol 3- and 4-kinase, putative	4
PF3D7_0318200	DNA-directed RNA polymerase II subunit RPB1	4
PF3D7_0319000	P-type ATPase, putative	4
PF3D7_0319700	ABC transporter I family member 1, putative	4
PF3D7_0404600	conserved Plasmodium membrane protein, unknown function	4
PF3D7_0417400	conserved Plasmodium protein, unknown function	4
PF3D7_0418300	conserved Plasmodium protein, unknown function	4
PF3D7_0420300	AP2 domain transcription factor, putative	4
PF3D7_0522400	conserved Plasmodium protein, unknown function	4
PF3D7_0602000	zinc finger protein, putative	4
PF3D7_0605100	KH domain-containing protein, putative	4
PF3D7_0609700	protein KIC6	4
PF3D7_0611800	conserved Plasmodium protein, unknown function	4
PF3D7_0617100	AP-2 complex subunit alpha, putative	4
PF3D7_0627100	ankyrin-repeat protein, putative	4
PF3D7_0707700	E3 ubiquitin-protein ligase, putative	4
PF3D7_0802000	glutamate dehydrogenase, putative	4
PF3D7_0802100	AP2 domain transcription factor, putative	4
PF3D7_0804500	conserved Plasmodium membrane protein, unknown function	4
PF3D7_0810600	ATP-dependent RNA helicase DBP1, putative	4
PF3D7_0817300	conserved Plasmodium protein, unknown function	4
PF3D7_0831300	Plasmodium exported protein, unknown function	4
PF3D7_0905800	conserved Plasmodium protein, unknown function	4
PF3D7_0911600	conserved Plasmodium protein, unknown function	4
PF3D7_0926500	tetratricopeptide repeat protein, putative	4
PF3D7_1008000	histone deacetylase 2	4
PF3D7_1011800	PRE-binding protein	4
PF3D7_1013500	phosphoinositide-specific phospholipase C	4
PF3D7_1014300	SPRY domain-containing protein, putative	4
PF3D7_1022000	RNA-binding protein UIS12, putative	4
PF3D7_1023900	chromodomain-helicase-DNA-binding protein 1 homolog, putative	4
PF3D7_1024800	exported protein 3	4
PF3D7_1033100	S-adenosylmethionine decarboxylase/ornithine decarboxylase	4
PF3D7_1038400	gametocyte-specific protein	4
PF3D7_1110400	RNA-binding protein, putative	4
PF3D7_1134000	heat shock protein 70	4
PF3D7_1140400	conserved Plasmodium protein, unknown function	4
PF3D7_1146600	oocyst rupture protein 1, putative	4
PF3D7_1206700	eukaryotic translation initiation factor 5, putative	4
PF3D7_1207200	conserved Plasmodium protein, unknown function	4
PF3D7_1212700	eukaryotic translation initiation factor 3 subunit A, putative	4
PF3D7_1213900	W2 domain-containing protein, putative	4
PF3D7_1227200	potassium channel K1	4
PF3D7_1231800	asparagine-rich protein, putative	4
PF3D7_1238900	protein kinase 2	4
PF3D7_1239700	ATP-dependent zinc metalloprotease FTSH 1	4
PF3D7_1250200	CSC1-like protein, putative	4
PF3D7_1303800	conserved Plasmodium protein, unknown function	4
PF3D7_1309400	HORMA domain protein, putative	4
PF3D7_1310400	conserved Plasmodium protein, unknown function	4
PF3D7_1316900	conserved protein, unknown function	4
PF3D7_1337500	conserved Plasmodium protein, unknown function	4
PF3D7_1339300	conserved protein, unknown function	4
PF3D7_1345600	inner membrane complex protein	4
PF3D7_1348400	conserved Plasmodium membrane protein, unknown function	4
PF3D7_1354400	V-type proton ATPase 21 kDa proteolipid subunit, putative	4
PF3D7_1356800	serine/threonine protein kinase ARK3, putative	4
PF3D7_1357400	conserved Plasmodium protein, unknown function	4
PF3D7_1362700	conserved Plasmodium protein, unknown function	4
PF3D7_1414100	zinc finger protein, putative	4
PF3D7_1414400	serine/threonine protein phosphatase PP1	4
PF3D7_1415700	serine palmitoyltransferase, putative	4
PF3D7_1420100	conserved Plasmodium protein, unknown function	4
PF3D7_1473600	conserved Plasmodium protein, unknown function	4
PF3D7_1473700	nucleoporin NUP116/NSP116, putative	4
PF3D7_1474900	trailer hitch homolog, putative	4
PF3D7_0102300	Plasmodium exported protein, unknown function	7
PF3D7_0102500	erythrocyte binding antigen-181	7
PF3D7_0112200	multidrug resistance-associated protein 1	7
PF3D7_0112900	Plasmodium exported protein, unknown function	7
PF3D7_0113100	surface-associated interspersed protein 1.1 (SURFIN 1.1)	7
PF3D7_0113400	Plasmodium exported protein, unknown function	7
PF3D7_0113700	heat shock protein 40, type II	7
PF3D7_0113900	CX3CL1-binding protein 1	7
PF3D7_0114000	exported protein family 1	7
PF3D7_0201900	erythrocyte membrane protein 3	7
PF3D7_0202300	Plasmodium exported protein (hyp11), unknown function	7
PF3D7_0202400	translation-enhancing factor	7
PF3D7_0202500	early transcribed membrane protein 2	7
PF3D7_0207400	serine repeat antigen 7	7
PF3D7_0209600	transporter, putative	7
PF3D7_0214700	conserved Plasmodium protein, unknown function	7
PF3D7_0215300	acyl-CoA synthetase	7
PF3D7_0216800	TMEM121 domain-containing protein, putative	7
PF3D7_0219700	Plasmodium exported protein (PHISTc), unknown function	7
PF3D7_0220000	liver stage antigen 3	7
PF3D7_0220200	Plasmodium exported protein, unknown function	7
PF3D7_0220300	Plasmodium exported protein, unknown function	7
PF3D7_0220400	DnaJ protein, putative, pseudogene	7
PF3D7_0220500	Plasmodium exported protein (hyp2), unknown function	7
PF3D7_0220600	Plasmodium exported protein (hyp9), unknown function	7
PF3D7_0220700	Plasmodium exported protein (hyp9), unknown function	7
PF3D7_0220800	cytoadherence linked asexual protein 2	7
PF3D7_0301100	Plasmodium exported protein (hyp13), unknown function	7
PF3D7_0301200	serine/threonine protein kinase, FIKK family	7
PF3D7_0301700	Plasmodium exported protein, unknown function	7
PF3D7_0301800	Plasmodium exported protein, unknown function	7
PF3D7_0314700	RING finger protein RNF1	7
PF3D7_0314800	conserved Plasmodium protein, unknown function	7
PF3D7_0315200	circumsporozoite- and TRAP-related protein	7
PF3D7_0315600	zinc finger protein, putative	7
PF3D7_0321100	conserved Plasmodium protein, unknown function	7
PF3D7_0321300	conserved Plasmodium protein, unknown function	7
PF3D7_0323400	Rh5 interacting protein	7
PF3D7_0401600	rifin	7
PF3D7_0401600	rifin	7
PF3D7_0402000	Plasmodium exported protein (PHISTa), unknown function	7
PF3D7_0402900	probable protein, unknown function	7
PF3D7_0403000	tRNA Asparagine	7
PF3D7_0414400	conserved Plasmodium protein, unknown function	7
PF3D7_0423900	probable protein, unknown function	7
PF3D7_0424000	Plasmodium exported protein (PHISTc), unknown function	7
PF3D7_0424300	erythrocyte binding antigen-165, pseudogene	7
PF3D7_0424500	serine/threonine protein kinase, FIKK family	7
PF3D7_0424600	Plasmodium exported protein (PHISTb)	7
PF3D7_0424700	serine/threonine protein kinase, FIKK family	7
PF3D7_0501000	Plasmodium exported protein, unknown function	7
PF3D7_0501100	co-chaperone J domain protein JDP	7
PF3D7_0501100	heat shock protein 40, type II	7
PF3D7_0501200	parasite-infected erythrocyte surface protein	7
PF3D7_0501400	interspersed repeat antigen	7
PF3D7_0501600	rhoptry-associated protein 2	7
PF3D7_0503900	conserved Plasmodium protein, unknown function	7
PF3D7_0507300	subtilisin-like ookinete protein SOPT	7
PF3D7_0511600	apical rhoptry neck protein	7
PF3D7_0523000	multidrug resistance protein 1	7
PF3D7_0525800	inner membrane complex protein 1g, putative	7
PF3D7_0531400	G-patch domain-containing protein, putative	7
PF3D7_0531500	non-coding RNA	7
PF3D7_0532200	Plasmodium exported protein (PHISTc), unknown function	7
PF3D7_0532300	Plasmodium exported protein (PHISTb), unknown function	7
PF3D7_0532400	lysine-rich membrane-associated PHISTb protein	7
PF3D7_0532500	Plasmodium exported protein, unknown function	7
PF3D7_0601900	conserved Plasmodium protein, unknown function	7
PF3D7_0609100	zinc transporter ZIP1, putative	7
PF3D7_0618000	conserved Plasmodium membrane protein, unknown function	7
PF3D7_0620400	merozoite surface protein 10	7
PF3D7_0623800	tyrosine kinase-like protein, putative	7
PF3D7_0628100	HECT domain-containing protein 1, putative	7
PF3D7_0629300	phospholipase, putative	7
PF3D7_0702200	lysophospholipase, putative	7
PF3D7_0702300	sporozoite threonine and asparagine-rich protein	7
PF3D7_0702500	Plasmodium exported protein, unknown function	7
PF3D7_0702600	chitinase, fragment	7
PF3D7_0703700	conserved protein, unknown function	7
PF3D7_0707300	rhoptry-associated membrane antigen	7
PF3D7_0707500	conserved Plasmodium protein, unknown function	7
PF3D7_0709000	chloroquine resistance transporter	7
PF3D7_0726100	Plasmodium exported protein, unknown function	7
PF3D7_0731600	acyl-CoA synthetase	7
PF3D7_0810800	hydroxymethyldihydropterin pyrophosphokinase-dihydropteroate synthase	7
PF3D7_0816500	small heat shock protein HSP20, putative	7
PF3D7_0821300	ATP-dependent RNA helicase DHX36, putative	7
PF3D7_0823300	histone acetyltransferase GCN5	7
PF3D7_0830500	sporozoite and liver stage tryptophan-rich protein, putative	7
PF3D7_0830700	Plasmodium exported protein (hyp9), unknown function	7
PF3D7_0830900	Plasmodium exported protein, unknown function	7
PF3D7_0831400	Plasmodium exported protein, unknown function	7
PF3D7_0831500	Plasmodium exported protein (PHIST), unknown function	7
PF3D7_0831600	cytoadherence linked asexual protein 8	7
PF3D7_0831700	heat shock protein 70	7
PF3D7_0831750	Plasmodium exported protein (PHISTa), unknown function, pseudogene	7
PF3D7_0902100	serine/threonine protein kinase, FIKK family	7
PF3D7_0902500	serine/threonine protein kinase, FIKK family	7
PF3D7_0902800	serine repeat antigen 9	7
PF3D7_0905400	high molecular weight rhoptry protein 3	7
PF3D7_0910200	conserved Plasmodium protein, unknown function	7
PF3D7_0919200	PPPDE peptidase, putative	7
PF3D7_0934600	conserved Plasmodium protein, unknown function	7
PF3D7_0934800	cAMP-dependent protein kinase catalytic subunit	7
PF3D7_0935800	cytoadherence linked asexual protein 9	7
PF3D7_0935900	ring-exported protein 1	7
PF3D7_0936000	ring-exported protein 2	7
PF3D7_0936100	early transcribed membrane protein	7
PF3D7_1001400	exported lipase 1	7
PF3D7_1001600	exported lipase 2	7
PF3D7_1001800	Plasmodium exported protein (PHISTc), unknown function	7
PF3D7_1002000	Plasmodium exported protein (hyp2), unknown function	7
PF3D7_1002200	tryptophan-rich antigen 3	7
PF3D7_1010200	DNA2/NAM7 helicase, putative	7
PF3D7_1014100	merozoite surface protein MSA180	7
PF3D7_1016300	GBP130 protein	7
PF3D7_1029900	ORC3 domain-containing protein, putative	7
PF3D7_1033200	early transcribed membrane protein 10.2	7
PF3D7_1035300	glutamate-rich protein GLURP	7
PF3D7_1035700	duffy binding-like merozoite surface protein	7
PF3D7_1035800	probable protein, unknown function	7
PF3D7_1102600	Plasmodium exported protein, unknown function	7
PF3D7_1102700	early transcribed membrane protein 11.1	7
PF3D7_1102900	Plasmodium exported protein (hyp11), unknown function	7
PF3D7_1113000	conserved Plasmodium protein, unknown function	7
PF3D7_1115300	cysteine proteinase falcipain 2b	7
PF3D7_1115600	peptidyl-prolyl cis-trans isomerase	7
PF3D7_1121300	tyrosine kinase-like protein	7
PF3D7_1121600	exported protein 1	7
PF3D7_1122900	dynein heavy chain, putative	7
PF3D7_1125800	kelch domain-containing protein, putative	7
PF3D7_1133200	conserved Plasmodium protein, unknown function	7
PF3D7_1134600	zinc finger protein, putative	7
PF3D7_1143200	DnaJ protein, putative	7
PF3D7_1147000	sporozoite and liver stage asparagine-rich protein	7
PF3D7_1148800	Plasmodium exported protein (hyp11), unknown function	7
PF3D7_1148900	Plasmodium exported protein, unknown function	7
PF3D7_1149000	antigen 332, DBL-like protein	7
PF3D7_1149200	ring-infected erythrocyte surface antigen	7
PF3D7_1200700	acyl-CoA synthetase	7
PF3D7_1200800	serine/threonine protein kinase, FIKK family	7
PF3D7_1201000	Plasmodium exported protein (PHISTb), unknown function	7
PF3D7_1201100	RESA-like protein with PHIST and DnaJ domains	7
PF3D7_1201200	Plasmodium exported protein (PHISTa-like), unknown function	7
PF3D7_1220900	heterochromatin protein 1	7
PF3D7_1222600	AP2 domain transcription factor AP2-G	7
PF3D7_1228600	merozoite surface protein 9	7
PF3D7_1235200	V-type K+-independent H+-translocating inorganic pyrophosphatase	7
PF3D7_1240100	early transcribed membrane protein 12	7
PF3D7_1243400	conserved Plasmodium protein, unknown function	7
PF3D7_1252200	chitinase	7
PF3D7_1252300	conserved Plasmodium protein, unknown function	7
PF3D7_1252400	reticulocyte binding protein homologue 3, pseudogene	7
PF3D7_1252600	esterase, putative	7
PF3D7_1252800	Plasmodium exported protein (PHISTb), unknown function	7
PF3D7_1253200	hypothetical protein	7
PF3D7_1301300	Plasmodium exported protein (PHISTa-like), unknown function, pseudogene	7
PF3D7_1301400	Plasmodium exported protein (hyp12), unknown function	7
PF3D7_1301600	erythrocyte binding antigen-140	7
PF3D7_1302000	EMP1-trafficking protein	7
PF3D7_1306000	conserved Plasmodium protein, unknown function	7
PF3D7_1311100	meiosis-specific nuclear structural protein 1, putative	7
PF3D7_1313100	conserved Plasmodium protein, unknown function	7
PF3D7_1313800	conserved Plasmodium membrane protein, unknown function	7
PF3D7_1314900	general transcription factor IIH subunit 2	7
PF3D7_1321600	cGMP-specific 3',5'-cyclic phosphodiesterase gamma, putative	7
PF3D7_1321900	conserved protein, unknown function	7
PF3D7_1332200	conserved protein, unknown function	7
PF3D7_1334700	MSP7-like protein	7
PF3D7_1335100	merozoite surface protein 7	7
PF3D7_1335200	reticulocyte binding protein homologue 6, pseudogene	7
PF3D7_1337800	calcium-dependent protein kinase 5	7
PF3D7_1346200	nuclear import protein MOG1, putative	7
PF3D7_1346300	DNA/RNA-binding protein Alba 2	7
PF3D7_1351700	inner membrane complex protein 1f, putative	7
PF3D7_1351800	conserved Plasmodium protein, unknown function	7
PF3D7_1351800	conserved Plasmodium protein, unknown function	7
PF3D7_1352900	Plasmodium exported protein, unknown function	7
PF3D7_1353100	Plasmodium exported protein, unknown function	7
PF3D7_1353200	membrane associated histidine-rich protein 2	7
PF3D7_1371600	erythrocyte binding like protein 1, pseudogene	7
PF3D7_1371900	Plasmodium exported protein, unknown function	7
PF3D7_1372000	Plasmodium exported protein (PHISTa), unknown function	7
PF3D7_1372200	histidine-rich protein III	7
PF3D7_1372300	Plasmodium exported protein (PHIST), unknown function	7
PF3D7_1401200	Plasmodium exported protein, unknown function	7
PF3D7_1401400	early transcribed membrane protein 14.1	7
PF3D7_1401500	esterase, putative	7
PF3D7_1401600	Plasmodium exported protein (PHISTb), unknown function	7
PF3D7_1401700	conserved Plasmodium protein, unknown function	7
PF3D7_1404700	cysteine-rich small secreted protein CSS, putative	7
PF3D7_1404900	conserved Plasmodium protein, unknown function	7
PF3D7_1407800	plasmepsin IV	7
PF3D7_1407900	plasmepsin I	7
PF3D7_1409400	conserved protein, unknown function	7
PF3D7_1410400	rhoptry-associated protein 1	7
PF3D7_1413000	conserved Plasmodium protein, unknown function	7
PF3D7_1413100	conserved Plasmodium protein, unknown function	7
PF3D7_1413700	conserved Plasmodium protein, unknown function	7
PF3D7_1417700	conserved protein, unknown function	7
PF3D7_1418400	tRNA Proline	7
PF3D7_1420700	surface protein P113	7
PF3D7_1423000	nucleolar GTP-binding protein 2, putative	7
PF3D7_1425600	zinc finger protein, putative	7
PF3D7_1442500	geranylgeranyl transferase type-2 subunit alpha, putative	7
PF3D7_1442600	TRAP-like protein	7
PF3D7_1449200	conserved Plasmodium protein, unknown function	7
PF3D7_1449400	crossover junction endonuclease MUS81, putative	7
PF3D7_1449500	AP2 domain transcription factor AP2-O5, putative	7
PF3D7_1455300	conserved protein, unknown function	7
PF3D7_1455900	polyprenol reductase	7
PF3D7_1460600	inner membrane complex sub-compartment protein 3	7
PF3D7_1463900	rhoptry neck protein 11, putative	7
PF3D7_1468200	telomere length and silencing protein 1, putative	7
PF3D7_1471100	exported protein 2	7
PF3D7_1474000	conserved Plasmodium protein, unknown function	7
PF3D7_1474200	conserved Plasmodium membrane protein, unknown function	7
PF3D7_1477500	Plasmodium exported protein (PHISTb), unknown function	7
PF3D7_1477800	acyl-CoA binding protein	7
PF3D7_1478800	Plasmodium exported protein, unknown function	7
PF3D7_0102500	erythrocyte binding antigen-181	8
PF3D7_0112800	Plasmodium exported protein (hyp11), unknown function	8
PF3D7_0113000	glutamic acid-rich protein GARP	8
PF3D7_0114900	Plasmodium exported protein, unknown function, pseudogene	8
PF3D7_0115000	surface-associated interspersed protein 1.3 (SURFIN 1.3)	8
PF3D7_0201700	DnaJ protein, putative	8
PF3D7_0201800	knob associated heat shock protein 40	8
PF3D7_0202200	EMP1-trafficking protein	8
PF3D7_0206800	merozoite surface protein 2	8
PF3D7_0207500	serine repeat antigen 6	8
PF3D7_0207600	serine repeat antigen 5	8
PF3D7_0207700	serine repeat antigen 4	8
PF3D7_0214600	serine/threonine protein kinase STK2, putative	8
PF3D7_0220400	DnaJ protein, putative, pseudogene	8
PF3D7_0220800	cytoadherence linked asexual protein 2	8
PF3D7_0221200	Plasmodium exported protein (hyp15), unknown function	8
PF3D7_0222000	exported protein family 1	8
PF3D7_0301000	acyl-CoA synthetase	8
PF3D7_0400200	erythrocyte membrane protein 1 (PfEMP1), exon 2, pseudogene	8
PF3D7_0401600	rifin	8
PF3D7_0401600	rifin	8
PF3D7_0401800	Plasmodium exported protein (PHISTb), unknown function	8
PF3D7_0402000	Plasmodium exported protein (PHISTa), unknown function	8
PF3D7_0402100	Plasmodium exported protein (PHISTb), unknown function	8
PF3D7_0402200	surface-associated interspersed protein 4.1 (SURFIN 4.1), pseudogene	8
PF3D7_0423700	early transcribed membrane protein 4	8
PF3D7_0423800	cysteine-rich protective antigen	8
PF3D7_0424200	reticulocyte binding protein homologue 4	8
PF3D7_0424300	erythrocyte binding antigen-165, pseudogene	8
PF3D7_0424400	surface-associated interspersed protein 4.2 (SURFIN 4.2)	8
PF3D7_0424700	serine/threonine protein kinase, FIKK family	8
PF3D7_0500800	mature parasite-infected erythrocyte surface antigen	8
PF3D7_0501300	skeleton-binding protein 1	8
PF3D7_0507200	subtilisin-like protease 3	8
PF3D7_0533100	erythrocyte membrane protein 1 (PfEMP1), pseudogene	8
PF3D7_0702200	lysophospholipase, putative	8
PF3D7_0730800	Plasmodium exported protein, unknown function	8
PF3D7_0731300	Plasmodium exported protein (PHISTb), unknown function	8
PF3D7_0731500	erythrocyte binding antigen-175	8
PF3D7_0731600	acyl-CoA synthetase	8
PF3D7_0731700	Plasmodium exported protein (hyp9), unknown function	8
PF3D7_0800800	Plasmodium exported protein (hyp7), unknown function	8
PF3D7_0801000	Plasmodium exported protein (PHISTc)	8
PF3D7_0832200	Plasmodium exported protein (PHISTa-like), unknown function	8
PF3D7_0832200	Plasmodium exported protein (PHISTa-like), unknown function	8
PF3D7_0936000	ring-exported protein 2	8
PF3D7_1000600	rifin	8
PF3D7_1001500	early transcribed membrane protein 10.1	8
PF3D7_1002100	EMP1-trafficking protein	8
PF3D7_1035600	merozoite surface protein	8
PF3D7_1039000	serine/threonine protein kinase, FIKK family	8
PF3D7_1102200	DnaJ protein, putative	8
PF3D7_1102800	early transcribed membrane protein 11.2	8
PF3D7_1102900	Plasmodium exported protein (hyp11), unknown function	8
PF3D7_1148900	Plasmodium exported protein, unknown function	8
PF3D7_1200700	acyl-CoA synthetase	8
PF3D7_1201100	RESA-like protein with PHIST and DnaJ domains	8
PF3D7_1222600	AP2 domain transcription factor AP2-G	8
PF3D7_1252100	rhoptry neck protein 3	8
PF3D7_1252200	chitinase	8
PF3D7_1252900	Plasmodium exported protein, unknown function	8
PF3D7_1301500	Plasmodium exported protein (PHISTa), unknown function	8
PF3D7_1301600	erythrocyte binding antigen-140	8
PF3D7_1301700	CX3CL1-binding protein 2	8
PF3D7_1301800	surface-associated interspersed protein 13.1 (SURFIN 13.1), pseudogene	8
PF3D7_1335000	MSP7-like protein	8
PF3D7_1335200	reticulocyte binding protein homologue 6, pseudogene	8
PF3D7_1371800	Plasmodium exported protein, unknown function	8
PF3D7_1372000	Plasmodium exported protein (PHISTa), unknown function	8
PF3D7_1372300	Plasmodium exported protein (PHIST), unknown function	8
PF3D7_1372400	acyl-CoA synthetase	8
PF3D7_1401000	GBPH protein	8
PF3D7_1439400	cytochrome b-c1 complex subunit Rieske, putative	8
PF3D7_1476900	Plasmodium exported protein, unknown function, pseudogene	8
PF3D7_1477300	Plasmodium exported protein (PHIST), unknown function	8
PF3D7_1477700	Plasmodium exported protein (PHISTa), unknown function	8
PF3D7_1478800	Plasmodium exported protein, unknown function	8
PF3D7_1479200	Plasmodium exported protein (PHISTa), unknown function	8
PF3D7_0112200	multidrug resistance-associated protein 1	9
PF3D7_0113100	surface-associated interspersed protein 1.1 (SURFIN 1.1)	9
PF3D7_0113600	surface-associated interspersed protein 1.2 (SURFIN 1.2), pseudogene	9
PF3D7_0201600	PHISTb domain-containing RESA-like protein 1	9
PF3D7_0202400	translation-enhancing factor	9
PF3D7_0301800	Plasmodium exported protein, unknown function	9
PF3D7_0321100	conserved Plasmodium protein, unknown function	9
PF3D7_0532300	Plasmodium exported protein (PHISTb), unknown function	9
PF3D7_0831500	Plasmodium exported protein (PHIST), unknown function	9
PF3D7_1148800	Plasmodium exported protein (hyp11), unknown function	9
PF3D7_1301800	surface-associated interspersed protein 13.1 (SURFIN 13.1), pseudogene	9
PF3D7_1302000	EMP1-trafficking protein	9
PF3D7_1474000	conserved Plasmodium protein, unknown function	9
PF3D7_1477800	acyl-CoA binding protein	9
PF3D7_0106300	calcium-transporting ATPase	6
PF3D7_0107600	eukaryotic translation initiation factor 2-alpha kinase 2, putative	6
PF3D7_0110600	phosphatidylinositol-4-phosphate 5-kinase	6
PF3D7_0111000	kinesin-8B, putative	6
PF3D7_0113200	Plasmodium exported protein, unknown function	6
PF3D7_0113900	CX3CL1-binding protein 1	6
PF3D7_0114000	exported protein family 1	6
PF3D7_0211100	conserved Plasmodium protein, unknown function	6
PF3D7_0214800	conserved Plasmodium membrane protein, unknown function	6
PF3D7_0301600	Plasmodium exported protein (hyp1), unknown function	6
PF3D7_0311200	valine--tRNA ligase, putative	6
PF3D7_0314700	RING finger protein RNF1	6
PF3D7_0318700	conserved Plasmodium protein, unknown function	6
PF3D7_0321700	conserved Plasmodium protein, unknown function	6
PF3D7_0323100	conserved Plasmodium protein, unknown function	6
PF3D7_0323800	conserved Plasmodium protein, unknown function	6
PF3D7_0404400	6-cysteine protein P36	6
PF3D7_0404900	6-cysteine protein P41	6
PF3D7_0412800	Plasmodium RNA of unknown function RUF6	6
PF3D7_0413000	Plasmodium RNA of unknown function RUF6	6
PF3D7_0418300	conserved Plasmodium protein, unknown function	6
PF3D7_0418400	LSM domain-containing protein, putative	6
PF3D7_0423400	apical asparagine-rich protein AARP	6
PF3D7_0423700	early transcribed membrane protein 4	6
PF3D7_0510200	peptidyl-prolyl cis-trans isomerase	6
PF3D7_0526600	conserved Plasmodium protein, unknown function	6
PF3D7_0528300	conserved protein, unknown function	6
PF3D7_0531500	non-coding RNA	6
PF3D7_0604100	AP2 domain transcription factor	6
PF3D7_0607000	translation initiation factor IF-2, putative	6
PF3D7_0610600	calcium-dependent protein kinase 2	6
PF3D7_0611400	SWI/SNF-related matrix-associated actin-dependent regulator of chromatin	6
PF3D7_0624600	ISWI chromatin-remodeling complex ATPase	6
PF3D7_0629400	polyadenylate-binding protein 3, putative	6
PF3D7_0629500	amino acid transporter AAT1	6
PF3D7_0702100	Plasmodium exported protein (PHISTb), unknown function, pseudogene	6
PF3D7_0703400	conserved Plasmodium protein, unknown function	6
PF3D7_0706000	importin-7, putative	6
PF3D7_0709000	chloroquine resistance transporter	6
PF3D7_0711100	conserved protein, unknown function	6
PF3D7_0715900	cation diffusion facilitator family protein, putative	6
PF3D7_0723000	tRNAHis guanylyltransferase, putative	6
PF3D7_0723900	RNA-binding protein, putative	6
PF3D7_0725400	conserved Plasmodium protein, unknown function	6
PF3D7_0730500	conserved Plasmodium protein, unknown function	6
PF3D7_0731000	non-coding RNA	6
PF3D7_0800600	Plasmodium exported protein (PHISTa), unknown function	6
PF3D7_0805600	phosphatidic acid phosphatase 2	6
PF3D7_0808200	plasmepsin X	6
PF3D7_0809900	JmjC domain-containing protein 1, putative	6
PF3D7_0810300	protein phosphatase PPM5, putative	6
PF3D7_0810600	ATP-dependent RNA helicase DBP1, putative	6
PF3D7_0811300	CCR4-associated factor 1	6
PF3D7_0813400	conserved protein, unknown function	6
PF3D7_0814500	conserved protein, unknown function	6
PF3D7_0818400	rRNA-processing protein FCF1, putative	6
PF3D7_0818900	heat shock protein 70	6
PF3D7_0824400	nucleoside transporter 2	6
PF3D7_0831600	cytoadherence linked asexual protein 8	6
PF3D7_0831750	Plasmodium exported protein (PHISTa), unknown function, pseudogene	6
PF3D7_0831900	Plasmodium exported protein (PHIST), unknown function, pseudogene	6
PF3D7_0833100	rifin	6
PF3D7_0902300	serine/threonine protein kinase, FIKK family	6
PF3D7_0903200	ras-related protein RAB7	6
PF3D7_0903300	conserved protein, unknown function	6
PF3D7_0905800	conserved Plasmodium protein, unknown function	6
PF3D7_0906600	zinc finger protein, putative	6
PF3D7_0909700	FHA domain protein, putative	6
PF3D7_0920500	ADP-ribosylation factor, putative	6
PF3D7_0923200	nitric oxide synthase, putative	6
PF3D7_0923500	cyclin-dependent kinases regulatory subunit, putative	6
PF3D7_0927900	phosphatidylserine decarboxylase	6
PF3D7_0930500	diacylglycerol kinase, putative	6
PF3D7_1003600	inner membrane complex protein 1c, putative	6
PF3D7_1010300	succinate dehydrogenase subunit 4, putative	6
PF3D7_1011800	PRE-binding protein	6
PF3D7_1014900	protein KIC8	6
PF3D7_1016800	Plasmodium exported protein (PHISTc), unknown function	6
PF3D7_1032100	mRNA-decapping enzyme subunit 1, putative	6
PF3D7_1033100	S-adenosylmethionine decarboxylase/ornithine decarboxylase	6
PF3D7_1033900	ubiquitin-conjugating enzyme E2, putative	6
PF3D7_1036900	conserved Plasmodium protein, unknown function	6
PF3D7_1037500	dynamin-like protein	6
PF3D7_1038400	gametocyte-specific protein	6
PF3D7_1102100	Plasmodium exported protein, unknown function, pseudogene	6
PF3D7_1103000	conserved Plasmodium protein, unknown function	6
PF3D7_1103800	CCR4-NOT transcription complex subunit NOT1-G, putative	6
PF3D7_1105000	histone H4	6
PF3D7_1131600	kelch domain-containing protein, putative	6
PF3D7_1134600	zinc finger protein, putative	6
PF3D7_1135100	protein phosphatase PPM8, putative	6
PF3D7_1135900	3-oxo-5-alpha-steroid 4-dehydrogenase, putative	6
PF3D7_1139300	AP2 domain transcription factor AP2-G5	6
PF3D7_1140700	chromo domain-containing protein, putative	6
PF3D7_1147300	conserved Plasmodium protein, unknown function	6
PF3D7_1148200	non-coding RNA	6
PF3D7_1149100	Plasmodium exported protein, unknown function	6
PF3D7_1149100	Plasmodium exported protein, unknown function	6
PF3D7_1202600	nuclear export mediator factor NEMF, putative	6
PF3D7_1207200	zinc finger protein, putative	6
PF3D7_1213000	non-coding RNA	6
PF3D7_1213900	W2 domain-containing protein, putative	6
PF3D7_1216900	DNA-binding chaperone, putative	6
PF3D7_1224200	BRO1 domain-containing protein, putative	6
PF3D7_1224300	polyadenylate-binding protein 1, putative	6
PF3D7_1224700	conserved Plasmodium protein, unknown function	6
PF3D7_1227600	kinetochore protein SPC24, putative	6
PF3D7_1231800	asparagine-rich protein, putative	6
PF3D7_1232700	Nd9 protein	6
PF3D7_1233600	asparagine and aspartate rich protein 1	6
PF3D7_1236100	clustered-asparagine-rich protein	6
PF3D7_1236200	conserved Plasmodium protein, unknown function	6
PF3D7_1238600	sphingomyelin phosphodiesterase	6
PF3D7_1238900	protein kinase 2	6
PF3D7_1239000	HD superfamily phosphohydrolase protein, putative	6
PF3D7_1239200	AP2 domain transcription factor, putative	6
PF3D7_1240100	early transcribed membrane protein 12	6
PF3D7_1252600	esterase, putative	6
PF3D7_1303500	sodium/hydrogen exchanger	6
PF3D7_1306400	26S protease regulatory subunit 10B, putative	6
PF3D7_1307700	TOM1-like protein, putative	6
PF3D7_1311400	AP-1 complex subunit mu-1	6
PF3D7_1313500	conserved Plasmodium membrane protein, unknown function	6
PF3D7_1322600	conserved Plasmodium protein, unknown function	6
PF3D7_1334500	MSP7-like protein	6
PF3D7_1337500	conserved Plasmodium protein, unknown function	6
PF3D7_1343700	kelch protein K13	6
PF3D7_1347200	nucleoside transporter 1	6
PF3D7_1351000	phosphatidylinositol transfer protein, putative	6
PF3D7_1354700	conserved Plasmodium protein, unknown function	6
PF3D7_1355700	NLI interacting factor-like phosphatase, putative	6
PF3D7_1356600	regulator of chromosome condensation, putative	6
PF3D7_1358700	YOP1-like protein, putative	6
PF3D7_1359400	CUGBP Elav-like family member 1	6
PF3D7_1401400	early transcribed membrane protein 14.1	6
PF3D7_1401600	Plasmodium exported protein (PHISTb), unknown function	6
PF3D7_1404300	secreted ookinete adhesive protein, putative	6
PF3D7_1406500	WD repeat-containing protein 65, putative	6
PF3D7_1408200	AP2 domain transcription factor AP2-G2	6
PF3D7_1408800	conserved Plasmodium protein, unknown function	6
PF3D7_1409700	conserved protein, unknown function	6
PF3D7_1414100	zinc finger protein, putative	6
PF3D7_1418100	liver specific protein 1, putative	6
PF3D7_1421100	conserved Plasmodium protein, unknown function	6
PF3D7_1426800	conserved Plasmodium protein, unknown function	6
PF3D7_1429400	rRNA (adenosine-2'-O-)-methyltransferase, putative	6
PF3D7_1430800	PhIL1 interacting protein PIP3	6
PF3D7_1433500	DNA topoisomerase 2	6
PF3D7_1439800	vesicle-associated membrane protein, putative	6
PF3D7_1440700	AP-3 complex subunit mu, putative	6
PF3D7_1443800	pre-mRNA-splicing factor CWC24, putative	6
PF3D7_1449600	conserved protein, unknown function	6
PF3D7_1455300	conserved protein, unknown function	6
PF3D7_1456700	conserved Plasmodium protein, unknown function	6
PF3D7_1456800	V-type H(+)-translocating pyrophosphatase, putative	6
PF3D7_1457300	MA3 domain-containing protein, putative	6
PF3D7_1460500	conserved Plasmodium protein, unknown function	6
PF3D7_1464000	YL1 nuclear protein, putative	6
PF3D7_1466200	homeodomain-like protein HDP1	6
PF3D7_1466400	AP2 domain transcription factor AP2-EXP	6
PF3D7_1468400	zinc finger protein, putative	6
PF3D7_1471200	inorganic anion exchanger, inorganic anion antiporter	6
PF3D7_1474000	conserved Plasmodium protein, unknown function	6
PF3D7_1475600	bromodomain protein 4, putative	6
PF3D7_1475800	conserved Plasmodium protein, unknown function	6
PF3D7_1476000	conserved Plasmodium protein, unknown function	6
PF3D7_1478900	non-coding RNA	6
PF3D7_0102400	lysophospholipase, putative, pseudogene	5
PF3D7_0102700	merozoite-associated tryptophan-rich antigen	5
PF3D7_0104200	StAR-related lipid transfer protein	5
PF3D7_0104300	ubiquitin carboxyl-terminal hydrolase 1, putative	5
PF3D7_0104800	novel putative transporter 1, putative	5
PF3D7_0106000	conserved protein, unknown function	5
PF3D7_0107500	Niemann-Pick type C1-related protein	5
PF3D7_0107600	eukaryotic translation initiation factor 2-alpha kinase 2, putative	5
PF3D7_0108300	conserved Plasmodium protein, unknown function	5
PF3D7_0110700	chromatin assembly factor 1 subunit C, putative	5
PF3D7_0110800	transcription initiation factor TFIIB, putative	5
PF3D7_0111000	kinesin-8B, putative	5
PF3D7_0112100	PIMMS1 protein	5
PF3D7_0112800	Plasmodium exported protein (hyp11), unknown function	5
PF3D7_0112900	Plasmodium exported protein, unknown function	5
PF3D7_0113300	Plasmodium exported protein (hyp1), unknown function	5
PF3D7_0113900	CX3CL1-binding protein 1	5
PF3D7_0114000	exported protein family 1	5
PF3D7_0114900	Plasmodium exported protein, unknown function, pseudogene	5
PF3D7_0115000	surface-associated interspersed protein 1.3 (SURFIN 1.3)	5
PF3D7_0115100	Plasmodium exported protein (PHISTa), unknown function	5
PF3D7_0201500	Plasmodium exported protein (hyp9), unknown function	5
PF3D7_0202700	octaprenyl pyrophosphate synthase	5
PF3D7_0203500	tRNA Glutamine	5
PF3D7_0204200	translocation protein SEC66, putative	5
PF3D7_0204500	aspartate transaminase	5
PF3D7_0204700	hexose transporter	5
PF3D7_0206300	pentafunctional AROM polypeptide, putative, pseudogene	5
PF3D7_0206500	conserved Plasmodium protein, unknown function	5
PF3D7_0206900	merozoite surface protein 5	5
PF3D7_0206900	merozoite surface protein 5	5
PF3D7_0208300	conserved Plasmodium protein, unknown function	5
PF3D7_0209600	transporter, putative	5
PF3D7_0209700	RING zinc finger protein, putative	5
PF3D7_0210200	conserved Plasmodium protein, unknown function	5
PF3D7_0210300	monocarboxylate transporter, putative	5
PF3D7_0210700	syntaxin, Qa-SNARE family	5
PF3D7_0210800	conserved Plasmodium protein, unknown function	5
PF3D7_0211500	GAF domain-related protein, putative	5
PF3D7_0212100	conserved Plasmodium protein, unknown function	5
PF3D7_0213800	conserved protein, unknown function	5
PF3D7_0214100	protein transport protein SEC31	5
PF3D7_0214300	conserved Plasmodium protein, unknown function	5
PF3D7_0214700	conserved Plasmodium protein, unknown function	5
PF3D7_0214800	conserved Plasmodium membrane protein, unknown function	5
PF3D7_0215000	acyl-CoA synthetase	5
PF3D7_0215500	conserved Plasmodium protein, unknown function	5
PF3D7_0215700	DNA-directed RNA polymerase II subunit RPB2, putative	5
PF3D7_0215800	origin recognition complex subunit 5	5
PF3D7_0216600	sugar transporter, putative	5
PF3D7_0217800	40S ribosomal protein S26	5
PF3D7_0219800	Plasmodium exported protein (PHISTc), unknown function	5
PF3D7_0220200	Plasmodium exported protein, unknown function	5
PF3D7_0220500	Plasmodium exported protein (hyp2), unknown function	5
PF3D7_0301600	Plasmodium exported protein (hyp1), unknown function	5
PF3D7_0302000	pre-mRNA-splicing factor PRP46, putative	5
PF3D7_0303000	N-ethylmaleimide-sensitive fusion protein	5
PF3D7_0303400	palmitoyltransferase DHHC1	5
PF3D7_0303700	lipoamide acyltransferase component of branched-chain alpha-keto acid dehydrogenase complex	5
PF3D7_0305200	GRIP domain-containing protein, putative	5
PF3D7_0305500	protein dopey homolog, putative	5
PF3D7_0308400	U4 spliceosomal RNA	5
PF3D7_0309200	serine/threonine protein kinase ARK2, putative	5
PF3D7_0309600	60S acidic ribosomal protein P2	5
PF3D7_0310100	calcium-dependent protein kinase 3	5
PF3D7_0310200	phd finger protein, putative	5
PF3D7_0311300	phosphatidylinositol 3- and 4-kinase, putative	5
PF3D7_0311400	kinase-related protein PKRP, putative	5
PF3D7_0312300	26S proteasome regulatory subunit RPN12, putative	5
PF3D7_0312400	glycogen synthase kinase 3	5
PF3D7_0312500	multidrug-resistant modulator MFR3	5
PF3D7_0314400	serine/threonine protein phosphatase 6, putative	5
PF3D7_0314800	conserved Plasmodium protein, unknown function	5
PF3D7_0315100	eukaryotic translation initiation factor 4E	5
PF3D7_0315400	conserved Plasmodium protein, unknown function	5
PF3D7_0315500	ribosomal protein L47, mitochondrial, putative	5
PF3D7_0316000	microneme associated antigen	5
PF3D7_0316600	formate-nitrite transporter	5
PF3D7_0317000	proteasome subunit alpha type-3, putative	5
PF3D7_0317100	6-cysteine protein	5
PF3D7_0317200	cdc2-related protein kinase 4	5
PF3D7_0317300	conserved Plasmodium protein, unknown function	5
PF3D7_0318400	coiled-coil domain-containing protein CCDC148/CCDC112, putative	5
PF3D7_0318600	cleavage and polyadenylation specificity factor, putative	5
PF3D7_0318900	conserved protein, unknown function	5
PF3D7_0320400	oocyst capsule protein Cap380	5
PF3D7_0320900	histone H2A.Z	5
PF3D7_0321500	peptidase, putative	5
PF3D7_0321600	ATP-dependent RNA helicase DDX42, putative	5
PF3D7_0321900	cyclic amine resistance locus protein	5
PF3D7_0322700	conserved Plasmodium protein, unknown function	5
PF3D7_0323200	conserved Plasmodium protein, unknown function	5
PF3D7_0323700	U4/U6.U5 tri-snRNP-associated protein 1, putative	5
PF3D7_0402400	Plasmodium exported protein, unknown function	5
PF3D7_0403700	pre-mRNA-splicing factor CLF1, putative	5
PF3D7_0403800	alpha/beta hydrolase, putative	5
PF3D7_0403900	SET domain protein, putative	5
PF3D7_0404100	AP2 domain transcription factor AP2-SP2, putative	5
PF3D7_0404600	conserved Plasmodium membrane protein, unknown function	5
PF3D7_0406200	parasitophorous vacuole membrane protein S16	5
PF3D7_0407400	conserved Plasmodium protein, unknown function	5
PF3D7_0407700	conserved Plasmodium protein, unknown function	5
PF3D7_0410000	erythrocyte vesicle protein 1	5
PF3D7_0410100	tRNA Serine	5
PF3D7_0410700	ribosome biogenesis GTPase A, putative	5
PF3D7_0410900	conserved Plasmodium protein, unknown function	5
PF3D7_0412000	LITAF-like zinc finger protein, putative	5
PF3D7_0415800	PhIL1-interacting candidate PIC3	5
PF3D7_0416000	RNA-binding protein, putative	5
PF3D7_0416100	glutamyl-tRNA(Gln) amidotransferase subunit A	5
PF3D7_0416400	histone acetyltransferase, putative	5
PF3D7_0417400	conserved Plasmodium protein, unknown function	5
PF3D7_0418100	protein SOC1, putative	5
PF3D7_0418200	eukaryotic translation initiation factor 3 subunit M, putative	5
PF3D7_0418400	LSM domain-containing protein, putative	5
PF3D7_0418600	regulator of chromosome condensation, putative	5
PF3D7_0419800	60S ribosomal protein L7ae/L30e, putative	5
PF3D7_0420300	AP2 domain transcription factor, putative	5
PF3D7_0422200	erythrocyte membrane-associated antigen	5
PF3D7_0422300	alpha tubulin 2	5
PF3D7_0422500	pre-mRNA-splicing helicase BRR2, putative	5
PF3D7_0423500	glideosome associated protein with multiple membrane spans 2	5
PF3D7_0423700	early transcribed membrane protein 4	5
PF3D7_0501100	co-chaperone J domain protein JDP	5
PF3D7_0501100	heat shock protein 40, type II	5
PF3D7_0502100	HCNGP-like protein	5
PF3D7_0502300	conserved Plasmodium protein, unknown function	5
PF3D7_0503300	serine/arginine-rich splicing factor 12	5
PF3D7_0504700	centrosomal protein CEP120, putative	5
PF3D7_0504800	conserved Plasmodium protein, unknown function	5
PF3D7_0508000	6-cysteine protein	5
PF3D7_0508400	conserved protein, unknown function	5
PF3D7_0508800	single-stranded DNA-binding protein	5
PF3D7_0510100	KH domain-containing protein, putative	5
PF3D7_0510500	topoisomerase I	5
PF3D7_0511300	MORN repeat protein, putative	5
PF3D7_0511400	conserved Plasmodium protein, unknown function	5
PF3D7_0511500	RNA pseudouridylate synthase, putative	5
PF3D7_0513700	secreted ookinete protein, putative	5
PF3D7_0513900	conserved protein, unknown function	5
PF3D7_0514100	ATP-dependent DNA helicase UvrD	5
PF3D7_0514400	tRNA Phenylalanine	5
PF3D7_0515400	conserved protein, unknown function	5
PF3D7_0515500	gametogenesis essential protein 1, putative	5
PF3D7_0515600	gamete egress protein GEP, putative	5
PF3D7_0515700	glideosome-associated protein 40, putative	5
PF3D7_0515800	BolA-like protein, putative	5
PF3D7_0516700	ubiquitin carboxyl-terminal hydrolase 2, putative	5
PF3D7_0517300	serine/arginine-rich splicing factor 1	5
PF3D7_0518500	ATP-dependent RNA helicase DDX23, putative	5
PF3D7_0519700	FoP domain-containing protein, putative	5
PF3D7_0522300	18S rRNA (guanine-N(7))-methyltransferase, putative	5
PF3D7_0522800	pre-mRNA-splicing factor BUD31, putative	5
PF3D7_0523000	multidrug resistance protein 1	5
PF3D7_0523700	conserved Plasmodium membrane protein, unknown function	5
PF3D7_0524000	karyopherin beta	5
PF3D7_0524100	conserved Plasmodium protein, unknown function	5
PF3D7_0525000	zinc finger protein, putative	5
PF3D7_0525100	acyl-CoA synthetase	5
PF3D7_0525200	structural maintenance of chromosomes protein 6, putative	5
PF3D7_0525300	conserved protein, unknown function	5
PF3D7_0526200	ADP-ribosylation factor GTPase-activating protein 2	5
PF3D7_0526200	ADP-ribosylation factor GTPase-activating protein 2	5
PF3D7_0526400	conserved Plasmodium protein, unknown function	5
PF3D7_0526500	conserved Plasmodium protein, unknown function	5
PF3D7_0527100	ubiquitin-conjugating enzyme E2 13	5
PF3D7_0527800	tRNA Leucine	5
PF3D7_0528200	eukaryotic translation initiation factor 3 subunit E, putative	5
PF3D7_0528400	palmitoyltransferase DHHC7	5
PF3D7_0528800	nuclear GTP-binding protein, putative	5
PF3D7_0529800	conserved Plasmodium protein, unknown function	5
PF3D7_0530000	conserved Plasmodium protein, unknown function	5
PF3D7_0530200	phosphoenolpyruvate/phosphate translocator	5
PF3D7_0530900	formin 1	5
PF3D7_0531000	SURF1 domain-containing protein, putative	5
PF3D7_0531100	conserved Plasmodium protein, unknown function	5
PF3D7_0532200	Plasmodium exported protein (PHISTc), unknown function	5
PF3D7_0601700	Plasmodium exported protein (PHISTa), unknown function, pseudogene	5
PF3D7_0601800	H/ACA snoRNA	5
PF3D7_0601900	conserved Plasmodium protein, unknown function	5
PF3D7_0602000	zinc finger protein, putative	5
PF3D7_0603900	conserved Plasmodium protein, unknown function	5
PF3D7_0604100	AP2 domain transcription factor	5
PF3D7_0604200	ribosomal protein L41, mitochondrial, putative	5
PF3D7_0605800	DNA repair protein RAD50, putative	5
PF3D7_0606000	protein KIC1	5
PF3D7_0606600	conserved Plasmodium protein, unknown function	5
PF3D7_0606700	coatomer alpha subunit, putative	5
PF3D7_0606900	glutaredoxin-like protein	5
PF3D7_0607600	spindle assembly abnormal protein 6, putative	5
PF3D7_0608800	ornithine aminotransferase	5
PF3D7_0609200	citrate synthase-like protein, putative	5
PF3D7_0610200	RNA-binding protein 25, putative	5
PF3D7_0610500	peptidyl-tRNA hydrolase PTRHD1, putative	5
PF3D7_0610600	calcium-dependent protein kinase 2	5
PF3D7_0610900	transcription elongation factor SPT5, putative	5
PF3D7_0611600	basal complex transmembrane protein 1	5
PF3D7_0611800	conserved Plasmodium protein, unknown function	5
PF3D7_0611900	lsm12, putative	5
PF3D7_0612900	nucleolar GTP-binding protein 1, putative	5
PF3D7_0613700	syntaxin-binding protein, putative	5
PF3D7_0613800	AP2 domain transcription factor, putative	5
PF3D7_0614300	major facilitator superfamily-related transporter, putative	5
PF3D7_0614700	F-box protein FBXO6, putative	5
PF3D7_0615400	ribonuclease, putative	5
PF3D7_0615500	cdc2-related protein kinase 5	5
PF3D7_0616000	pyridoxal kinase	5
PF3D7_0616500	TRAP-like protein	5
PF3D7_0616800	malate:quinone oxidoreductase	5
PF3D7_0617000	mitochondrial import receptor subunit TOM40, putative	5
PF3D7_0617800	histone H2A	5
PF3D7_0617900	histone H3 variant	5
PF3D7_0618500	malate dehydrogenase	5
PF3D7_0619400	cell division cycle protein 48 homologue, putative	5
PF3D7_0619900	splicing factor 3A subunit 2, putative	5
PF3D7_0621000	conserved Plasmodium protein, unknown function	5
PF3D7_0621100	conserved Plasmodium protein, unknown function	5
PF3D7_0622900	AP2 domain transcription factor AP2Tel	5
PF3D7_0623100	nuclear polyadenylated RNA-binding protein NAB2, putative	5
PF3D7_0623500	superoxide dismutase [Fe]	5
PF3D7_0623800	tyrosine kinase-like protein, putative	5
PF3D7_0623900	ribonuclease H2 subunit A, putative	5
PF3D7_0624000	hexokinase	5
PF3D7_0624600	ISWI chromatin-remodeling complex ATPase	5
PF3D7_0626500	centrosomal protein CEP135, putative	5
PF3D7_0627700	transportin	5
PF3D7_0627800	acetyl-CoA synthetase	5
PF3D7_0628100	HECT domain-containing protein 1, putative	5
PF3D7_0628200	eukaryotic translation initiation factor 2-alpha kinase	5
PF3D7_0628300	choline/ethanolaminephosphotransferase, putative	5
PF3D7_0629100	nicotinate phosphoribosyltransferase, putative	5
PF3D7_0629200	DnaJ protein, putative	5
PF3D7_0629700	SET domain protein, putative	5
PF3D7_0630300	DNA polymerase epsilon catalytic subunit A, putative	5
PF3D7_0630700	bifunctional methylenetetrahydrofolate dehydrogenase/cyclohydrolase, putative	5
PF3D7_0702200	lysophospholipase LPL20	5
PF3D7_0702300	sporozoite threonine and asparagine-rich protein	5
PF3D7_0702400	small exported membrane protein 1	5
PF3D7_0702600	chitinase, fragment	5
PF3D7_0703500	erythrocyte membrane-associated antigen	5
PF3D7_0704100	basal complex transmembrane protein 2	5
PF3D7_0704300	conserved Plasmodium membrane protein, unknown function	5
PF3D7_0704500	serine/threonine protein kinase, putative	5
PF3D7_0705400	DNA replication licensing factor MCM7	5
PF3D7_0705500	inositol-phosphate phosphatase, putative	5
PF3D7_0706600	conserved Plasmodium protein, unknown function	5
PF3D7_0707200	conserved Plasmodium protein, unknown function	5
PF3D7_0707400	AAA family ATPase, putative	5
PF3D7_0708400	heat shock protein 90	5
PF3D7_0709800	conserved protein, unknown function	5
PF3D7_0711200	conserved Plasmodium protein, unknown function	5
PF3D7_0711600	Plasmodium RNA of unknown function RUF6	5
PF3D7_0713800	negative elongation factor A, putative	5
PF3D7_0713900	conserved Plasmodium protein, unknown function	5
PF3D7_0714000	histone H2B variant	5
PF3D7_0714300	palmitoyltransferase DHHC4, putative	5
PF3D7_0714400	calmodulin, putative	5
PF3D7_0714600	conserved protein, unknown function	5
PF3D7_0714700	tRNA Asparagine	5
PF3D7_0716000	RNA-binding protein, putative	5
PF3D7_0716800	eukaryotic translation initiation factor 3 subunit I, putative	5
PF3D7_0717300	transcription initiation factor IIE subunit alpha, putative	5
PF3D7_0717600	inner membrane complex protein, putative	5
PF3D7_0718100	exported serine/threonine protein kinase	5
PF3D7_0718400	ribosomal protein S8, mitochondrial, putative	5
PF3D7_0718500	prefoldin subunit 3, putative	5
PF3D7_0719400	conserved Plasmodium protein, unknown function	5
PF3D7_0720400	apoptosis-inducing factor, putative	5
PF3D7_0721000	conserved Plasmodium membrane protein, unknown function	5
PF3D7_0722200	rhoptry-associated leucine zipper-like protein 1	5
PF3D7_0723300	conserved protein, unknown function	5
PF3D7_0724100	conserved Plasmodium protein, unknown function	5
PF3D7_0725000	exonuclease I, putative	5
PF3D7_0726100	Plasmodium exported protein, unknown function	5
PF3D7_0727900	conserved Plasmodium protein, unknown function	5
PF3D7_0729100	allantoicase, putative	5
PF3D7_0730200	AP-4 complex subunit beta, putative	5
PF3D7_0730300	AP2 domain transcription factor AP2-L, putative	5
PF3D7_0730600	tRNA Valine	5
PF3D7_0731100	EMP1-trafficking protein	5
PF3D7_0731800	alpha/beta hydrolase, putative	5
PF3D7_0800600	Plasmodium exported protein (PHISTa), unknown function	5
PF3D7_0800700	surface-associated interspersed protein 8.3 (SURFIN 8.3)	5
PF3D7_0801300	von Willebrand factor A domain-related protein	5
PF3D7_0801600	conserved protein, unknown function	5
PF3D7_0801800	mannose-6-phosphate isomerase, putative	5
PF3D7_0801900	lysine-specific histone demethylase, putative	5
PF3D7_0802000	glutamate dehydrogenase, putative	5
PF3D7_0802100	AP2 domain transcription factor AP2-LT	5
PF3D7_0802500	inositol 5-phosphatase, putative	5
PF3D7_0802600	adenylyl cyclase beta	5
PF3D7_0803200	filament assembling protein, putative	5
PF3D7_0803600	conserved Plasmodium protein, unknown function	5
PF3D7_0803700	tubulin gamma chain	5
PF3D7_0804400	methionine aminopeptidase 1c, putative	5
PF3D7_0804600	tRNA pseudouridine synthase, putative	5
PF3D7_0805000	alpha/beta hydrolase, putative	5
PF3D7_0805100	conserved protein, unknown function	5
PF3D7_0805200	gamete release protein, putative	5
PF3D7_0805500	conserved Plasmodium protein, unknown function	5
PF3D7_0805700	serine/threonine protein kinase, FIKK family	5
PF3D7_0806500	DnaJ protein, putative	5
PF3D7_0807200	conserved Plasmodium membrane protein, unknown function	5
PF3D7_0808500	Plasmodium RNA of unknown function RUF6	5
PF3D7_0809500	histone acetyltransferase subunit NuA4, putative	5
PF3D7_0809900	JmjC domain-containing protein 1, putative	5
PF3D7_0810300	protein phosphatase PPM5, putative	5
PF3D7_0810400	aquaporin, putative	5
PF3D7_0810500	protein phosphatase PPM7, putative	5
PF3D7_0811300	CCR4-associated factor 1	5
PF3D7_0811700	conserved Plasmodium protein, unknown function	5
PF3D7_0812400	karyopherin alpha	5
PF3D7_0812500	RNA-binding protein, putative	5
PF3D7_0813000	protein KIC7	5
PF3D7_0813900	40S ribosomal protein S16, putative	5
PF3D7_0814200	DNA/RNA-binding protein Alba 1	5
PF3D7_0814600	PIMMS22 protein, putative	5
PF3D7_0815200	importin subunit beta, putative	5
PF3D7_0815300	FAD-dependent monooxygenase, putative	5
PF3D7_0816500	small heat shock protein HSP20, putative	5
PF3D7_0817000	NEDD8-activating enzyme E1 catalytic subunit, putative	5
PF3D7_0817200	conserved protein, unknown function	5
PF3D7_0817900	high mobility group protein B2	5
PF3D7_0818100	zinc finger protein, putative	5
PF3D7_0818500	zinc finger protein, putative	5
PF3D7_0818800	U3 small nucleolar ribonucleoprotein protein IMP4, putative	5
PF3D7_0818900	heat shock protein 70	5
PF3D7_0819100	BRIX domain, putative	5
PF3D7_0819400	perforin-like protein 4	5
PF3D7_0819600	ubiquitin-like protein, putative	5
PF3D7_0820300	conserved Plasmodium protein, unknown function	5
PF3D7_0820400	conserved Plasmodium protein, unknown function	5
PF3D7_0820600	conserved protein, unknown function	5
PF3D7_0821000	conserved Plasmodium protein, unknown function	5
PF3D7_0821100	protein kinase 1	5
PF3D7_0821700	60S ribosomal protein L22, putative	5
PF3D7_0822800	U5 small nuclear ribonucleoprotein 40 kDa protein, putative	5
PF3D7_0823300	histone acetyltransferase GCN5	5
PF3D7_0823500	inner membrane complex protein 1i, putative	5
PF3D7_0823900	dicarboxylate/tricarboxylate carrier	5
PF3D7_0824800	conserved Plasmodium membrane protein, unknown function	5
PF3D7_0826100	HECT-like E3 ubiquitin ligase, putative	5
PF3D7_0826400	cis-prenyltransferase	5
PF3D7_0826700	receptor for activated c kinase	5
PF3D7_0827200	conserved Plasmodium protein, unknown function	5
PF3D7_0827300	conserved Plasmodium protein, unknown function	5
PF3D7_0828300	conserved protein, unknown function	5
PF3D7_0828800	GPI-anchored micronemal antigen	5
PF3D7_0830300	sporozoite invasion-associated protein 2	5
PF3D7_0830600	Plasmodium exported protein (PHISTc), unknown function	5
PF3D7_0830800	surface-associated interspersed protein 8.2 (SURFIN 8.2)	5
PF3D7_0831300	Plasmodium exported protein, unknown function	5
PF3D7_0831400	Plasmodium exported protein, unknown function	5
PF3D7_0831700	heat shock protein 70	5
PF3D7_0831750	Plasmodium exported protein (PHISTa), unknown function, pseudogene	5
PF3D7_0831900	Plasmodium exported protein (PHIST), unknown function, pseudogene	5
PF3D7_0902200	serine/threonine protein kinase, FIKK family	5
PF3D7_0902600	serine/threonine protein kinase, FIKK family	5
PF3D7_0903100	protein RER1, putative	5
PF3D7_0903200	ras-related protein RAB7	5
PF3D7_0903300	conserved protein, unknown function	5
PF3D7_0903400	ATP-dependent RNA helicase DDX60, putative	5
PF3D7_0903500	nucleoporin NUP138, putative	5
PF3D7_0904900	copper-transporting ATPase	5
PF3D7_0906400	dynein intermediate light chain, putative	5
PF3D7_0906600	zinc finger protein, putative	5
PF3D7_0907600	translation initiation factor SUI1, putative	5
PF3D7_0907700	proteasome activator 28	5
PF3D7_0907800	ribosomal protein L35, apicoplast, putative	5
PF3D7_0909000	conserved Plasmodium protein, unknown function	5
PF3D7_0909500	subpellicular microtubule protein 1, putative	5
PF3D7_0909600	conserved protein, unknown function	5
PF3D7_0909700	FHA domain protein, putative	5
PF3D7_0909900	helicase SKI2W, putative	5
PF3D7_0910100	exportin-7, putative	5
PF3D7_0910200	conserved Plasmodium protein, unknown function	5
PF3D7_0910500	DNA repair protein REV1, putative	5
PF3D7_0911200	conserved Plasmodium protein, unknown function	5
PF3D7_0911800	conserved Plasmodium protein, unknown function	5
PF3D7_0913800	conserved Plasmodium protein, unknown function	5
PF3D7_0914800	GINS complex subunit Psf3, putative	5
PF3D7_0914900	BSD-domain protein, putative	5
PF3D7_0915700	cytochrome c oxidase subunit ApiCOX30, putative	5
PF3D7_0916700	RNA-binding protein musashi, putative	5
PF3D7_0916800	conserved Plasmodium protein, unknown function	5
PF3D7_0916900	zinc finger protein, putative	5
PF3D7_0920000	elongation of fatty acids protein, putative	5
PF3D7_0921300	RAP protein, putative	5
PF3D7_0923100	OTU domain-containing protein, putative	5
PF3D7_0923600	lipoate-protein ligase 2	5
PF3D7_0924000	patatin-like phospholipase, putative	5
PF3D7_0924500	conserved Plasmodium membrane protein, unknown function	5
PF3D7_0925700	histone deacetylase 1	5
PF3D7_0926600	conserved Plasmodium membrane protein, unknown function	5
PF3D7_0927100	conserved protein, unknown function	5
PF3D7_0927200	zinc finger protein, putative	5
PF3D7_0929400	high molecular weight rhoptry protein 2	5
PF3D7_0931100	nucleolar protein Nop52, putative	5
PF3D7_0931200	selenoprotein	5
PF3D7_0931300	conserved Plasmodium protein, unknown function	5
PF3D7_0931900	adenylate kinase-like protein 2	5
PF3D7_0932300	M18 aspartyl aminopeptidase	5
PF3D7_0934500	V-type proton ATPase subunit E, putative	5
PF3D7_0934600	conserved Plasmodium protein, unknown function	5
PF3D7_0934700	UBX domain-containing protein, putative	5
PF3D7_0935400	gametocyte development protein 1	5
PF3D7_0935500	Plasmodium exported protein, unknown function	5
PF3D7_0935800	cytoadherence linked asexual protein 9	5
PF3D7_0936200	Plasmodium exported protein (hyp11), unknown function	5
PF3D7_0936500	virulence-associated protein 1	5
PF3D7_0936600	gametocyte exported protein 5	5
PF3D7_1001400	exported lipase 1	5
PF3D7_1002700	conserved Plasmodium protein, unknown function	5
PF3D7_1003300	N-terminal acetyltransferase A complex catalytic subunit ARD1, putative	5
PF3D7_1003600	inner membrane complex protein 1c, putative	5
PF3D7_1004200	WD repeat-containing protein, putative	5
PF3D7_1004400	RNA-binding protein, putative	5
PF3D7_1006700	conserved Plasmodium protein, unknown function	5
PF3D7_1006900	PPPDE peptidase, putative	5
PF3D7_1007700	AP2 domain transcription factor AP2-I	5
PF3D7_1007900	eukaryotic translation initiation factor 3 subunit D, putative	5
PF3D7_1008400	26S protease regulatory subunit 4, putative	5
PF3D7_1008500	protein GPR89, putative	5
PF3D7_1008600	zinc finger (CCCH type) protein, putative	5
PF3D7_1009800	conserved Plasmodium membrane protein, unknown function	5
PF3D7_1009900	heptatricopeptide repeat-containing protein, putative	5
PF3D7_1010200	DNA2/NAM7 helicase, putative	5
PF3D7_1010600	eukaryotic translation initiation factor 2 subunit beta	5
PF3D7_1011200	BET1-like protein, putative	5
PF3D7_1011700	DNA repair protein RAD23, putative	5
PF3D7_1012300	cytochrome b-c1 complex subunit 7, putative	5
PF3D7_1012400	hypoxanthine-guanine phosphoribosyltransferase	5
PF3D7_1012500	phosphoglucomutase, putative	5
PF3D7_1012700	NLI interacting factor-like phosphatase, putative	5
PF3D7_1013000	zinc finger protein, putative	5
PF3D7_1013100	U3 small nucleolar RNA-associated protein 13, putative	5
PF3D7_1013400	conserved Plasmodium protein, unknown function	5
PF3D7_1014600	transcriptional coactivator ADA2	5
PF3D7_1014900	protein KIC8	5
PF3D7_1016200	Rab3 GTPase-activating protein non-catalytic subunit, putative	5
PF3D7_1016300	GBP130 protein	5
PF3D7_1016600	Plasmodium exported protein (PHISTc), unknown function	5
PF3D7_1016800	Plasmodium exported protein (PHISTc), unknown function	5
PF3D7_1018200	serine/threonine protein phosphatase 8, putative	5
PF3D7_1018700	conserved Plasmodium protein, unknown function	5
PF3D7_1018800	conserved protein, unknown function	5
PF3D7_1021400	endomembrane protein 70, putative	5
PF3D7_1021500	ATP-dependent RNA helicase ROK1, putative	5
PF3D7_1021700	VPS13 domain-containing protein, putative	5
PF3D7_1021800	schizont egress antigen-1	5
PF3D7_1021900	PHAX domain-containing protein, putative	5
PF3D7_1022000	RNA-binding protein UIS12, putative	5
PF3D7_1022300	ZIP domain-containing protein, putative	5
PF3D7_1022500	citrate synthase, mitochondrial, putative	5
PF3D7_1023900	chromodomain-helicase-DNA-binding protein 1 homolog, putative	5
PF3D7_1024800	exported protein 3	5
PF3D7_1025400	conserved Plasmodium membrane protein, unknown function	5
PF3D7_1025900	conserved protein, unknown function	5
PF3D7_1027100	U3 small nucleolar ribonucleoprotein protein MPP10, putative	5
PF3D7_1027300	peroxiredoxin	5
PF3D7_1028900	inner membrane complex protein 1m, putative	5
PF3D7_1029600	adenosine deaminase	5
PF3D7_1029800	heptatricopeptide repeat and RAP domain-containing protein, putative	5
PF3D7_1029900	ORC3 domain-containing protein, putative	5
PF3D7_1030100	pre-mRNA-splicing factor ATP-dependent RNA helicase PRP22, putative	5
PF3D7_1031300	SAE2 domain-containing protein, putative	5
PF3D7_1031700	protein phosphatase inhibitor 3	5
PF3D7_1032000	ribosome maturation factor RimM, putative	5
PF3D7_1033200	early transcribed membrane protein 10.2	5
PF3D7_1033700	bromodomain protein 1	5
PF3D7_1033900	ubiquitin-conjugating enzyme E2, putative	5
PF3D7_1035300	glutamate-rich protein GLURP	5
PF3D7_1036900	conserved Plasmodium protein, unknown function	5
PF3D7_1037000	DNA polymerase zeta catalytic subunit, putative	5
PF3D7_1037600	TFIIH basal transcription factor complex helicase XPB subunit, putative	5
PF3D7_1038400	gametocyte-specific protein	5
PF3D7_1038600	Plasmodium exported protein, unknown function	5
PF3D7_1038900	esterase, putative	5
PF3D7_1102500	gametocyte exported protein 2	5
PF3D7_1102600	Plasmodium exported protein, unknown function	5
PF3D7_1103200	tRNA Glycine	5
PF3D7_1104400	thioredoxin-like mero protein	5
PF3D7_1104900	calcium/calmodulin-dependent protein kinase, putative	5
PF3D7_1105000	histone H4	5
PF3D7_1105600	translocon component PTEX88	5
PF3D7_1105700	tRNA-splicing ligase RtcB, putative	5
PF3D7_1105800	conserved Apicomplexan protein, unknown function	5
PF3D7_1106100	ribosomal protein S15, apicoplast, putative	5
PF3D7_1107800	AP2 domain transcription factor, putative	5
PF3D7_1108000	IWS1-like protein, putative	5
PF3D7_1108400	casein kinase 2, alpha subunit	5
PF3D7_1108600	endoplasmic reticulum-resident calcium binding protein	5
PF3D7_1110200	pre-mRNA-processing factor 6, putative	5
PF3D7_1110500	vacuolar protein sorting-associated protein 35, putative	5
PF3D7_1110600	ribosomal protein L11, mitochondrial, putative	5
PF3D7_1111000	RNA cytosine C(5)-methyltransferase NSUN2	5
PF3D7_1113100	protein tyrosine phosphatase	5
PF3D7_1113800	conserved Plasmodium membrane protein, unknown function	5
PF3D7_1116000	rhoptry neck protein 4	5
PF3D7_1116300	peptidyl-prolyl cis-trans isomerase	5
PF3D7_1116400	guanine nucleotide-exchange factor SEC12	5
PF3D7_1116800	heat shock protein 101	5
PF3D7_1117300	conserved protein, unknown function	5
PF3D7_1117700	GTP-binding nuclear protein RAN/TC4	5
PF3D7_1118200	heat shock protein 90, putative	5
PF3D7_1118400	haloacid dehalogenase-like hydrolase, putative	5
PF3D7_1118500	nucleolar protein 56, putative	5
PF3D7_1119600	ATP-dependent zinc metalloprotease FTSH, putative	5
PF3D7_1120200	conserved Plasmodium protein, unknown function	5
PF3D7_1120300	CorA-like Mg2+ transporter protein, putative	5
PF3D7_1120800	conserved Plasmodium protein, unknown function	5
PF3D7_1122700	conserved Plasmodium protein, unknown function	5
PF3D7_1123000	conserved Plasmodium protein, unknown function	5
PF3D7_1123100	calcium-dependent protein kinase 7	5
PF3D7_1123200	leucine-rich repeat protein	5
PF3D7_1123400	eukaryotic peptide chain release factor GTP-binding subunit, putative	5
PF3D7_1123600	RAP protein, putative	5
PF3D7_1124600	ethanolamine kinase	5
PF3D7_1126800	alternative splicing factor SR-MG, putative	5
PF3D7_1126900	small nuclear ribonucleoprotein F, putative	5
PF3D7_1127800	TFIIS central domain-containing protein, putative	5
PF3D7_1128100	prefoldin subunit 5, putative	5
PF3D7_1128600	CCR4-NOT transcription complex subunit 2, putative	5
PF3D7_1128900	conserved protein, unknown function	5
PF3D7_1129100	parasitophorous vacuolar protein 1	5
PF3D7_1129500	A/G-specific adenine glycosylase, putative	5
PF3D7_1129700	conserved Plasmodium protein, unknown function	5
PF3D7_1129900	major facilitator superfamily-related transporter, putative	5
PF3D7_1130000	phosphoacetylglucosamine mutase, putative	5
PF3D7_1130400	26S protease regulatory subunit 6A, putative	5
PF3D7_1130800	armadillo repeat protein PF16, putative	5
PF3D7_1131500	conserved Plasmodium protein, unknown function	5
PF3D7_1131600	kelch domain-containing protein, putative	5
PF3D7_1131800	oxysterol-binding protein, putative	5
PF3D7_1132000	ubiquitin-like protein, putative	5
PF3D7_1132500	amino acid transporter, putative	5
PF3D7_1133200	conserved Plasmodium protein, unknown function	5
PF3D7_1133400	apical membrane antigen 1	5
PF3D7_1133800	RNA (uracil-5-)methyltransferase, putative	5
PF3D7_1134000	heat shock protein 70	5
PF3D7_1134100	protein disulfide-isomerase, putative	5
PF3D7_1134200	conserved Plasmodium protein, unknown function	5
PF3D7_1134300	erythrocyte membrane and merozoite antigen EMMA1	5
PF3D7_1134700	DNA-directed RNA polymerase I subunit RPA2, putative	5
PF3D7_1134800	coatomer subunit delta	5
PF3D7_1135400	HotDog domain-containing protein, putative	5
PF3D7_1136000	conserved Plasmodium protein, unknown function	5
PF3D7_1136200	conserved Plasmodium protein, unknown function	5
PF3D7_1136500	casein kinase 1	5
PF3D7_1136500	casein kinase 1	5
PF3D7_1136600	conserved Plasmodium protein, unknown function	5
PF3D7_1136800	DnaJ protein, putative	5
PF3D7_1136900	subtilisin-like protease 2	5
PF3D7_1137200	apical exonemal protein	5
PF3D7_1137300	CLPTM1 domain-containing protein, putative	5
PF3D7_1138400	guanylyl cyclase alpha	5
PF3D7_1138500	protein phosphatase PPM2	5
PF3D7_1139300	AP2 domain transcription factor AP2-G5	5
PF3D7_1139400	non-coding RNA	5
PF3D7_1140500	myosin K, putative	5
PF3D7_1140700	chromo domain-containing protein, putative	5
PF3D7_1140800	conserved Plasmodium protein, unknown function	5
PF3D7_1141100	conserved Plasmodium protein, unknown function	5
PF3D7_1143100	AP2 domain transcription factor AP2-O	5
PF3D7_1143200	DnaJ protein, putative	5
PF3D7_1143800	oocyst capsule protein Cap93, putative	5
PF3D7_1145100	coatomer subunit gamma, putative	5
PF3D7_1145200	serine/threonine protein kinase, putative	5
PF3D7_1145400	dynamin-like protein	5
PF3D7_1145800	conserved Plasmodium protein, unknown function	5
PF3D7_1146800	conserved Plasmodium protein, unknown function	5
PF3D7_1147000	sporozoite and liver stage asparagine-rich protein	5
PF3D7_1148700	Plasmodium exported protein (PHISTc), unknown function	5
PF3D7_1148800	Plasmodium exported protein (hyp11), unknown function	5
PF3D7_1149000	antigen 332, DBL-like protein	5
PF3D7_1149100	Plasmodium exported protein, unknown function	5
PF3D7_1149100	Plasmodium exported protein, unknown function	5
PF3D7_1200900	Plasmodium exported protein (PHISTc), unknown function	5
PF3D7_1201300	liver stage associated protein 1	5
PF3D7_1201500	GPN-loop GTPase, putative	5
PF3D7_1201900	conserved protein, unknown function	5
PF3D7_1202600	nuclear export mediator factor NEMF, putative	5
PF3D7_1202900	high mobility group protein B1	5
PF3D7_1204000	conserved Plasmodium protein, unknown function	5
PF3D7_1205200	HAD domain ookinete protein, putative	5
PF3D7_1205400	kelch domain-containing protein, putative	5
PF3D7_1205500	zinc finger protein, putative	5
PF3D7_1205800	high mobility group protein B3, putative	5
PF3D7_1205900	conserved protein, unknown function	5
PF3D7_1206600	DNA-directed RNA polymerase III subunit RPC2, putative	5
PF3D7_1207000	conserved Plasmodium protein, unknown function	5
PF3D7_1207100	pre-rRNA-processing protein ESF1, putative	5
PF3D7_1207200	zinc finger protein, putative	5
PF3D7_1207800	conserved Plasmodium protein, unknown function	5
PF3D7_1208800	zinc finger protein, putative	5
PF3D7_1208900	protein phosphatase PPM11, putative	5
PF3D7_1209300	telomere repeat-binding zinc finger protein	5
PF3D7_1210100	syntaxin, Qa-SNARE family	5
PF3D7_1210600	kelch protein, putative	5
PF3D7_1211600	lysine-specific histone demethylase 1, putative	5
PF3D7_1211900	non-SERCA-type Ca2+ -transporting P-ATPase	5
PF3D7_1212700	eukaryotic translation initiation factor 3 subunit A, putative	5
PF3D7_1212800	succinate dehydrogenase [ubiquinone] iron-sulfur subunit, mitochondrial	5
PF3D7_1212900	bromodomain protein 2, putative	5
PF3D7_1213000	non-coding RNA	5
PF3D7_1213400	kelch domain-containing protein, putative	5
PF3D7_1213800	proline--tRNA ligase	5
PF3D7_1216300	signal recognition particle subunit SRP19	5
PF3D7_1216600	cell traversal protein for ookinetes and sporozoites	5
PF3D7_1216700	perforin-like protein 2	5
PF3D7_1217600	anaphase-promoting complex subunit 10, putative	5
PF3D7_1218000	thrombospondin-related apical membrane protein	5
PF3D7_1218100	conserved Plasmodium protein, unknown function	5
PF3D7_1218200	symplekin domain-containing protein, putative	5
PF3D7_1219700	raf kinase inhibitor	5
PF3D7_1220700	conserved Plasmodium protein, unknown function	5
PF3D7_1220900	heterochromatin protein 1	5
PF3D7_1221000	histone-lysine N-methyltransferase, H3 lysine-4 specific	5
PF3D7_1221100	conserved Plasmodium protein, unknown function	5
PF3D7_1222300	endoplasmin, putative	5
PF3D7_1222500	diphthine--ammonia ligase, putative	5
PF3D7_1224200	BRO1 domain-containing protein, putative	5
PF3D7_1224300	polyadenylate-binding protein 1, putative	5
PF3D7_1225300	rRNA-processing protein FCF1, putative	5
PF3D7_1226100	haloacid dehalogenase-like hydrolase, putative	5
PF3D7_1226300	haloacid dehalogenase-like hydrolase, putative	5
PF3D7_1226400	regulator of MON1-CCZ1 complex, putative	5
PF3D7_1227100	DNA helicase 60	5
PF3D7_1227500	protein SOC2, putative	5
PF3D7_1227700	protein KIC2	5
PF3D7_1229100	multidrug resistance-associated protein 2	5
PF3D7_1229200	non-coding RNA	5
PF3D7_1229500	T-complex protein 1 subunit gamma	5
PF3D7_1230300	subpellicular microtubule protein 2, putative	5
PF3D7_1231400	membrane protein ICM1	5
PF3D7_1231800	asparagine-rich protein, putative	5
PF3D7_1232100	60 kDa chaperonin	5
PF3D7_1232200	dihydrolipoyl dehydrogenase, mitochondrial	5
PF3D7_1232300	cytochrome b5, putative	5
PF3D7_1233200	conserved Plasmodium protein, unknown function	5
PF3D7_1233200	conserved Plasmodium protein, unknown function	5
PF3D7_1233300	pentatricopeptide repeat domain-containing protein 2, putative	5
PF3D7_1234200	helicase, putative, pseudogene	5
PF3D7_1235300	CCR4-NOT transcription complex subunit 4, putative	5
PF3D7_1237600	periodic tryptophan protein 1, putative	5
PF3D7_1237800	ubiquitin-like modifier HUB1, putative	5
PF3D7_1238100	calcyclin binding protein, putative	5
PF3D7_1238600	sphingomyelin phosphodiesterase	5
PF3D7_1238800	acyl-CoA synthetase	5
PF3D7_1239100	ribosomal protein L23, mitochondrial, putative	5
PF3D7_1239200	AP2 domain transcription factor, putative	5
PF3D7_1239300	conserved Plasmodium protein, unknown function	5
PF3D7_1239800	conserved Plasmodium protein, unknown function	5
PF3D7_1241100	polyadenylation factor subunit 2, putative	5
PF3D7_1243300	conserved Plasmodium protein, unknown function	5
PF3D7_1243400	conserved Plasmodium protein, unknown function	5
PF3D7_1243600	translation initiation factor SUI1, putative	5
PF3D7_1243700	ubiquitin-conjugating enzyme E2, putative	5
PF3D7_1244600	ADP-ribosylation factor GTPase-activating protein 1	5
PF3D7_1245100	kinesin-13, putative	5
PF3D7_1246200	actin I	5
PF3D7_1246300	protein KIC4	5
PF3D7_1248200	pre-mRNA-splicing factor RBM22, putative	5
PF3D7_1248900	26S protease regulatory subunit 8, putative	5
PF3D7_1249700	conserved Plasmodium protein, unknown function	5
PF3D7_1250100	osmiophilic body protein G377	5
PF3D7_1250800	DNA repair protein rhp16, putative	5
PF3D7_1251100	conserved Plasmodium protein, unknown function	5
PF3D7_1251900	tRNA Valine	5
PF3D7_1252500	Plasmodium exported protein, unknown function	5
PF3D7_1253100	Plasmodium exported protein (PHISTa), unknown function	5
PF3D7_1302600	deoxyhypusine hydroxylase	5
PF3D7_1304100	DNA ligase I	5
PF3D7_1305700	conserved Plasmodium protein, unknown function	5
PF3D7_1306800	RED-like protein, putative	5
PF3D7_1307700	TOM1-like protein, putative	5
PF3D7_1308900	mRNA-decapping enzyme 2, putative	5
PF3D7_1309200	protein phosphatase PPM6, putative	5
PF3D7_1309300	U4/U6 small nuclear ribonucleoprotein PRP3, putative	5
PF3D7_1309400	HORMA domain protein, putative	5
PF3D7_1310300	zinc finger protein, putative	5
PF3D7_1310900	ribosomal protein S15, mitochondrial, putative	5
PF3D7_1311600	conserved Plasmodium protein, unknown function	5
PF3D7_1311700	cytochrome c, putative	5
PF3D7_1312700	conserved Plasmodium protein, unknown function	5
PF3D7_1312800	protein AAP2	5
PF3D7_1312900	eukaryotic translation initation factor 4 gamma	5
PF3D7_1313100	conserved Plasmodium protein, unknown function	5
PF3D7_1313500	conserved Plasmodium membrane protein, unknown function	5
PF3D7_1314100	conserved Plasmodium protein, unknown function	5
PF3D7_1315000	conserved protein, unknown function	5
PF3D7_1315400	zinc finger (CCCH type) protein, putative	5
PF3D7_1315600	CDP-diacylglycerol--inositol 3-phosphatidyltransferase	5
PF3D7_1315900	exportin-T, putative	5
PF3D7_1316000	protein kinase, putative	5
PF3D7_1317000	U4/U6.U5 tri-snRNP-associated protein 2, putative	5
PF3D7_1317100	DNA replication licensing factor MCM4	5
PF3D7_1319100	ubiquitin carboxyl-terminal hydrolase MINDY, putative	5
PF3D7_1319300	tRNA (guanine(26)-N(2))-dimethyltransferase, putative	5
PF3D7_1319700	protein phosphatase PP2A regulatory subunit A, putative	5
PF3D7_1319800	conserved Plasmodium protein, unknown function	5
PF3D7_1320700	conserved protein, unknown function	5
PF3D7_1321500	3',5'-cyclic nucleotide phosphodiesterase beta	5
PF3D7_1321800	protein transport protein SFT2, putative	5
PF3D7_1321900	conserved protein, unknown function	5
PF3D7_1322000	nucleoside-diphosphatase, putative	5
PF3D7_1323700	glideosome associated protein with multiple membrane spans 1	5
PF3D7_1325900	conserved Plasmodium protein, unknown function	5
PF3D7_1327600	nicotinamide/nicotinic acid mononucleotide adenylyltransferase	5
PF3D7_1328000	conserved Plasmodium protein, unknown function	5
PF3D7_1328100	proteasome subunit beta type-7, putative	5
PF3D7_1328500	alpha/beta-hydrolase, putative	5
PF3D7_1328900	PUB domain-containing protein, putative	5
PF3D7_1329500	conserved protein, unknown function	5
PF3D7_1329600	conserved Plasmodium protein, unknown function	5
PF3D7_1329700	apicoplast calcium binding protein 1	5
PF3D7_1330400	ER lumen protein retaining receptor 1, putative	5
PF3D7_1330500	CTLH domain-containing protein, putative	5
PF3D7_1332800	eukaryotic translation initiation factor 6, putative	5
PF3D7_1333100	conserved Plasmodium protein, unknown function	5
PF3D7_1335900	thrombospondin-related anonymous protein	5
PF3D7_1336000	conserved Plasmodium protein, unknown function	5
PF3D7_1336700	parasitophorous vacuolar protein 3, putative	5
PF3D7_1337900	conserved Plasmodium protein, unknown function	5
PF3D7_1338100	26S proteasome regulatory subunit RPN3, putative	5
PF3D7_1340400	conserved Plasmodium protein, unknown function	5
PF3D7_1340900	sodium-dependent phosphate transporter	5
PF3D7_1342000	40S ribosomal protein S6	5
PF3D7_1342600	myosin A	5
PF3D7_1342900	AP2 domain transcription factor AP2-HS	5
PF3D7_1343000	phosphoethanolamine N-methyltransferase	5
PF3D7_1343200	tRNA guanosine-2'-O-methyltransferase, putative	5
PF3D7_1343400	DNA repair protein RAD5, putative	5
PF3D7_1343600	UDP-N-acetylglucosamine pyrophosphorylase, putative	5
PF3D7_1343700	kelch protein K13	5
PF3D7_1343800	VPS13 domain-containing protein, putative	5
PF3D7_1343900	U4/U6 small nuclear ribonucleoprotein PRP4, putative	5
PF3D7_1344000	aminomethyltransferase, putative	5
PF3D7_1344200	endoplasmic reticulum chaperone GRP170	5
PF3D7_1344300	zinc finger protein, putative	5
PF3D7_1344800	aspartate carbamoyltransferase	5
PF3D7_1346300	DNA/RNA-binding protein Alba 2	5
PF3D7_1346400	VPS13 domain-containing protein, putative	5
PF3D7_1347200	nucleoside transporter 1	5
PF3D7_1348300	elongation factor Tu, putative	5
PF3D7_1348400	conserved Plasmodium membrane protein, unknown function	5
PF3D7_1348500	TBC domain protein, putative	5
PF3D7_1348600	conserved Plasmodium protein, unknown function	5
PF3D7_1349300	tyrosine kinase-like protein	5
PF3D7_1350500	conserved Plasmodium protein, unknown function	5
PF3D7_1350900	AP2 domain transcription factor AP2-O4, putative	5
PF3D7_1351000	phosphatidylinositol transfer protein, putative	5
PF3D7_1351600	glycerol kinase	5
PF3D7_1353200	membrane associated histidine-rich protein 2	5
PF3D7_1353800	proteasome subunit alpha type-4, putative	5
PF3D7_1354100	conserved Plasmodium protein, unknown function	5
PF3D7_1354200	phosphoinositide phosphatase SAC1	5
PF3D7_1354300	large subunit rRNA methyltransferase, putative	5
PF3D7_1354500	adenylosuccinate synthetase	5
PF3D7_1355600	PhIL1 interacting protein PIP1	5
PF3D7_1355700	NLI interacting factor-like phosphatase, putative	5
PF3D7_1356100	conserved Plasmodium protein, unknown function	5
PF3D7_1356700	DnaJ protein, putative	5
PF3D7_1358000	patatin-like phospholipase, putative	5
PF3D7_1358100	Sas10 domain-containing protein, putative	5
PF3D7_1358300	rhomboid protease ROM7, putative	5
PF3D7_1358600	zinc finger protein, putative	5
PF3D7_1358700	YOP1-like protein, putative	5
PF3D7_1358800	40S ribosomal protein S15	5
PF3D7_1359000	conserved Plasmodium protein, unknown function	5
PF3D7_1359700	conserved Plasmodium protein, unknown function	5
PF3D7_1360200	ER membrane protein complex subunit 3, putative	5
PF3D7_1360700	E3 SUMO-protein ligase PIAS, putative	5
PF3D7_1360800	falcilysin	5
PF3D7_1361100	protein transport protein Sec24A	5
PF3D7_1361400	actin-depolymerizing factor 2	5
PF3D7_1361500	PH domain-containing protein, putative	5
PF3D7_1361500	PH domain-containing protein, putative	5
PF3D7_1361800	glideosome-associated connector	5
PF3D7_1362000	cytochrome c oxidase subunit ApiCOX24, putative	5
PF3D7_1362500	3'-5' exonuclease, putative	5
PF3D7_1362700	conserved Plasmodium protein, unknown function	5
PF3D7_1364100	6-cysteine protein P92	5
PF3D7_1364200	nucleoporin NUP205, putative	5
PF3D7_1365700	SNARE associated Golgi protein, putative	5
PF3D7_1366400	rhoptry protein RHOP148	5
PF3D7_1366600	signal recognition particle receptor subunit alpha, putative	5
PF3D7_1366800	phosphatidylserine synthase, putative	5
PF3D7_1366900	conserved protein, unknown function	5
PF3D7_1367300	conserved Plasmodium protein, unknown function	5
PF3D7_1368300	conserved Plasmodium protein, unknown function	5
PF3D7_1368400	ribosomal protein L1, putative	5
PF3D7_1368900	conserved protein, unknown function	5
PF3D7_1369000	glycosylphosphatidylinositol anchor attachment 1 protein, putative	5
PF3D7_1369400	conserved Plasmodium protein, unknown function	5
PF3D7_1369500	conserved protein, unknown function	5
PF3D7_1370300	membrane associated histidine-rich protein 1	5
PF3D7_1371500	probable protein, unknown function	5
PF3D7_1401100	DnaJ protein, putative	5
PF3D7_1401300	epoxide hydrolase 2	5
PF3D7_1401600	Plasmodium exported protein (PHISTb), unknown function	5
PF3D7_1401700	conserved Plasmodium protein, unknown function	5
PF3D7_1401800	choline kinase	5
PF3D7_1402700	U2 snRNP-associated SURP motif-containing protein, putative	5
PF3D7_1403800	nuclear formin-like protein MISFIT, putative	5
PF3D7_1404700	cysteine-rich small secreted protein CSS, putative	5
PF3D7_1404900	conserved Plasmodium protein, unknown function	5
PF3D7_1405600	ribonucleoside-diphosphate reductase small chain, putative	5
PF3D7_1406200	transcription elongation factor SPT6, putative	5
PF3D7_1406800	glideosome associated protein with multiple membrane spans 3	5
PF3D7_1407200	conserved Plasmodium protein, unknown function	5
PF3D7_1408200	AP2 domain transcription factor AP2-G2	5
PF3D7_1408500	conserved Plasmodium protein, unknown function	5
PF3D7_1408600	40S ribosomal protein S8e, putative	5
PF3D7_1408800	conserved Plasmodium protein, unknown function	5
PF3D7_1409600	histidine phosphatase, putative	5
PF3D7_1409800	CUGBP Elav-like family member 2, putative	5
PF3D7_1409900	cytidine diphosphate-diacylglycerol synthase	5
PF3D7_1410300	WD repeat-containing protein, putative	5
PF3D7_1410600	eukaryotic translation initiation factor 2 subunit gamma, putative	5
PF3D7_1410700	conserved protein, unknown function	5
PF3D7_1410800	ankyrin-repeat protein, putative	5
PF3D7_1414100	zinc finger protein, putative	5
PF3D7_1414200	conserved Plasmodium protein, unknown function	5
PF3D7_1414300	60S ribosomal protein L10, putative	5
PF3D7_1414600	mRNA-capping enzyme subunit alpha	5
PF3D7_1415300	RNA-binding protein Nova-1, putative	5
PF3D7_1415400	Btz domain-containing protein, putative	5
PF3D7_1415600	conserved Plasmodium protein, unknown function	5
PF3D7_1416300	N-acyl-phosphatidylethanolamine-hydrolyzing phospholipase D, putative	5
PF3D7_1416600	conserved Plasmodium protein, unknown function	5
PF3D7_1417300	cysteine protease ATG4, putative	5
PF3D7_1417500	H/ACA ribonucleoprotein complex subunit 4, putative	5
PF3D7_1417600	ookinete surface and oocyst capsule protein OSCP, putative	5
PF3D7_1417700	conserved protein, unknown function	5
PF3D7_1418500	5S ribosomal RNA	5
PF3D7_1419000	conserved Plasmodium protein, unknown function	5
PF3D7_1419400	conserved Plasmodium membrane protein, unknown function	5
PF3D7_1419700	eukaryotic translation initiation factor 3 subunit H, putative	5
PF3D7_1419800	glutathione reductase	5
PF3D7_1419800	glutathione reductase	5
PF3D7_1419900	YTH domain-containing protein 1, putative	5
PF3D7_1420300	DNL-type zinc finger protein	5
PF3D7_1420600	pantothenate kinase 1	5
PF3D7_1420700	surface protein P113	5
PF3D7_1422100	ribosomal protein L21, mitochondrial, putative	5
PF3D7_1423100	ankyrin-repeat protein, putative	5
PF3D7_1425600	zinc finger protein, putative	5
PF3D7_1425800	conserved Plasmodium protein, unknown function	5
PF3D7_1426000	60S ribosomal protein L21	5
PF3D7_1426100	transcription factor BTF3, putative	5
PF3D7_1426700	phosphoenolpyruvate carboxylase	5
PF3D7_1426800	conserved Plasmodium protein, unknown function	5
PF3D7_1428200	major facilitator superfamily domain-containing protein, putative	5
PF3D7_1428800	transcription initiation TFIID-like, putative	5
PF3D7_1428800	transcription initiation TFIID-like, putative	5
PF3D7_1429300	CPW-WPC family protein	5
PF3D7_1429900	ADP-dependent DNA helicase RecQ	5
PF3D7_1430400	autophagy protein 5, putative	5
PF3D7_1430800	PhIL1 interacting protein PIP3	5
PF3D7_1431000	ribosomal protein L17, mitochondrial, putative	5
PF3D7_1431800	apyrase, putative	5
PF3D7_1432100	voltage-dependent anion-selective channel protein, putative	5
PF3D7_1432400	leucine-rich repeat protein	5
PF3D7_1433400	PHD finger protein PHD2, putative	5
PF3D7_1433500	DNA topoisomerase 2	5
PF3D7_1433600	signal peptidase complex subunit SPC1, putative	5
PF3D7_1434300	Hsp70/Hsp90 organizing protein	5
PF3D7_1434400	conserved protein, unknown function	5
PF3D7_1435300	glutamate synthase [NADH], putative	5
PF3D7_1435600	conserved Plasmodium protein, unknown function	5
PF3D7_1435700	ataxin-2 like protein, putative	5
PF3D7_1435700	ataxin-2 like protein, putative	5
PF3D7_1435800	GTPase Era, putative	5
PF3D7_1436200	basal complex protein BCP1	5
PF3D7_1436300	translocon component PTEX150	5
PF3D7_1437300	conserved Plasmodium protein, unknown function	5
PF3D7_1437500	conserved Plasmodium membrane protein, unknown function	5
PF3D7_1438000	eukaryotic translation initiation factor eIF2A, putative	5
PF3D7_1438300	tRNA Methionine	5
PF3D7_1438400	metacaspase-2	5
PF3D7_1438900	thioredoxin peroxidase 1	5
PF3D7_1439500	oocyst rupture protein 2, putative	5
PF3D7_1439800	vesicle-associated membrane protein, putative	5
PF3D7_1440100	cohesin complex subunit, putative	5
PF3D7_1440200	stromal-processing peptidase, putative	5
PF3D7_1440300	porphobilinogen synthase	5
PF3D7_1440800	major facilitator superfamily domain-containing protein, putative	5
PF3D7_1441000	cytoplasmic tRNA 2-thiolation protein 2, putative	5
PF3D7_1441100	conserved Plasmodium protein, unknown function	5
PF3D7_1441300	serine/threonine protein kinase, putative	5
PF3D7_1442200	GTP-binding protein YihA2	5
PF3D7_1442800	conserved Plasmodium protein, unknown function	5
PF3D7_1445100	histidine--tRNA ligase, putative	5
PF3D7_1445200	ATP-dependent RNA helicase MAK5, putative	5
PF3D7_1445400	protein serine/threonine kinase-1	5
PF3D7_1445800	conserved Plasmodium membrane protein, unknown function	5
PF3D7_1446000	U5 spliceosomal RNA	5
PF3D7_1446300	conserved Plasmodium membrane protein, unknown function	5
PF3D7_1448300	conserved protein, unknown function	5
PF3D7_1449400	crossover junction endonuclease MUS81, putative	5
PF3D7_1450000	serine/threonine protein kinase, putative	5
PF3D7_1450200	conserved Plasmodium protein, unknown function	5
PF3D7_1451000	conserved Plasmodium protein, unknown function	5
PF3D7_1451400	transcriptional regulatory protein sir2b	5
PF3D7_1453800	glucose-6-phosphate dehydrogenase-6-phosphogluconolactonase	5
PF3D7_1453900	conserved Plasmodium protein, unknown function	5
PF3D7_1454300	SNF1-related serine/threonine protein kinase KIN	5
PF3D7_1454500	iron-sulfur cluster assembly protein ISCU	5
PF3D7_1454900	conserved protein, unknown function	5
PF3D7_1455400	hemolysin III	5
PF3D7_1455500	AP-1 complex subunit gamma, putative	5
PF3D7_1455800	LCCL domain-containing protein	5
PF3D7_1456000	AP2 domain transcription factor AP2-HC	5
PF3D7_1456600	ribosomal protein L28, mitochondrial, putative	5
PF3D7_1456900	conserved protein, unknown function	5
PF3D7_1457300	MA3 domain-containing protein, putative	5
PF3D7_1457700	large ribosomal subunit nuclear export factor, putative	5
PF3D7_1458000	cysteine proteinase falcipain 1	5
PF3D7_1458700	exonuclease V, mitochondrial, putative	5
PF3D7_1459300	OPA3-like protein, putative	5
PF3D7_1459400	conserved protein, unknown function	5
PF3D7_1460100	FYVE and coiled-coil domain-containing protein	5
PF3D7_1460600	inner membrane complex sub-compartment protein 3	5
PF3D7_1461700	conserved Plasmodium protein, unknown function	5
PF3D7_1462300	GTP-binding protein, putative	5
PF3D7_1462400	conserved Plasmodium protein, unknown function	5
PF3D7_1464300	conserved Plasmodium protein, unknown function	5
PF3D7_1464500	conserved Plasmodium membrane protein, unknown function	5
PF3D7_1464600	serine/threonine protein phosphatase UIS2, putative	5
PF3D7_1465000	cytochrome c oxidase subunit 6A, putative	5
PF3D7_1465100	conserved oligomeric Golgi complex subunit 6, putative	5
PF3D7_1465400	conserved protein, unknown function	5
PF3D7_1466100	protein phosphatase containing kelch-like domains	5
PF3D7_1466300	26S proteasome regulatory subunit RPN2, putative	5
PF3D7_1466800	NOC3 domain-containing protein, putative	5
PF3D7_1466900	conserved Plasmodium protein, unknown function	5
PF3D7_1467900	rab GTPase activator, putative	5
PF3D7_1468100	MORC family protein	5
PF3D7_1468200	telomere length and silencing protein 1, putative	5
PF3D7_1468400	zinc finger protein, putative	5
PF3D7_1468700	eukaryotic initiation factor 4A	5
PF3D7_1469200	shewanella-like protein phosphatase 1, putative	5
PF3D7_1469400	nucleoside transporter 3, putative	5
PF3D7_1469500	conserved Plasmodium protein, unknown function	5
PF3D7_1470700	conserved Plasmodium protein, unknown function	5
PF3D7_1471000	RNA 3'-terminal phosphate cyclase-like protein, putative	5
PF3D7_1471100	exported protein 2	5
PF3D7_1471200	inorganic anion exchanger, inorganic anion antiporter	5
PF3D7_1472600	protein disulfide-isomerase	5
PF3D7_1472900	dihydroorotase, putative	5
PF3D7_1473400	conserved protein, unknown function	5
PF3D7_1473900	conserved Plasmodium protein, unknown function	5
PF3D7_1474100	ribosomal protein L20, mitochondrial, putative	5
PF3D7_1475700	tubulin epsilon chain, putative	5
PF3D7_1476500	probable protein, unknown function	5
PF3D7_1476700	lysophospholipase LPL1	5
PF3D7_1477400	Plasmodium exported protein (PHIST), unknown function	5
PF3D7_1477500	Plasmodium exported protein (PHISTb), unknown function	5
PF3D7_1477600	surface-associated interspersed protein 14.1 (SURFIN 14.1)	5
PF3D7_1478000	Plasmodium exported protein (PHISTa), unknown function	5
PF3D7_1478100	Plasmodium exported protein (hyp13), unknown function	5
PF3D7_1478900	non-coding RNA	5

## Sheet: GO BP GD6F_ups
ID	Name	Bgd count	Result count	Result gene list	Pct of bgd	Fold enrichment	Odds ratio	P-value	Benjamini	Bonferroni	State
GO:0006355	regulation of transcription, DNA-templated	140	4	PF3D7_0516800,PF3D7_0617800,PF3D7_1241400,PF3D7_1317200,	2.9	5.35	6.29	0.00599624	0.225022	1	1
GO:1903506	regulation of nucleic acid-templated transcription	140	4	PF3D7_0516800,PF3D7_0617800,PF3D7_1241400,PF3D7_1317200,	2.9	5.35	6.29	0.00599624	0.225022	1	1
GO:2001141	regulation of RNA biosynthetic process	140	4	PF3D7_0516800,PF3D7_0617800,PF3D7_1241400,PF3D7_1317200,	2.9	5.35	6.29	0.00599624	0.225022	1	1
GO:0020033	antigenic variation	202	23	PF3D7_0100400,PF3D7_0101000,PF3D7_0115200,PF3D7_0300800,PF3D7_0400500,PF3D7_0401200,PF3D7_0412400,PF3D7_0631800,PF3D7_0632300,PF3D7_0732200,PF3D7_0732900,PF3D7_0800400,PF3D7_0833100,PF3D7_0900200,PF3D7_0900400,PF3D7_0901100,PF3D7_0901300,PF3D7_1041200,PF3D7_1101100,PF3D7_1255200,PF3D7_1300200,PF3D7_1373100,PF3D7_1480000,	11.4	12.88	29.84	2.20942e-21	2.67728e-20	1.08262e-19	2
GO:0042783	evasion of host immune response	205	23	PF3D7_0100400,PF3D7_0101000,PF3D7_0115200,PF3D7_0300800,PF3D7_0400500,PF3D7_0401200,PF3D7_0412400,PF3D7_0631800,PF3D7_0632300,PF3D7_0732200,PF3D7_0732900,PF3D7_0800400,PF3D7_0833100,PF3D7_0900200,PF3D7_0900400,PF3D7_0901100,PF3D7_0901300,PF3D7_1041200,PF3D7_1101100,PF3D7_1255200,PF3D7_1300200,PF3D7_1373100,PF3D7_1480000,	11.2	12.7	29.32	3.12454e-21	2.67728e-20	1.53102e-19	2
GO:0075136	response to host	208	23	PF3D7_0100400,PF3D7_0101000,PF3D7_0115200,PF3D7_0300800,PF3D7_0400500,PF3D7_0401200,PF3D7_0412400,PF3D7_0631800,PF3D7_0632300,PF3D7_0732200,PF3D7_0732900,PF3D7_0800400,PF3D7_0833100,PF3D7_0900200,PF3D7_0900400,PF3D7_0901100,PF3D7_0901300,PF3D7_1041200,PF3D7_1101100,PF3D7_1255200,PF3D7_1300200,PF3D7_1373100,PF3D7_1480000,	11.1	12.51	28.83	4.39432e-21	2.67728e-20	2.15322e-19	2
GO:0051707	response to other organism	208	23	PF3D7_0100400,PF3D7_0101000,PF3D7_0115200,PF3D7_0300800,PF3D7_0400500,PF3D7_0401200,PF3D7_0412400,PF3D7_0631800,PF3D7_0632300,PF3D7_0732200,PF3D7_0732900,PF3D7_0800400,PF3D7_0833100,PF3D7_0900200,PF3D7_0900400,PF3D7_0901100,PF3D7_0901300,PF3D7_1041200,PF3D7_1101100,PF3D7_1255200,PF3D7_1300200,PF3D7_1373100,PF3D7_1480000,	11.1	12.51	28.83	4.39432e-21	2.67728e-20	2.15322e-19	2
GO:0043207	response to external biotic stimulus	208	23	PF3D7_0100400,PF3D7_0101000,PF3D7_0115200,PF3D7_0300800,PF3D7_0400500,PF3D7_0401200,PF3D7_0412400,PF3D7_0631800,PF3D7_0632300,PF3D7_0732200,PF3D7_0732900,PF3D7_0800400,PF3D7_0833100,PF3D7_0900200,PF3D7_0900400,PF3D7_0901100,PF3D7_0901300,PF3D7_1041200,PF3D7_1101100,PF3D7_1255200,PF3D7_1300200,PF3D7_1373100,PF3D7_1480000,	11.1	12.51	28.83	4.39432e-21	2.67728e-20	2.15322e-19	2
GO:0052572	response to host immune response	208	23	PF3D7_0100400,PF3D7_0101000,PF3D7_0115200,PF3D7_0300800,PF3D7_0400500,PF3D7_0401200,PF3D7_0412400,PF3D7_0631800,PF3D7_0632300,PF3D7_0732200,PF3D7_0732900,PF3D7_0800400,PF3D7_0833100,PF3D7_0900200,PF3D7_0900400,PF3D7_0901100,PF3D7_0901300,PF3D7_1041200,PF3D7_1101100,PF3D7_1255200,PF3D7_1300200,PF3D7_1373100,PF3D7_1480000,	11.1	12.51	28.83	4.39432e-21	2.67728e-20	2.15322e-19	2
GO:0052173	response to defenses of other organism	208	23	PF3D7_0100400,PF3D7_0101000,PF3D7_0115200,PF3D7_0300800,PF3D7_0400500,PF3D7_0401200,PF3D7_0412400,PF3D7_0631800,PF3D7_0632300,PF3D7_0732200,PF3D7_0732900,PF3D7_0800400,PF3D7_0833100,PF3D7_0900200,PF3D7_0900400,PF3D7_0901100,PF3D7_0901300,PF3D7_1041200,PF3D7_1101100,PF3D7_1255200,PF3D7_1300200,PF3D7_1373100,PF3D7_1480000,	11.1	12.51	28.83	4.39432e-21	2.67728e-20	2.15322e-19	2
GO:0052200	response to host defenses	208	23	PF3D7_0100400,PF3D7_0101000,PF3D7_0115200,PF3D7_0300800,PF3D7_0400500,PF3D7_0401200,PF3D7_0412400,PF3D7_0631800,PF3D7_0632300,PF3D7_0732200,PF3D7_0732900,PF3D7_0800400,PF3D7_0833100,PF3D7_0900200,PF3D7_0900400,PF3D7_0901100,PF3D7_0901300,PF3D7_1041200,PF3D7_1101100,PF3D7_1255200,PF3D7_1300200,PF3D7_1373100,PF3D7_1480000,	11.1	12.51	28.83	4.39432e-21	2.67728e-20	2.15322e-19	2
GO:0009607	response to biotic stimulus	209	23	PF3D7_0100400,PF3D7_0101000,PF3D7_0115200,PF3D7_0300800,PF3D7_0400500,PF3D7_0401200,PF3D7_0412400,PF3D7_0631800,PF3D7_0632300,PF3D7_0732200,PF3D7_0732900,PF3D7_0800400,PF3D7_0833100,PF3D7_0900200,PF3D7_0900400,PF3D7_0901100,PF3D7_0901300,PF3D7_1041200,PF3D7_1101100,PF3D7_1255200,PF3D7_1300200,PF3D7_1373100,PF3D7_1480000,	11	12.45	28.67	4.91745e-21	2.67728e-20	2.40955e-19	2
GO:0009605	response to external stimulus	219	23	PF3D7_0100400,PF3D7_0101000,PF3D7_0115200,PF3D7_0300800,PF3D7_0400500,PF3D7_0401200,PF3D7_0412400,PF3D7_0631800,PF3D7_0632300,PF3D7_0732200,PF3D7_0732900,PF3D7_0800400,PF3D7_0833100,PF3D7_0900200,PF3D7_0900400,PF3D7_0901100,PF3D7_0901300,PF3D7_1041200,PF3D7_1101100,PF3D7_1255200,PF3D7_1300200,PF3D7_1373100,PF3D7_1480000,	10.5	11.88	27.15	1.46741e-20	5.55022e-20	7.19031e-19	2
GO:0034110	regulation of homotypic cell-cell adhesion	190	22	PF3D7_0100400,PF3D7_0101000,PF3D7_0115200,PF3D7_0300800,PF3D7_0400500,PF3D7_0401200,PF3D7_0412400,PF3D7_0732200,PF3D7_0732900,PF3D7_0800400,PF3D7_0833100,PF3D7_0900200,PF3D7_0900400,PF3D7_0901100,PF3D7_0901300,PF3D7_1041200,PF3D7_1101100,PF3D7_1255200,PF3D7_1300200,PF3D7_1373100,PF3D7_1479500,PF3D7_1480000,	11.6	13.1	29.03	1.58578e-20	5.55022e-20	7.77031e-19	2
GO:0022407	regulation of cell-cell adhesion	190	22	PF3D7_0100400,PF3D7_0101000,PF3D7_0115200,PF3D7_0300800,PF3D7_0400500,PF3D7_0401200,PF3D7_0412400,PF3D7_0732200,PF3D7_0732900,PF3D7_0800400,PF3D7_0833100,PF3D7_0900200,PF3D7_0900400,PF3D7_0901100,PF3D7_0901300,PF3D7_1041200,PF3D7_1101100,PF3D7_1255200,PF3D7_1300200,PF3D7_1373100,PF3D7_1479500,PF3D7_1480000,	11.6	13.1	29.03	1.58578e-20	5.55022e-20	7.77031e-19	2
GO:0020013	modulation by symbiont of host erythrocyte aggregation	190	22	PF3D7_0100400,PF3D7_0101000,PF3D7_0115200,PF3D7_0300800,PF3D7_0400500,PF3D7_0401200,PF3D7_0412400,PF3D7_0732200,PF3D7_0732900,PF3D7_0800400,PF3D7_0833100,PF3D7_0900200,PF3D7_0900400,PF3D7_0901100,PF3D7_0901300,PF3D7_1041200,PF3D7_1101100,PF3D7_1255200,PF3D7_1300200,PF3D7_1373100,PF3D7_1479500,PF3D7_1480000,	11.6	13.1	29.03	1.58578e-20	5.55022e-20	7.77031e-19	2
GO:0034118	regulation of erythrocyte aggregation	190	22	PF3D7_0100400,PF3D7_0101000,PF3D7_0115200,PF3D7_0300800,PF3D7_0400500,PF3D7_0401200,PF3D7_0412400,PF3D7_0732200,PF3D7_0732900,PF3D7_0800400,PF3D7_0833100,PF3D7_0900200,PF3D7_0900400,PF3D7_0901100,PF3D7_0901300,PF3D7_1041200,PF3D7_1101100,PF3D7_1255200,PF3D7_1300200,PF3D7_1373100,PF3D7_1479500,PF3D7_1480000,	11.6	13.1	29.03	1.58578e-20	5.55022e-20	7.77031e-19	2
GO:0030155	regulation of cell adhesion	191	22	PF3D7_0100400,PF3D7_0101000,PF3D7_0115200,PF3D7_0300800,PF3D7_0400500,PF3D7_0401200,PF3D7_0412400,PF3D7_0732200,PF3D7_0732900,PF3D7_0800400,PF3D7_0833100,PF3D7_0900200,PF3D7_0900400,PF3D7_0901100,PF3D7_0901300,PF3D7_1041200,PF3D7_1101100,PF3D7_1255200,PF3D7_1300200,PF3D7_1373100,PF3D7_1479500,PF3D7_1480000,	11.5	13.03	28.85	1.78453e-20	5.82948e-20	8.74422e-19	2
GO:0044068	modulation by symbiont of host cellular process	192	22	PF3D7_0100400,PF3D7_0101000,PF3D7_0115200,PF3D7_0300800,PF3D7_0400500,PF3D7_0401200,PF3D7_0412400,PF3D7_0732200,PF3D7_0732900,PF3D7_0800400,PF3D7_0833100,PF3D7_0900200,PF3D7_0900400,PF3D7_0901100,PF3D7_0901300,PF3D7_1041200,PF3D7_1101100,PF3D7_1255200,PF3D7_1300200,PF3D7_1373100,PF3D7_1479500,PF3D7_1480000,	11.5	12.97	28.67	2.00684e-20	6.04014e-20	9.83352e-19	2
GO:0044419	biological process involved in interspecies interaction between organisms	414	28	PF3D7_0100400,PF3D7_0101000,PF3D7_0115200,PF3D7_0300100,PF3D7_0300800,PF3D7_0324100,PF3D7_0324900,PF3D7_0400500,PF3D7_0401200,PF3D7_0412400,PF3D7_0631800,PF3D7_0632300,PF3D7_0732200,PF3D7_0732900,PF3D7_0800400,PF3D7_0833100,PF3D7_0900200,PF3D7_0900400,PF3D7_0901100,PF3D7_0901300,PF3D7_1039700,PF3D7_1041200,PF3D7_1101100,PF3D7_1255200,PF3D7_1300200,PF3D7_1373100,PF3D7_1479500,PF3D7_1480000,	6.8	7.65	21.46	2.09556e-20	6.04014e-20	1.02682e-18	2
GO:0044406	adhesion of symbiont to host	175	21	PF3D7_0100400,PF3D7_0101000,PF3D7_0115200,PF3D7_0300800,PF3D7_0400500,PF3D7_0401200,PF3D7_0412400,PF3D7_0732200,PF3D7_0732900,PF3D7_0800400,PF3D7_0833100,PF3D7_0900200,PF3D7_0900400,PF3D7_0901100,PF3D7_0901300,PF3D7_1041200,PF3D7_1101100,PF3D7_1255200,PF3D7_1300200,PF3D7_1373100,PF3D7_1480000,	12	13.58	28.94	7.52343e-20	1.93962e-19	3.68648e-18	2
GO:0020035	cytoadherence to microvasculature, mediated by symbiont protein	175	21	PF3D7_0100400,PF3D7_0101000,PF3D7_0115200,PF3D7_0300800,PF3D7_0400500,PF3D7_0401200,PF3D7_0412400,PF3D7_0732200,PF3D7_0732900,PF3D7_0800400,PF3D7_0833100,PF3D7_0900200,PF3D7_0900400,PF3D7_0901100,PF3D7_0901300,PF3D7_1041200,PF3D7_1101100,PF3D7_1255200,PF3D7_1300200,PF3D7_1373100,PF3D7_1480000,	12	13.58	28.94	7.52343e-20	1.93962e-19	3.68648e-18	2
GO:0051817	modulation of process of other organism involved in symbiotic interaction	205	22	PF3D7_0100400,PF3D7_0101000,PF3D7_0115200,PF3D7_0300800,PF3D7_0400500,PF3D7_0401200,PF3D7_0412400,PF3D7_0732200,PF3D7_0732900,PF3D7_0800400,PF3D7_0833100,PF3D7_0900200,PF3D7_0900400,PF3D7_0901100,PF3D7_0901300,PF3D7_1041200,PF3D7_1101100,PF3D7_1255200,PF3D7_1300200,PF3D7_1373100,PF3D7_1479500,PF3D7_1480000,	10.7	12.14	26.56	8.70848e-20	1.93962e-19	4.26716e-18	2
GO:0044003	modulation by symbiont of host process	205	22	PF3D7_0100400,PF3D7_0101000,PF3D7_0115200,PF3D7_0300800,PF3D7_0400500,PF3D7_0401200,PF3D7_0412400,PF3D7_0732200,PF3D7_0732900,PF3D7_0800400,PF3D7_0833100,PF3D7_0900200,PF3D7_0900400,PF3D7_0901100,PF3D7_0901300,PF3D7_1041200,PF3D7_1101100,PF3D7_1255200,PF3D7_1300200,PF3D7_1373100,PF3D7_1479500,PF3D7_1480000,	10.7	12.14	26.56	8.70848e-20	1.93962e-19	4.26716e-18	2
GO:0035821	modulation of process of other organism	205	22	PF3D7_0100400,PF3D7_0101000,PF3D7_0115200,PF3D7_0300800,PF3D7_0400500,PF3D7_0401200,PF3D7_0412400,PF3D7_0732200,PF3D7_0732900,PF3D7_0800400,PF3D7_0833100,PF3D7_0900200,PF3D7_0900400,PF3D7_0901100,PF3D7_0901300,PF3D7_1041200,PF3D7_1101100,PF3D7_1255200,PF3D7_1300200,PF3D7_1373100,PF3D7_1479500,PF3D7_1480000,	10.7	12.14	26.56	8.70848e-20	1.93962e-19	4.26716e-18	2
GO:0022610	biological adhesion	194	21	PF3D7_0100400,PF3D7_0101000,PF3D7_0115200,PF3D7_0300800,PF3D7_0400500,PF3D7_0401200,PF3D7_0412400,PF3D7_0732200,PF3D7_0732900,PF3D7_0800400,PF3D7_0833100,PF3D7_0900200,PF3D7_0900400,PF3D7_0901100,PF3D7_0901300,PF3D7_1041200,PF3D7_1101100,PF3D7_1255200,PF3D7_1300200,PF3D7_1373100,PF3D7_1480000,	10.8	12.25	25.66	6.83368e-19	1.45587e-18	3.34851e-17	2
GO:0051701	biological process involved in interaction with host	379	26	PF3D7_0100400,PF3D7_0101000,PF3D7_0115200,PF3D7_0300800,PF3D7_0324100,PF3D7_0400500,PF3D7_0401200,PF3D7_0412400,PF3D7_0631800,PF3D7_0632300,PF3D7_0732200,PF3D7_0732900,PF3D7_0800400,PF3D7_0833100,PF3D7_0900200,PF3D7_0900400,PF3D7_0901100,PF3D7_0901300,PF3D7_1039700,PF3D7_1041200,PF3D7_1101100,PF3D7_1255200,PF3D7_1300200,PF3D7_1373100,PF3D7_1479500,PF3D7_1480000,	6.9	7.76	19.37	8.17622e-19	1.66931e-18	4.00635e-17	2
GO:0044403	biological process involved in symbiotic interaction	393	26	PF3D7_0100400,PF3D7_0101000,PF3D7_0115200,PF3D7_0300800,PF3D7_0324100,PF3D7_0400500,PF3D7_0401200,PF3D7_0412400,PF3D7_0631800,PF3D7_0632300,PF3D7_0732200,PF3D7_0732900,PF3D7_0800400,PF3D7_0833100,PF3D7_0900200,PF3D7_0900400,PF3D7_0901100,PF3D7_0901300,PF3D7_1039700,PF3D7_1041200,PF3D7_1101100,PF3D7_1255200,PF3D7_1300200,PF3D7_1373100,PF3D7_1479500,PF3D7_1480000,	6.6	7.49	18.57	2.06003e-18	4.03766e-18	1.00942e-16	2
GO:0050896	response to stimulus	549	23	PF3D7_0100400,PF3D7_0101000,PF3D7_0115200,PF3D7_0300800,PF3D7_0400500,PF3D7_0401200,PF3D7_0412400,PF3D7_0631800,PF3D7_0632300,PF3D7_0732200,PF3D7_0732900,PF3D7_0800400,PF3D7_0833100,PF3D7_0900200,PF3D7_0900400,PF3D7_0901100,PF3D7_0901300,PF3D7_1041200,PF3D7_1101100,PF3D7_1255200,PF3D7_1300200,PF3D7_1373100,PF3D7_1480000,	4.2	4.74	9.39	1.12958e-11	2.12881e-11	5.53492e-10	2
GO:0050794	regulation of cellular process	680	22	PF3D7_0100400,PF3D7_0101000,PF3D7_0115200,PF3D7_0300800,PF3D7_0400500,PF3D7_0401200,PF3D7_0412400,PF3D7_0732200,PF3D7_0732900,PF3D7_0800400,PF3D7_0833100,PF3D7_0900200,PF3D7_0900400,PF3D7_0901100,PF3D7_0901300,PF3D7_1041200,PF3D7_1101100,PF3D7_1255200,PF3D7_1300200,PF3D7_1373100,PF3D7_1479500,PF3D7_1480000,	3.2	3.66	6.63	6.65419e-09	1.20761e-08	3.26056e-07	2
GO:0050789	regulation of biological process	743	22	PF3D7_0100400,PF3D7_0101000,PF3D7_0115200,PF3D7_0300800,PF3D7_0400500,PF3D7_0401200,PF3D7_0412400,PF3D7_0732200,PF3D7_0732900,PF3D7_0800400,PF3D7_0833100,PF3D7_0900200,PF3D7_0900400,PF3D7_0901100,PF3D7_0901300,PF3D7_1041200,PF3D7_1101100,PF3D7_1255200,PF3D7_1300200,PF3D7_1373100,PF3D7_1479500,PF3D7_1480000,	3	3.35	5.96	3.56297e-08	6.23519e-08	1.74585e-06	2
GO:0065007	biological regulation	816	22	PF3D7_0100400,PF3D7_0101000,PF3D7_0115200,PF3D7_0300800,PF3D7_0400500,PF3D7_0401200,PF3D7_0412400,PF3D7_0732200,PF3D7_0732900,PF3D7_0800400,PF3D7_0833100,PF3D7_0900200,PF3D7_0900400,PF3D7_0901100,PF3D7_0901300,PF3D7_1041200,PF3D7_1101100,PF3D7_1255200,PF3D7_1300200,PF3D7_1373100,PF3D7_1479500,PF3D7_1480000,	2.7	3.05	5.32	2.02299e-07	3.41815e-07	9.91265e-06	2
GO:0009405	pathogenesis	75	4	PF3D7_0300100,PF3D7_0324900,PF3D7_0412400,PF3D7_1255200,	5.3	6.04	6.86	0.00407766	0.00666018	0.199805	2
GO:0042000	translocation of peptides or proteins into host	14	2	PF3D7_0324100,PF3D7_1039700,	14.3	16.17	19.56	0.00648971	0.00993737	0.317996	2
GO:0044417	translocation of molecules into host	14	2	PF3D7_0324100,PF3D7_1039700,	14.3	16.17	19.56	0.00648971	0.00993737	0.317996	2
GO:2001141	regulation of RNA biosynthetic process	140	6	PF3D7_0817900,PF3D7_1104200,PF3D7_1239200,PF3D7_1241400,PF3D7_1316900,PF3D7_1473700,	4.3	11.59	17.59	7.11511e-06	0.000514659	0.00154398	3
GO:1903506	regulation of nucleic acid-templated transcription	140	6	PF3D7_0817900,PF3D7_1104200,PF3D7_1239200,PF3D7_1241400,PF3D7_1316900,PF3D7_1473700,	4.3	11.59	17.59	7.11511e-06	0.000514659	0.00154398	3
GO:0006355	regulation of transcription, DNA-templated	140	6	PF3D7_0817900,PF3D7_1104200,PF3D7_1239200,PF3D7_1241400,PF3D7_1316900,PF3D7_1473700,	4.3	11.59	17.59	7.11511e-06	0.000514659	0.00154398	3
GO:0051252	regulation of RNA metabolic process	163	6	PF3D7_0817900,PF3D7_1104200,PF3D7_1239200,PF3D7_1241400,PF3D7_1316900,PF3D7_1473700,	3.7	9.95	14.94	1.71273e-05	0.000929154	0.00371662	3
GO:0019219	regulation of nucleobase-containing compound metabolic process	175	6	PF3D7_0817900,PF3D7_1104200,PF3D7_1239200,PF3D7_1241400,PF3D7_1316900,PF3D7_1473700,	3.4	9.27	13.84	2.57221e-05	0.00111634	0.0055817	3
GO:0010556	regulation of macromolecule biosynthetic process	208	6	PF3D7_0817900,PF3D7_1104200,PF3D7_1239200,PF3D7_1241400,PF3D7_1316900,PF3D7_1473700,	2.9	7.8	11.5	6.84465e-05	0.00174147	0.0148529	3
GO:2000112	regulation of cellular macromolecule biosynthetic process	208	6	PF3D7_0817900,PF3D7_1104200,PF3D7_1239200,PF3D7_1241400,PF3D7_1316900,PF3D7_1473700,	2.9	7.8	11.5	6.84465e-05	0.00174147	0.0148529	3
GO:0031326	regulation of cellular biosynthetic process	210	6	PF3D7_0817900,PF3D7_1104200,PF3D7_1239200,PF3D7_1241400,PF3D7_1316900,PF3D7_1473700,	2.9	7.72	11.38	7.2227e-05	0.00174147	0.0156733	3
GO:0009889	regulation of biosynthetic process	210	6	PF3D7_0817900,PF3D7_1104200,PF3D7_1239200,PF3D7_1241400,PF3D7_1316900,PF3D7_1473700,	2.9	7.72	11.38	7.2227e-05	0.00174147	0.0156733	3
GO:0051171	regulation of nitrogen compound metabolic process	250	6	PF3D7_0817900,PF3D7_1104200,PF3D7_1239200,PF3D7_1241400,PF3D7_1316900,PF3D7_1473700,	2.4	6.49	9.43	0.000190609	0.00401563	0.0413621	3
GO:0080090	regulation of primary metabolic process	253	6	PF3D7_0817900,PF3D7_1104200,PF3D7_1239200,PF3D7_1241400,PF3D7_1316900,PF3D7_1473700,	2.4	6.41	9.31	0.000203557	0.00401563	0.044172	3
GO:0031323	regulation of cellular metabolic process	259	6	PF3D7_0817900,PF3D7_1104200,PF3D7_1239200,PF3D7_1241400,PF3D7_1316900,PF3D7_1473700,	2.3	6.26	9.08	0.000231558	0.00418733	0.050248	3
GO:0010468	regulation of gene expression	265	6	PF3D7_0817900,PF3D7_1104200,PF3D7_1239200,PF3D7_1241400,PF3D7_1316900,PF3D7_1473700,	2.3	6.12	8.86	0.000262543	0.00438245	0.0569718	3
GO:0060255	regulation of macromolecule metabolic process	306	6	PF3D7_0817900,PF3D7_1104200,PF3D7_1239200,PF3D7_1241400,PF3D7_1316900,PF3D7_1473700,	2	5.3	7.58	0.000573103	0.00888309	0.124363	3
GO:0019222	regulation of metabolic process	315	6	PF3D7_0817900,PF3D7_1104200,PF3D7_1239200,PF3D7_1241400,PF3D7_1316900,PF3D7_1473700,	1.9	5.15	7.34	0.000669513	0.00955079	0.145284	3
GO:0006357	regulation of transcription by RNA polymerase II	49	3	PF3D7_0817900,PF3D7_1316900,PF3D7_1473700,	6.1	16.55	20.88	0.000704206	0.00955079	0.152813	3
GO:0002718	regulation of cytokine production involved in immune response	1	1	PF3D7_0817900,	100	270.33	inf	0.00369914	0.0267571	0.802713	3
GO:0006557	S-adenosylmethioninamine biosynthetic process	1	1	PF3D7_1033100,	100	270.33	inf	0.00369914	0.0267571	0.802713	3
GO:0002697	regulation of immune effector process	1	1	PF3D7_0817900,	100	270.33	inf	0.00369914	0.0267571	0.802713	3
GO:0006597	spermine biosynthetic process	1	1	PF3D7_1033100,	100	270.33	inf	0.00369914	0.0267571	0.802713	3
GO:0046499	S-adenosylmethioninamine metabolic process	1	1	PF3D7_1033100,	100	270.33	inf	0.00369914	0.0267571	0.802713	3
GO:0009446	putrescine biosynthetic process	1	1	PF3D7_1033100,	100	270.33	inf	0.00369914	0.0267571	0.802713	3
GO:0002699	positive regulation of immune effector process	1	1	PF3D7_0817900,	100	270.33	inf	0.00369914	0.0267571	0.802713	3
GO:0033387	putrescine biosynthetic process from ornithine	1	1	PF3D7_1033100,	100	270.33	inf	0.00369914	0.0267571	0.802713	3
GO:0002720	positive regulation of cytokine production involved in immune response	1	1	PF3D7_0817900,	100	270.33	inf	0.00369914	0.0267571	0.802713	3
GO:0002700	regulation of production of molecular mediator of immune response	1	1	PF3D7_0817900,	100	270.33	inf	0.00369914	0.0267571	0.802713	3
GO:0016584	nucleosome positioning	1	1	PF3D7_1104200,	100	270.33	inf	0.00369914	0.0267571	0.802713	3
GO:0002702	positive regulation of production of molecular mediator of immune response	1	1	PF3D7_0817900,	100	270.33	inf	0.00369914	0.0267571	0.802713	3
GO:0009445	putrescine metabolic process	1	1	PF3D7_1033100,	100	270.33	inf	0.00369914	0.0267571	0.802713	3
GO:0008215	spermine metabolic process	1	1	PF3D7_1033100,	100	270.33	inf	0.00369914	0.0267571	0.802713	3
GO:0051240	positive regulation of multicellular organismal process	2	1	PF3D7_0817900,	50	135.17	285.12	0.00738535	0.0471359	1	3
GO:0006359	regulation of transcription by RNA polymerase III	2	1	PF3D7_0817900,	50	135.17	285.12	0.00738535	0.0471359	1	3
GO:0002684	positive regulation of immune system process	2	1	PF3D7_0817900,	50	135.17	285.12	0.00738535	0.0471359	1	3
GO:0001819	positive regulation of cytokine production	2	1	PF3D7_0817900,	50	135.17	285.12	0.00738535	0.0471359	1	3
GO:0010468	regulation of gene expression	265	13	PF3D7_0302100,PF3D7_0420300,PF3D7_0605100,PF3D7_0802100,PF3D7_0905800,PF3D7_1008000,PF3D7_1011800,PF3D7_1146600,PF3D7_1206700,PF3D7_1212700,PF3D7_1316900,PF3D7_1473700,PF3D7_1474900,	4.9	3.73	4.6	2.9699e-05	0.0052625	0.0111074	4
GO:0060255	regulation of macromolecule metabolic process	306	14	PF3D7_0302100,PF3D7_0420300,PF3D7_0605100,PF3D7_0707700,PF3D7_0802100,PF3D7_0905800,PF3D7_1008000,PF3D7_1011800,PF3D7_1146600,PF3D7_1206700,PF3D7_1212700,PF3D7_1316900,PF3D7_1473700,PF3D7_1474900,	4.6	3.48	4.32	3.05342e-05	0.0052625	0.0114198	4
GO:0019222	regulation of metabolic process	315	14	PF3D7_0302100,PF3D7_0420300,PF3D7_0605100,PF3D7_0707700,PF3D7_0802100,PF3D7_0905800,PF3D7_1008000,PF3D7_1011800,PF3D7_1146600,PF3D7_1206700,PF3D7_1212700,PF3D7_1316900,PF3D7_1473700,PF3D7_1474900,	4.4	3.38	4.19	4.22126e-05	0.0052625	0.0157875	4
GO:0051171	regulation of nitrogen compound metabolic process	250	11	PF3D7_0302100,PF3D7_0420300,PF3D7_0707700,PF3D7_0802100,PF3D7_0905800,PF3D7_1011800,PF3D7_1146600,PF3D7_1206700,PF3D7_1212700,PF3D7_1316900,PF3D7_1473700,	4.4	3.35	3.96	0.000346873	0.0287602	0.12973	4
GO:0080090	regulation of primary metabolic process	253	11	PF3D7_0302100,PF3D7_0420300,PF3D7_0707700,PF3D7_0802100,PF3D7_0905800,PF3D7_1011800,PF3D7_1146600,PF3D7_1206700,PF3D7_1212700,PF3D7_1316900,PF3D7_1473700,	4.3	3.31	3.91	0.000384494	0.0287602	0.143801	4
GO:0031323	regulation of cellular metabolic process	259	11	PF3D7_0302100,PF3D7_0420300,PF3D7_0707700,PF3D7_0802100,PF3D7_0905800,PF3D7_1011800,PF3D7_1146600,PF3D7_1206700,PF3D7_1212700,PF3D7_1316900,PF3D7_1473700,	4.2	3.23	3.81	0.000470152	0.0293061	0.175837	4
GO:0051252	regulation of RNA metabolic process	163	8	PF3D7_0302100,PF3D7_0420300,PF3D7_0802100,PF3D7_0905800,PF3D7_1011800,PF3D7_1146600,PF3D7_1316900,PF3D7_1473700,	4.9	3.73	4.28	0.00119518	0.0517998	0.446997	4
GO:0010556	regulation of macromolecule biosynthetic process	208	9	PF3D7_0420300,PF3D7_0802100,PF3D7_0905800,PF3D7_1011800,PF3D7_1146600,PF3D7_1206700,PF3D7_1212700,PF3D7_1316900,PF3D7_1473700,	4.3	3.29	3.79	0.00142466	0.0517998	0.532824	4
GO:2000112	regulation of cellular macromolecule biosynthetic process	208	9	PF3D7_0420300,PF3D7_0802100,PF3D7_0905800,PF3D7_1011800,PF3D7_1146600,PF3D7_1206700,PF3D7_1212700,PF3D7_1316900,PF3D7_1473700,	4.3	3.29	3.79	0.00142466	0.0517998	0.532824	4
GO:0009889	regulation of biosynthetic process	210	9	PF3D7_0420300,PF3D7_0802100,PF3D7_0905800,PF3D7_1011800,PF3D7_1146600,PF3D7_1206700,PF3D7_1212700,PF3D7_1316900,PF3D7_1473700,	4.3	3.26	3.75	0.00152352	0.0517998	0.569798	4
GO:0031326	regulation of cellular biosynthetic process	210	9	PF3D7_0420300,PF3D7_0802100,PF3D7_0905800,PF3D7_1011800,PF3D7_1146600,PF3D7_1206700,PF3D7_1212700,PF3D7_1316900,PF3D7_1473700,	4.3	3.26	3.75	0.00152352	0.0517998	0.569798	4
GO:0019219	regulation of nucleobase-containing compound metabolic process	175	8	PF3D7_0302100,PF3D7_0420300,PF3D7_0802100,PF3D7_0905800,PF3D7_1011800,PF3D7_1146600,PF3D7_1316900,PF3D7_1473700,	4.6	3.48	3.96	0.00188615	0.05527	0.705421	4
GO:0006355	regulation of transcription, DNA-templated	140	7	PF3D7_0420300,PF3D7_0802100,PF3D7_0905800,PF3D7_1011800,PF3D7_1146600,PF3D7_1316900,PF3D7_1473700,	5	3.8	4.31	0.00221671	0.05527	0.82905	4
GO:1903506	regulation of nucleic acid-templated transcription	140	7	PF3D7_0420300,PF3D7_0802100,PF3D7_0905800,PF3D7_1011800,PF3D7_1146600,PF3D7_1316900,PF3D7_1473700,	5	3.8	4.31	0.00221671	0.05527	0.82905	4
GO:2001141	regulation of RNA biosynthetic process	140	7	PF3D7_0420300,PF3D7_0802100,PF3D7_0905800,PF3D7_1011800,PF3D7_1146600,PF3D7_1316900,PF3D7_1473700,	5	3.8	4.31	0.00221671	0.05527	0.82905	4
GO:0065007	biological regulation	816	20	PF3D7_0302100,PF3D7_0319000,PF3D7_0420300,PF3D7_0605100,PF3D7_0707700,PF3D7_0802100,PF3D7_0804500,PF3D7_0905800,PF3D7_1008000,PF3D7_1011800,PF3D7_1013500,PF3D7_1146600,PF3D7_1206700,PF3D7_1212700,PF3D7_1227200,PF3D7_1238900,PF3D7_1316900,PF3D7_1356800,PF3D7_1473700,PF3D7_1474900,	2.5	1.86	2.29	0.00297672	0.0695808	1	4
GO:0046173	polyol biosynthetic process	9	2	PF3D7_1008000,PF3D7_1415700,	22.2	16.9	22.1	0.00577691	0.121301	1	4
GO:0050789	regulation of biological process	743	18	PF3D7_0302100,PF3D7_0420300,PF3D7_0605100,PF3D7_0707700,PF3D7_0802100,PF3D7_0905800,PF3D7_1008000,PF3D7_1011800,PF3D7_1013500,PF3D7_1146600,PF3D7_1206700,PF3D7_1212700,PF3D7_1227200,PF3D7_1238900,PF3D7_1316900,PF3D7_1356800,PF3D7_1473700,PF3D7_1474900,	2.4	1.84	2.2	0.00583803	0.121301	1	4
GO:0009410	response to xenobiotic stimulus	135	42	PF3D7_0104300,PF3D7_0107500,PF3D7_0204700,PF3D7_0310200,PF3D7_0312400,PF3D7_0312500,PF3D7_0316600,PF3D7_0321900,PF3D7_0510500,PF3D7_0523000,PF3D7_0525100,PF3D7_0527100,PF3D7_0613800,PF3D7_0616800,PF3D7_0624000,PF3D7_0627800,PF3D7_0628200,PF3D7_0813000,PF3D7_0823300,PF3D7_0907700,PF3D7_0909700,PF3D7_0925700,PF3D7_1007700,PF3D7_1012400,PF3D7_1012700,PF3D7_1029600,PF3D7_1113100,PF3D7_1211900,PF3D7_1…	31.1	1.71	2.09	0.000153415	0.158409	0.21294	5
GO:0006355	regulation of transcription, DNA-templated	84	29	PF3D7_0110800,PF3D7_0404100,PF3D7_0420300,PF3D7_0502100,PF3D7_0610900,PF3D7_0613800,PF3D7_0621000,PF3D7_0622900,PF3D7_0717300,PF3D7_0730300,PF3D7_0802100,PF3D7_0817900,PF3D7_0823300,PF3D7_1007700,PF3D7_1014600,PF3D7_1033700,PF3D7_1107800,PF3D7_1128100,PF3D7_1128600,PF3D7_1139300,PF3D7_1143100,PF3D7_1202900,PF3D7_1209300,PF3D7_1239200,PF3D7_1342900,PF3D7_1408200,PF3D7_1439500,PF3D7_1451400,PF3D7_1…	34.5	1.9	2.42	0.000228255	0.158409	0.316819	5
GO:0044053	translocation of peptides or proteins into host cell cytoplasm	4	4	PF3D7_0214100,PF3D7_1105600,PF3D7_1116800,PF3D7_1436300,	100	5.51	inf	0.00108141	0.430128	1	5
GO:0002183	cytoplasmic translational initiation	17	9	PF3D7_0418200,PF3D7_0528200,PF3D7_0716800,PF3D7_0907600,PF3D7_1007900,PF3D7_1010600,PF3D7_1212700,PF3D7_1410600,PF3D7_1468700,	52.9	2.92	5.11	0.00123956	0.430128	1	5
GO:0006470	protein dephosphorylation	26	11	PF3D7_0314400,PF3D7_0810300,PF3D7_0810500,PF3D7_1012700,PF3D7_1031700,PF3D7_1113100,PF3D7_1138500,PF3D7_1309200,PF3D7_1355700,PF3D7_1464600,PF3D7_1466100,	42.3	2.33	3.33	0.00359151	0.670139	1	5
GO:0016311	dephosphorylation	37	14	PF3D7_0314400,PF3D7_0705500,PF3D7_0802500,PF3D7_0810300,PF3D7_0810500,PF3D7_1012700,PF3D7_1031700,PF3D7_1113100,PF3D7_1138500,PF3D7_1309200,PF3D7_1354200,PF3D7_1355700,PF3D7_1464600,PF3D7_1466100,	37.8	2.08	2.77	0.00369045	0.670139	1	5
GO:0006656	phosphatidylcholine biosynthetic process	5	4	PF3D7_1123100,PF3D7_1124600,PF3D7_1343000,PF3D7_1401800,	80	4.41	18.1	0.00462445	0.670139	1	5
GO:0046470	phosphatidylcholine metabolic process	5	4	PF3D7_1123100,PF3D7_1124600,PF3D7_1343000,PF3D7_1401800,	80	4.41	18.1	0.00462445	0.670139	1	5
GO:0006607	NLS-bearing protein import into nucleus	3	3	PF3D7_0524000,PF3D7_0812400,PF3D7_0815200,	100	5.51	inf	0.00597169	0.670139	1	5
GO:0032507	maintenance of protein location in cell	8	5	PF3D7_0321900,PF3D7_0903100,PF3D7_1330400,PF3D7_1343800,PF3D7_1346400,	62.5	3.44	7.55	0.00673142	0.670139	1	5
GO:0045185	maintenance of protein location	8	5	PF3D7_0321900,PF3D7_0903100,PF3D7_1330400,PF3D7_1343800,PF3D7_1346400,	62.5	3.44	7.55	0.00673142	0.670139	1	5
GO:0050684	regulation of mRNA processing	18	8	PF3D7_0517300,PF3D7_0623100,PF3D7_1108000,PF3D7_1126800,PF3D7_1306800,PF3D7_1406200,PF3D7_1419900,PF3D7_1468200,	44.4	2.45	3.63	0.00897848	0.670139	1	5
GO:0072348	sulfur compound transport	3	2	PF3D7_0709000,PF3D7_1471200,	66.7	23.02	68	0.00245192	0.232244	1	6
GO:0000288	nuclear-transcribed mRNA catabolic process, deadenylation-dependent decay	12	3	PF3D7_0811300,PF3D7_1032100,PF3D7_1103800,	25	8.63	11.4	0.00431909	0.232244	1	6
GO:0015858	nucleoside transport	4	2	PF3D7_0824400,PF3D7_1347200,	50	17.26	33.99	0.00481066	0.232244	1	6
GO:1901642	nucleoside transmembrane transport	4	2	PF3D7_0824400,PF3D7_1347200,	50	17.26	33.99	0.00481066	0.232244	1	6
GO:0042493	response to drug	25	4	PF3D7_0106300,PF3D7_0709000,PF3D7_1303500,PF3D7_1343700,	16	5.52	6.54	0.00531307	0.232244	1	6
GO:0009410	response to xenobiotic stimulus	135	10	PF3D7_0106300,PF3D7_0110600,PF3D7_0629500,PF3D7_0709000,PF3D7_0808200,PF3D7_0909700,PF3D7_1303500,PF3D7_1343700,PF3D7_1347200,PF3D7_1471200,	7.4	2.56	2.81	0.00542203	0.232244	1	6
GO:0050779	RNA destabilization	13	3	PF3D7_0811300,PF3D7_1032100,PF3D7_1103800,	23.1	7.97	10.25	0.00549678	0.232244	1	6
GO:0061157	mRNA destabilization	13	3	PF3D7_0811300,PF3D7_1032100,PF3D7_1103800,	23.1	7.97	10.25	0.00549678	0.232244	1	6
GO:0061014	positive regulation of mRNA catabolic process	14	3	PF3D7_0811300,PF3D7_1032100,PF3D7_1103800,	21.4	7.4	9.32	0.00684904	0.232244	1	6
GO:1903313	positive regulation of mRNA metabolic process	15	3	PF3D7_0811300,PF3D7_1032100,PF3D7_1103800,	20	6.9	8.54	0.00838182	0.232244	1	6
GO:0044409	entry into host	100	16	PF3D7_0102500,PF3D7_0315200,PF3D7_0323400,PF3D7_0501600,PF3D7_0507300,PF3D7_0629300,PF3D7_0707300,PF3D7_0823300,PF3D7_0905400,PF3D7_0934800,PF3D7_1014100,PF3D7_1035700,PF3D7_1252200,PF3D7_1321600,PF3D7_1335100,PF3D7_1471100,	16	3.95	4.83	1.8941e-06	0.000859136	0.000916743	7
GO:0052126	movement in host environment	117	17	PF3D7_0102500,PF3D7_0315200,PF3D7_0323400,PF3D7_0501600,PF3D7_0507300,PF3D7_0629300,PF3D7_0707300,PF3D7_0823300,PF3D7_0905400,PF3D7_0934800,PF3D7_1014100,PF3D7_1035700,PF3D7_1252200,PF3D7_1321600,PF3D7_1335100,PF3D7_1337800,PF3D7_1471100,	14.5	3.59	4.32	3.55015e-06	0.000859136	0.00171827	7
GO:0044419	biological process involved in interspecies interaction between organisms	414	30	PF3D7_0102500,PF3D7_0113900,PF3D7_0220800,PF3D7_0301200,PF3D7_0315200,PF3D7_0323400,PF3D7_0424500,PF3D7_0424600,PF3D7_0424700,PF3D7_0501600,PF3D7_0507300,PF3D7_0532400,PF3D7_0629300,PF3D7_0707300,PF3D7_0823300,PF3D7_0831600,PF3D7_0831700,PF3D7_0905400,PF3D7_0934800,PF3D7_0935800,PF3D7_1014100,PF3D7_1035700,PF3D7_1149000,PF3D7_1200800,PF3D7_1252200,PF3D7_1301600,PF3D7_1321600,PF3D7_1335100,PF3D7_1…	7.2	1.79	2	0.00106855	0.172393	0.517179	7
GO:0002376	immune system process	14	4	PF3D7_0207400,PF3D7_0315200,PF3D7_0902800,PF3D7_1301600,	28.6	7.06	9.66	0.0018944	0.198428	0.916888	7
GO:0044403	biological process involved in symbiotic interaction	393	28	PF3D7_0102500,PF3D7_0113900,PF3D7_0220800,PF3D7_0301200,PF3D7_0315200,PF3D7_0323400,PF3D7_0424500,PF3D7_0424600,PF3D7_0424700,PF3D7_0501600,PF3D7_0507300,PF3D7_0532400,PF3D7_0629300,PF3D7_0707300,PF3D7_0823300,PF3D7_0831600,PF3D7_0831700,PF3D7_0905400,PF3D7_0934800,PF3D7_0935800,PF3D7_1014100,PF3D7_1035700,PF3D7_1200800,PF3D7_1252200,PF3D7_1321600,PF3D7_1335100,PF3D7_1337800,PF3D7_1471100,	7.1	1.76	1.95	0.00204988	0.198428	0.99214	7
GO:0042908	xenobiotic transport	3	2	PF3D7_0112200,PF3D7_0709000,	66.7	16.47	47.88	0.00476237	0.384165	1	7
GO:0052126	movement in host environment	117	10	PF3D7_0102500,PF3D7_0207500,PF3D7_0207600,PF3D7_0423800,PF3D7_0424200,PF3D7_0424400,PF3D7_0731500,PF3D7_0801000,PF3D7_1252100,PF3D7_1252200,	8.5	6.3	7.83	2.98151e-06	0.000480023	0.000480023	8
GO:0044419	biological process involved in interspecies interaction between organisms	414	17	PF3D7_0102500,PF3D7_0113000,PF3D7_0207500,PF3D7_0207600,PF3D7_0220800,PF3D7_0423800,PF3D7_0424200,PF3D7_0424400,PF3D7_0424700,PF3D7_0731500,PF3D7_0801000,PF3D7_1000600,PF3D7_1039000,PF3D7_1252100,PF3D7_1252200,PF3D7_1301600,PF3D7_1301700,	4.1	3.03	3.85	2.32952e-05	0.0014979	0.00375053	8
GO:0002376	immune system process	14	4	PF3D7_0207500,PF3D7_0207600,PF3D7_0207700,PF3D7_1301600,	28.6	21.06	30.9	2.79113e-05	0.0014979	0.00449371	8
GO:0044403	biological process involved in symbiotic interaction	393	16	PF3D7_0102500,PF3D7_0113000,PF3D7_0207500,PF3D7_0207600,PF3D7_0220800,PF3D7_0423800,PF3D7_0424200,PF3D7_0424400,PF3D7_0424700,PF3D7_0731500,PF3D7_0801000,PF3D7_1000600,PF3D7_1039000,PF3D7_1252100,PF3D7_1252200,PF3D7_1301700,	4.1	3	3.75	4.78065e-05	0.00166074	0.00769684	8
GO:0044409	entry into host	100	8	PF3D7_0102500,PF3D7_0423800,PF3D7_0424200,PF3D7_0424400,PF3D7_0731500,PF3D7_0801000,PF3D7_1252100,PF3D7_1252200,	8	5.9	7.06	5.15759e-05	0.00166074	0.00830372	8
GO:0002377	immunoglobulin production	8	3	PF3D7_0207500,PF3D7_0207600,PF3D7_0207700,	37.5	27.65	45.67	0.000127173	0.00292499	0.0204749	8
GO:0002440	production of molecular mediator of immune response	8	3	PF3D7_0207500,PF3D7_0207600,PF3D7_0207700,	37.5	27.65	45.67	0.000127173	0.00292499	0.0204749	8
GO:0050776	regulation of immune response	10	3	PF3D7_0207500,PF3D7_0207600,PF3D7_0207700,	30	22.12	32.61	0.000267259	0.00537858	0.0430286	8
GO:0002682	regulation of immune system process	11	3	PF3D7_0207500,PF3D7_0207600,PF3D7_0207700,	27.3	20.11	28.52	0.000363923	0.00651017	0.0585915	8
GO:0051701	biological process involved in interaction with host	379	14	PF3D7_0102500,PF3D7_0113000,PF3D7_0207500,PF3D7_0207600,PF3D7_0423800,PF3D7_0424200,PF3D7_0424400,PF3D7_0424700,PF3D7_0731500,PF3D7_0801000,PF3D7_1000600,PF3D7_1039000,PF3D7_1252100,PF3D7_1252200,	3.7	2.72	3.27	0.000433317	0.0069764	0.069764	8
GO:0048583	regulation of response to stimulus	26	3	PF3D7_0207500,PF3D7_0207600,PF3D7_0207700,	11.5	8.51	9.89	0.00495881	0.0725789	0.798368	8
GO:0042908	xenobiotic transport	3	1	PF3D7_0112200,	33.3	135.17	220.55	0.00738156	0.465038	0.465038	9

## Sheet: GO CC GD6F_ups
ID	Name	Bgd count	Result count	Result gene list	Pct of bgd	Fold enrichment	Odds ratio	P-value	Benjamini	Bonferroni	State
GO:0000786	nucleosome	9	2	PF3D7_0617800,PF3D7_1105100,	22.2	41.59	57.54	0.000965944	0.0763096	0.0763096	1
GO:0044815	DNA packaging complex	17	2	PF3D7_0617800,PF3D7_1105100,	11.8	22.02	26.81	0.00355445	0.129783	0.280801	1
GO:0031941	filamentous actin	1	1	PF3D7_1246200,	100	187.15	inf	0.0053432	0.129783	0.422113	1
GO:0009986	cell surface	153	4	PF3D7_0406200,PF3D7_0513700,PF3D7_0818900,PF3D7_1246200,	2.6	4.89	5.72	0.00818935	0.129783	0.646959	1
GO:0032993	protein-DNA complex	26	2	PF3D7_0617800,PF3D7_1105100,	7.7	14.4	16.72	0.00824713	0.129783	0.651523	1
GO:0043657	host cell	711	39	PF3D7_0100400,PF3D7_0101000,PF3D7_0101200,PF3D7_0115200,PF3D7_0221700,PF3D7_0300800,PF3D7_0324100,PF3D7_0324300,PF3D7_0400500,PF3D7_0401200,PF3D7_0402400,PF3D7_0412400,PF3D7_0601000,PF3D7_0601300,PF3D7_0631300,PF3D7_0631600,PF3D7_0631800,PF3D7_0632300,PF3D7_0732200,PF3D7_0732900,PF3D7_0800400,PF3D7_0832200,PF3D7_0833100,PF3D7_0900200,PF3D7_0900400,PF3D7_0901100,PF3D7_0901300,PF3D7_1039700,PF3D7_1…	5.5	6.21	60.23	7.3517e-29	8.45446e-28	1.69089e-27	2
GO:0018995	host cellular component	711	39	PF3D7_0100400,PF3D7_0101000,PF3D7_0101200,PF3D7_0115200,PF3D7_0221700,PF3D7_0300800,PF3D7_0324100,PF3D7_0324300,PF3D7_0400500,PF3D7_0401200,PF3D7_0402400,PF3D7_0412400,PF3D7_0601000,PF3D7_0601300,PF3D7_0631300,PF3D7_0631600,PF3D7_0631800,PF3D7_0632300,PF3D7_0732200,PF3D7_0732900,PF3D7_0800400,PF3D7_0832200,PF3D7_0833100,PF3D7_0900200,PF3D7_0900400,PF3D7_0901100,PF3D7_0901300,PF3D7_1039700,PF3D7_1…	5.5	6.21	60.23	7.3517e-29	8.45446e-28	1.69089e-27	2
GO:0020036	Maurer's cleft	370	30	PF3D7_0100400,PF3D7_0101000,PF3D7_0101200,PF3D7_0115200,PF3D7_0221700,PF3D7_0300800,PF3D7_0324100,PF3D7_0324300,PF3D7_0400500,PF3D7_0401200,PF3D7_0601000,PF3D7_0601300,PF3D7_0631300,PF3D7_0631600,PF3D7_0732200,PF3D7_0732900,PF3D7_0800400,PF3D7_0833100,PF3D7_0900200,PF3D7_0900400,PF3D7_0901100,PF3D7_0901300,PF3D7_1039700,PF3D7_1041200,PF3D7_1101100,PF3D7_1101800,PF3D7_1300200,PF3D7_1373100,PF3D7_1…	8.1	9.18	30.43	1.28867e-24	9.26479e-24	2.96395e-23	2
GO:0033643	host cell part	627	35	PF3D7_0100400,PF3D7_0101000,PF3D7_0101200,PF3D7_0115200,PF3D7_0221700,PF3D7_0300800,PF3D7_0324100,PF3D7_0324300,PF3D7_0400500,PF3D7_0401200,PF3D7_0412400,PF3D7_0601000,PF3D7_0601300,PF3D7_0631300,PF3D7_0631600,PF3D7_0631800,PF3D7_0632300,PF3D7_0732200,PF3D7_0732900,PF3D7_0800400,PF3D7_0832200,PF3D7_0833100,PF3D7_0900200,PF3D7_0900400,PF3D7_0901100,PF3D7_0901300,PF3D7_1039700,PF3D7_1041200,PF3D7_1…	5.6	6.32	31.27	1.61127e-24	9.26479e-24	3.70592e-23	2
GO:0033655	host cell cytoplasm part	523	33	PF3D7_0100400,PF3D7_0101000,PF3D7_0101200,PF3D7_0115200,PF3D7_0221700,PF3D7_0300800,PF3D7_0324100,PF3D7_0324300,PF3D7_0400500,PF3D7_0401200,PF3D7_0412400,PF3D7_0601000,PF3D7_0601300,PF3D7_0631300,PF3D7_0631600,PF3D7_0732200,PF3D7_0732900,PF3D7_0800400,PF3D7_0832200,PF3D7_0833100,PF3D7_0900200,PF3D7_0900400,PF3D7_0901100,PF3D7_0901300,PF3D7_1039700,PF3D7_1041200,PF3D7_1101100,PF3D7_1101800,PF3D7_1…	6.3	7.14	29.18	2.92333e-24	1.34473e-23	6.72366e-23	2
GO:0030430	host cell cytoplasm	538	33	PF3D7_0100400,PF3D7_0101000,PF3D7_0101200,PF3D7_0115200,PF3D7_0221700,PF3D7_0300800,PF3D7_0324100,PF3D7_0324300,PF3D7_0400500,PF3D7_0401200,PF3D7_0412400,PF3D7_0601000,PF3D7_0601300,PF3D7_0631300,PF3D7_0631600,PF3D7_0732200,PF3D7_0732900,PF3D7_0800400,PF3D7_0832200,PF3D7_0833100,PF3D7_0900200,PF3D7_0900400,PF3D7_0901100,PF3D7_0901300,PF3D7_1039700,PF3D7_1041200,PF3D7_1101100,PF3D7_1101800,PF3D7_1…	6.1	6.94	28.22	7.40202e-24	2.83744e-23	1.70247e-22	2
GO:0033646	host intracellular part	547	33	PF3D7_0100400,PF3D7_0101000,PF3D7_0101200,PF3D7_0115200,PF3D7_0221700,PF3D7_0300800,PF3D7_0324100,PF3D7_0324300,PF3D7_0400500,PF3D7_0401200,PF3D7_0412400,PF3D7_0601000,PF3D7_0601300,PF3D7_0631300,PF3D7_0631600,PF3D7_0732200,PF3D7_0732900,PF3D7_0800400,PF3D7_0832200,PF3D7_0833100,PF3D7_0900200,PF3D7_0900400,PF3D7_0901100,PF3D7_0901300,PF3D7_1039700,PF3D7_1041200,PF3D7_1101100,PF3D7_1101800,PF3D7_1…	6	6.83	27.66	1.2755e-23	3.8933e-23	2.93364e-22	2
GO:0043656	host intracellular region	548	33	PF3D7_0100400,PF3D7_0101000,PF3D7_0101200,PF3D7_0115200,PF3D7_0221700,PF3D7_0300800,PF3D7_0324100,PF3D7_0324300,PF3D7_0400500,PF3D7_0401200,PF3D7_0412400,PF3D7_0601000,PF3D7_0601300,PF3D7_0631300,PF3D7_0631600,PF3D7_0732200,PF3D7_0732900,PF3D7_0800400,PF3D7_0832200,PF3D7_0833100,PF3D7_0900200,PF3D7_0900400,PF3D7_0901100,PF3D7_0901300,PF3D7_1039700,PF3D7_1041200,PF3D7_1101100,PF3D7_1101800,PF3D7_1…	6	6.81	27.6	1.35419e-23	3.8933e-23	3.11464e-22	2
GO:0020002	host cell plasma membrane	219	23	PF3D7_0100400,PF3D7_0101000,PF3D7_0115200,PF3D7_0300800,PF3D7_0400500,PF3D7_0401200,PF3D7_0412400,PF3D7_0631800,PF3D7_0632300,PF3D7_0732200,PF3D7_0732900,PF3D7_0800400,PF3D7_0833100,PF3D7_0900200,PF3D7_0900400,PF3D7_0901100,PF3D7_0901300,PF3D7_1041200,PF3D7_1101100,PF3D7_1255200,PF3D7_1300200,PF3D7_1373100,PF3D7_1480000,	10.5	11.88	27.15	1.46741e-20	3.75005e-20	3.37504e-19	2
GO:0033644	host cell membrane	242	23	PF3D7_0100400,PF3D7_0101000,PF3D7_0115200,PF3D7_0300800,PF3D7_0400500,PF3D7_0401200,PF3D7_0412400,PF3D7_0631800,PF3D7_0632300,PF3D7_0732200,PF3D7_0732900,PF3D7_0800400,PF3D7_0833100,PF3D7_0900200,PF3D7_0900400,PF3D7_0901100,PF3D7_0901300,PF3D7_1041200,PF3D7_1101100,PF3D7_1255200,PF3D7_1300200,PF3D7_1373100,PF3D7_1480000,	9.5	10.76	24.18	1.49242e-19	3.43257e-19	3.43257e-18	2
GO:0020003	symbiont-containing vacuole	205	19	PF3D7_0100400,PF3D7_0101000,PF3D7_0115200,PF3D7_0300800,PF3D7_0400500,PF3D7_0401200,PF3D7_0732200,PF3D7_0732900,PF3D7_0800400,PF3D7_0833100,PF3D7_0900200,PF3D7_0900400,PF3D7_0901100,PF3D7_0901300,PF3D7_1041200,PF3D7_1101100,PF3D7_1300200,PF3D7_1373100,PF3D7_1480000,	9.3	10.49	19.74	1.05797e-15	2.02778e-15	2.43333e-14	2
GO:0065010	extracellular membrane-bounded organelle	205	19	PF3D7_0100400,PF3D7_0101000,PF3D7_0115200,PF3D7_0300800,PF3D7_0400500,PF3D7_0401200,PF3D7_0732200,PF3D7_0732900,PF3D7_0800400,PF3D7_0833100,PF3D7_0900200,PF3D7_0900400,PF3D7_0901100,PF3D7_0901300,PF3D7_1041200,PF3D7_1101100,PF3D7_1300200,PF3D7_1373100,PF3D7_1480000,	9.3	10.49	19.74	1.05797e-15	2.02778e-15	2.43333e-14	2
GO:0043230	extracellular organelle	282	19	PF3D7_0100400,PF3D7_0101000,PF3D7_0115200,PF3D7_0300800,PF3D7_0400500,PF3D7_0401200,PF3D7_0732200,PF3D7_0732900,PF3D7_0800400,PF3D7_0833100,PF3D7_0900200,PF3D7_0900400,PF3D7_0901100,PF3D7_0901300,PF3D7_1041200,PF3D7_1101100,PF3D7_1300200,PF3D7_1373100,PF3D7_1480000,	6.7	7.62	13.73	3.94284e-13	6.97579e-13	9.06852e-12	2
GO:0005576	extracellular region	336	19	PF3D7_0100400,PF3D7_0101000,PF3D7_0115200,PF3D7_0300800,PF3D7_0400500,PF3D7_0401200,PF3D7_0732200,PF3D7_0732900,PF3D7_0800400,PF3D7_0833100,PF3D7_0900200,PF3D7_0900400,PF3D7_0901100,PF3D7_0901300,PF3D7_1041200,PF3D7_1101100,PF3D7_1300200,PF3D7_1373100,PF3D7_1480000,	5.7	6.4	11.25	9.30776e-12	1.52913e-11	2.14079e-10	2
GO:0016021	integral component of membrane	1295	32	PF3D7_0100400,PF3D7_0101000,PF3D7_0115200,PF3D7_0300100,PF3D7_0300800,PF3D7_0324100,PF3D7_0324300,PF3D7_0324900,PF3D7_0400500,PF3D7_0401200,PF3D7_0402400,PF3D7_0412400,PF3D7_0601000,PF3D7_0631600,PF3D7_0631800,PF3D7_0632300,PF3D7_0732200,PF3D7_0732900,PF3D7_0800400,PF3D7_0832200,PF3D7_0833100,PF3D7_0833200,PF3D7_0900200,PF3D7_0900300,PF3D7_0900400,PF3D7_0901100,PF3D7_0901300,PF3D7_1039700,PF3D7_1…	2.5	2.8	8.2	6.99717e-11	1.0729e-10	1.60935e-09	2
GO:0031224	intrinsic component of membrane	1312	32	PF3D7_0100400,PF3D7_0101000,PF3D7_0115200,PF3D7_0300100,PF3D7_0300800,PF3D7_0324100,PF3D7_0324300,PF3D7_0324900,PF3D7_0400500,PF3D7_0401200,PF3D7_0402400,PF3D7_0412400,PF3D7_0601000,PF3D7_0631600,PF3D7_0631800,PF3D7_0632300,PF3D7_0732200,PF3D7_0732900,PF3D7_0800400,PF3D7_0832200,PF3D7_0833100,PF3D7_0833200,PF3D7_0900200,PF3D7_0900300,PF3D7_0900400,PF3D7_0901100,PF3D7_0901300,PF3D7_1039700,PF3D7_1…	2.4	2.76	8.05	1.01523e-10	1.4594e-10	2.33504e-09	2
GO:0016020	membrane	1776	33	PF3D7_0100400,PF3D7_0101000,PF3D7_0115200,PF3D7_0300100,PF3D7_0300800,PF3D7_0324100,PF3D7_0324300,PF3D7_0324900,PF3D7_0400500,PF3D7_0401200,PF3D7_0402400,PF3D7_0412400,PF3D7_0601000,PF3D7_0631600,PF3D7_0631800,PF3D7_0632300,PF3D7_0732200,PF3D7_0732900,PF3D7_0800400,PF3D7_0832200,PF3D7_0833100,PF3D7_0833200,PF3D7_0900200,PF3D7_0900300,PF3D7_0900400,PF3D7_0901100,PF3D7_0901300,PF3D7_1039700,PF3D7_1…	1.9	2.1	5.83	7.71044e-08	1.04318e-07	1.7734e-06	2
GO:0110165	cellular anatomical entity	4061	43	PF3D7_0100400,PF3D7_0101000,PF3D7_0101200,PF3D7_0115200,PF3D7_0221700,PF3D7_0300100,PF3D7_0300800,PF3D7_0324100,PF3D7_0324300,PF3D7_0324900,PF3D7_0400500,PF3D7_0401200,PF3D7_0402400,PF3D7_0412400,PF3D7_0601000,PF3D7_0601300,PF3D7_0631300,PF3D7_0631600,PF3D7_0631800,PF3D7_0632300,PF3D7_0732200,PF3D7_0732900,PF3D7_0800400,PF3D7_0832200,PF3D7_0833100,PF3D7_0833200,PF3D7_0900200,PF3D7_0900300,PF3D7_0…	1.1	1.2	inf	0.000404333	0.000516648	0.00929966	2
GO:0044217	other organism part	116	6	PF3D7_0221700,PF3D7_0402400,PF3D7_0832200,PF3D7_1149400,PF3D7_1253500,PF3D7_1372100,	5.2	5.85	6.95	0.000478318	0.000579017	0.0110013	2
GO:0032777	Piccolo NuA4 histone acetyltransferase complex	1	1	PF3D7_1316900,	100	270.33	inf	0.00369914	0.116116	0.310727	3
GO:0005634	nucleus	1722	12	PF3D7_0522900,PF3D7_0611800,PF3D7_0817900,PF3D7_1004300,PF3D7_1023900,PF3D7_1104200,PF3D7_1239200,PF3D7_1241400,PF3D7_1316100,PF3D7_1316900,PF3D7_1445600,PF3D7_1473700,	0.7	1.88	3.67	0.00673662	0.116116	0.565876	3
GO:0044613	nuclear pore central transport channel	2	1	PF3D7_1473700,	50	135.17	285.12	0.00738535	0.116116	0.620369	3
GO:0005634	nucleus	1722	36	PF3D7_0302100,PF3D7_0311300,PF3D7_0318200,PF3D7_0418300,PF3D7_0420300,PF3D7_0605100,PF3D7_0611800,PF3D7_0707700,PF3D7_0802000,PF3D7_0802100,PF3D7_0810600,PF3D7_0817300,PF3D7_0905800,PF3D7_1008000,PF3D7_1011800,PF3D7_1014300,PF3D7_1022000,PF3D7_1023900,PF3D7_1110400,PF3D7_1134000,PF3D7_1140400,PF3D7_1146600,PF3D7_1206700,PF3D7_1212700,PF3D7_1231800,PF3D7_1238900,PF3D7_1303800,PF3D7_1309400,PF3D7_1…	2.1	1.59	2.38	0.000481316	0.0827863	0.0827863	4
GO:0043186	P granule	7	2	PF3D7_0810600,PF3D7_1474900,	28.6	21.72	30.95	0.00342758	0.147386	0.589544	4
GO:0045495	pole plasm	7	2	PF3D7_0810600,PF3D7_1474900,	28.6	21.72	30.95	0.00342758	0.147386	0.589544	4
GO:0060293	germ plasm	7	2	PF3D7_0810600,PF3D7_1474900,	28.6	21.72	30.95	0.00342758	0.147386	0.589544	4
GO:0098797	plasma membrane protein complex	11	2	PF3D7_0617100,PF3D7_1227200,	18.2	13.82	17.18	0.00867751	0.188519	1	4
GO:0005634	nucleus	1519	363	PF3D7_0104300,PF3D7_0110700,PF3D7_0110800,PF3D7_0204200,PF3D7_0204700,PF3D7_0206500,PF3D7_0209700,PF3D7_0210200,PF3D7_0212100,PF3D7_0215700,PF3D7_0215800,PF3D7_0217800,PF3D7_0305200,PF3D7_0305500,PF3D7_0309600,PF3D7_0310100,PF3D7_0310200,PF3D7_0311300,PF3D7_0311400,PF3D7_0312300,PF3D7_0314400,PF3D7_0315100,PF3D7_0317000,PF3D7_0317200,PF3D7_0317300,PF3D7_0318600,PF3D7_0320900,PF3D7_0321500,PF3D7_0…	23.9	1.32	1.7	4.20821e-12	1.96103e-09	1.96103e-09	5
GO:0031982	vesicle	288	81	PF3D7_0204700,PF3D7_0214100,PF3D7_0303000,PF3D7_0305500,PF3D7_0311400,PF3D7_0515600,PF3D7_0523000,PF3D7_0524000,PF3D7_0601900,PF3D7_0606700,PF3D7_0608800,PF3D7_0613700,PF3D7_0615500,PF3D7_0619400,PF3D7_0628200,PF3D7_0702200,PF3D7_0702400,PF3D7_0704500,PF3D7_0708400,PF3D7_0714000,PF3D7_0718100,PF3D7_0730200,PF3D7_0814200,PF3D7_0818900,PF3D7_0819400,PF3D7_0826700,PF3D7_0828800,PF3D7_0831700,PF3D7_0…	28.1	1.55	1.84	1.2024e-05	0.0028016	0.0056032	5
GO:0071944	cell periphery	23	13	PF3D7_0104800,PF3D7_0112100,PF3D7_0702200,PF3D7_0814600,PF3D7_0819400,PF3D7_1013000,PF3D7_1216700,PF3D7_1342600,PF3D7_1404700,PF3D7_1404900,PF3D7_1430800,PF3D7_1439500,PF3D7_1460600,	56.5	3.11	5.93	4.04914e-05	0.00628966	0.018869	5
GO:1903561	extracellular vesicle	91	31	PF3D7_0311400,PF3D7_0601900,PF3D7_0608800,PF3D7_0615500,PF3D7_0619400,PF3D7_0628200,PF3D7_0702400,PF3D7_0704500,PF3D7_0708400,PF3D7_0714000,PF3D7_0718100,PF3D7_0814200,PF3D7_0818900,PF3D7_0826700,PF3D7_0831700,PF3D7_0929400,PF3D7_1035300,PF3D7_1105000,PF3D7_1108400,PF3D7_1116800,PF3D7_1117700,PF3D7_1222300,PF3D7_1246200,PF3D7_1328100,PF3D7_1343000,PF3D7_1353200,PF3D7_1370300,PF3D7_1436300,PF3D7_1…	34.1	1.88	2.38	0.000185083	0.0215622	0.0862488	5
GO:0032991	protein-containing complex	16	9	PF3D7_0423500,PF3D7_0708400,PF3D7_0831700,PF3D7_1007700,PF3D7_1116000,PF3D7_1129100,PF3D7_1323700,PF3D7_1406800,PF3D7_1455800,	56.3	3.1	5.84	0.000694316	0.0647103	0.323551	5
GO:0070258	inner membrane pellicle complex	63	22	PF3D7_0303400,PF3D7_0415800,PF3D7_0423500,PF3D7_0515400,PF3D7_0515700,PF3D7_0611600,PF3D7_0704100,PF3D7_0717600,PF3D7_0723300,PF3D7_0805200,PF3D7_0816500,PF3D7_0823500,PF3D7_1003600,PF3D7_1028900,PF3D7_1205200,PF3D7_1323700,PF3D7_1342600,PF3D7_1355600,PF3D7_1406800,PF3D7_1430800,PF3D7_1436200,PF3D7_1460600,	34.9	1.92	2.45	0.00106978	0.0830864	0.498518	5
GO:0097708	intracellular vesicle	211	56	PF3D7_0204700,PF3D7_0214100,PF3D7_0303000,PF3D7_0305500,PF3D7_0515600,PF3D7_0523000,PF3D7_0524000,PF3D7_0606700,PF3D7_0608800,PF3D7_0613700,PF3D7_0708400,PF3D7_0730200,PF3D7_0814200,PF3D7_0818900,PF3D7_0828800,PF3D7_0903200,PF3D7_0904900,PF3D7_0934500,PF3D7_1006700,PF3D7_1105600,PF3D7_1105800,PF3D7_1108600,PF3D7_1110500,PF3D7_1116000,PF3D7_1116800,PF3D7_1117700,PF3D7_1129100,PF3D7_1134000,PF3D7_1…	26.5	1.46	1.67	0.0013119	0.0837543	0.611346	5
GO:0020039	pellicle	65	22	PF3D7_0303400,PF3D7_0415800,PF3D7_0423500,PF3D7_0515400,PF3D7_0515700,PF3D7_0611600,PF3D7_0704100,PF3D7_0717600,PF3D7_0723300,PF3D7_0805200,PF3D7_0816500,PF3D7_0823500,PF3D7_1003600,PF3D7_1028900,PF3D7_1205200,PF3D7_1323700,PF3D7_1342600,PF3D7_1355600,PF3D7_1406800,PF3D7_1430800,PF3D7_1436200,PF3D7_1460600,	33.8	1.86	2.34	0.00170774	0.0837543	0.795805	5
GO:0009986	cell surface	159	44	PF3D7_0102700,PF3D7_0115000,PF3D7_0204700,PF3D7_0309600,PF3D7_0316000,PF3D7_0316600,PF3D7_0320400,PF3D7_0406200,PF3D7_0423500,PF3D7_0508000,PF3D7_0511400,PF3D7_0513700,PF3D7_0515700,PF3D7_0702300,PF3D7_0708400,PF3D7_0800700,PF3D7_0814600,PF3D7_0816500,PF3D7_0818900,PF3D7_0828800,PF3D7_0830800,PF3D7_0909500,PF3D7_1028900,PF3D7_1029600,PF3D7_1035300,PF3D7_1104400,PF3D7_1113100,PF3D7_1134300,PF3D7_1…	27.7	1.52	1.76	0.00175079	0.0837543	0.815868	5
GO:0000786	nucleosome	9	6	PF3D7_0320900,PF3D7_0617800,PF3D7_0617900,PF3D7_0714000,PF3D7_1105000,PF3D7_1439500,	66.7	3.67	9.07	0.0017973	0.0837543	0.837543	5
GO:0031410	cytoplasmic vesicle	210	55	PF3D7_0204700,PF3D7_0214100,PF3D7_0303000,PF3D7_0305500,PF3D7_0515600,PF3D7_0523000,PF3D7_0524000,PF3D7_0606700,PF3D7_0608800,PF3D7_0613700,PF3D7_0708400,PF3D7_0730200,PF3D7_0814200,PF3D7_0818900,PF3D7_0828800,PF3D7_0903200,PF3D7_0904900,PF3D7_0934500,PF3D7_1006700,PF3D7_1105600,PF3D7_1105800,PF3D7_1108600,PF3D7_1110500,PF3D7_1116000,PF3D7_1116800,PF3D7_1117700,PF3D7_1129100,PF3D7_1134000,PF3D7_1…	26.2	1.44	1.64	0.00200306	0.0848571	0.933428	5
GO:0020026	merozoite dense granule	10	6	PF3D7_1105600,PF3D7_1116800,PF3D7_1129100,PF3D7_1136900,PF3D7_1436300,PF3D7_1471100,	60	3.3	6.8	0.00380563	0.147785	1	5
GO:0097619	PTEX complex	5	4	PF3D7_1105600,PF3D7_1116800,PF3D7_1436300,PF3D7_1471100,	80	4.41	18.1	0.00462445	0.165769	1	5
GO:0035770	ribonucleoprotein granule	30	5	PF3D7_0810600,PF3D7_0811300,PF3D7_1032100,PF3D7_1103800,PF3D7_1224300,	16.7	5.75	6.91	0.0015086	0.119179	0.238358	6
GO:0036464	cytoplasmic ribonucleoprotein granule	30	5	PF3D7_0810600,PF3D7_0811300,PF3D7_1032100,PF3D7_1103800,PF3D7_1224300,	16.7	5.75	6.91	0.0015086	0.119179	0.238358	6
GO:0099080	supramolecular complex	85	8	PF3D7_0111000,PF3D7_0810600,PF3D7_0811300,PF3D7_1032100,PF3D7_1103800,PF3D7_1224300,PF3D7_1227600,PF3D7_1408800,	9.4	3.25	3.63	0.00297716	0.156797	0.470391	6
GO:0005634	nucleus	1519	59	PF3D7_0314700,PF3D7_0323800,PF3D7_0418300,PF3D7_0528300,PF3D7_0604100,PF3D7_0607000,PF3D7_0611400,PF3D7_0624600,PF3D7_0629400,PF3D7_0706000,PF3D7_0723900,PF3D7_0730500,PF3D7_0809900,PF3D7_0810300,PF3D7_0810600,PF3D7_0811300,PF3D7_0813400,PF3D7_0818900,PF3D7_0902300,PF3D7_0905800,PF3D7_0906600,PF3D7_0923200,PF3D7_1003600,PF3D7_1011800,PF3D7_1014900,PF3D7_1032100,PF3D7_1033900,PF3D7_1036900,PF3D7_1…	3.9	1.34	1.61	0.0043858	0.173239	0.692957	6
GO:0043657	host cell	711	100	PF3D7_0102300,PF3D7_0112200,PF3D7_0112900,PF3D7_0113100,PF3D7_0113400,PF3D7_0113700,PF3D7_0113900,PF3D7_0114000,PF3D7_0201900,PF3D7_0202300,PF3D7_0202400,PF3D7_0202500,PF3D7_0219700,PF3D7_0220000,PF3D7_0220200,PF3D7_0220300,PF3D7_0220500,PF3D7_0220600,PF3D7_0220700,PF3D7_0301100,PF3D7_0301700,PF3D7_0301800,PF3D7_0323400,PF3D7_0401600,PF3D7_0402000,PF3D7_0424000,PF3D7_0424500,PF3D7_0424600,PF3D7_0…	14.1	3.47	6.85	1.02581e-34	8.05263e-33	1.61053e-32	7
GO:0018995	host cellular component	711	100	PF3D7_0102300,PF3D7_0112200,PF3D7_0112900,PF3D7_0113100,PF3D7_0113400,PF3D7_0113700,PF3D7_0113900,PF3D7_0114000,PF3D7_0201900,PF3D7_0202300,PF3D7_0202400,PF3D7_0202500,PF3D7_0219700,PF3D7_0220000,PF3D7_0220200,PF3D7_0220300,PF3D7_0220500,PF3D7_0220600,PF3D7_0220700,PF3D7_0301100,PF3D7_0301700,PF3D7_0301800,PF3D7_0323400,PF3D7_0401600,PF3D7_0402000,PF3D7_0424000,PF3D7_0424500,PF3D7_0424600,PF3D7_0…	14.1	3.47	6.85	1.02581e-34	8.05263e-33	1.61053e-32	7
GO:0044217	other organism part	116	36	PF3D7_0102300,PF3D7_0112900,PF3D7_0113400,PF3D7_0202300,PF3D7_0202400,PF3D7_0219700,PF3D7_0220200,PF3D7_0220300,PF3D7_0220500,PF3D7_0220600,PF3D7_0220700,PF3D7_0301100,PF3D7_0301700,PF3D7_0301800,PF3D7_0532200,PF3D7_0532500,PF3D7_0726100,PF3D7_0830700,PF3D7_0830900,PF3D7_0831400,PF3D7_0831500,PF3D7_1001800,PF3D7_1002000,PF3D7_1102600,PF3D7_1102900,PF3D7_1148800,PF3D7_1201200,PF3D7_1252800,PF3D7_1…	31	7.67	12.83	2.45424e-23	1.28439e-21	3.85316e-21	7
GO:0033655	host cell cytoplasm part	523	71	PF3D7_0112200,PF3D7_0112900,PF3D7_0113700,PF3D7_0113900,PF3D7_0114000,PF3D7_0201900,PF3D7_0202300,PF3D7_0202400,PF3D7_0202500,PF3D7_0219700,PF3D7_0220200,PF3D7_0301700,PF3D7_0301800,PF3D7_0401600,PF3D7_0402000,PF3D7_0424000,PF3D7_0424500,PF3D7_0424700,PF3D7_0501000,PF3D7_0501100,PF3D7_0501200,PF3D7_0501400,PF3D7_0507300,PF3D7_0532300,PF3D7_0532400,PF3D7_0601900,PF3D7_0629300,PF3D7_0702500,PF3D7_0…	13.6	3.35	5.26	3.76644e-22	1.27608e-20	5.91331e-20	7
GO:0030430	host cell cytoplasm	538	72	PF3D7_0112200,PF3D7_0112900,PF3D7_0113700,PF3D7_0113900,PF3D7_0114000,PF3D7_0201900,PF3D7_0202300,PF3D7_0202400,PF3D7_0202500,PF3D7_0219700,PF3D7_0220200,PF3D7_0301700,PF3D7_0301800,PF3D7_0401600,PF3D7_0402000,PF3D7_0424000,PF3D7_0424500,PF3D7_0424700,PF3D7_0501000,PF3D7_0501100,PF3D7_0501200,PF3D7_0501400,PF3D7_0507300,PF3D7_0532300,PF3D7_0532400,PF3D7_0601900,PF3D7_0629300,PF3D7_0702500,PF3D7_0…	13.4	3.31	5.2	4.06394e-22	1.27608e-20	6.38039e-20	7
GO:0033646	host intracellular part	547	72	PF3D7_0112200,PF3D7_0112900,PF3D7_0113700,PF3D7_0113900,PF3D7_0114000,PF3D7_0201900,PF3D7_0202300,PF3D7_0202400,PF3D7_0202500,PF3D7_0219700,PF3D7_0220200,PF3D7_0301700,PF3D7_0301800,PF3D7_0401600,PF3D7_0402000,PF3D7_0424000,PF3D7_0424500,PF3D7_0424700,PF3D7_0501000,PF3D7_0501100,PF3D7_0501200,PF3D7_0501400,PF3D7_0507300,PF3D7_0532300,PF3D7_0532400,PF3D7_0601900,PF3D7_0629300,PF3D7_0702500,PF3D7_0…	13.2	3.25	5.09	1.12844e-21	2.831e-20	1.77165e-19	7
GO:0043656	host intracellular region	548	72	PF3D7_0112200,PF3D7_0112900,PF3D7_0113700,PF3D7_0113900,PF3D7_0114000,PF3D7_0201900,PF3D7_0202300,PF3D7_0202400,PF3D7_0202500,PF3D7_0219700,PF3D7_0220200,PF3D7_0301700,PF3D7_0301800,PF3D7_0401600,PF3D7_0402000,PF3D7_0424000,PF3D7_0424500,PF3D7_0424700,PF3D7_0501000,PF3D7_0501100,PF3D7_0501200,PF3D7_0501400,PF3D7_0507300,PF3D7_0532300,PF3D7_0532400,PF3D7_0601900,PF3D7_0629300,PF3D7_0702500,PF3D7_0…	13.1	3.25	5.07	1.26223e-21	2.831e-20	1.9817e-19	7
GO:0033643	host cell part	627	76	PF3D7_0112200,PF3D7_0112900,PF3D7_0113100,PF3D7_0113700,PF3D7_0113900,PF3D7_0114000,PF3D7_0201900,PF3D7_0202300,PF3D7_0202400,PF3D7_0202500,PF3D7_0219700,PF3D7_0220000,PF3D7_0220200,PF3D7_0301700,PF3D7_0301800,PF3D7_0323400,PF3D7_0401600,PF3D7_0402000,PF3D7_0424000,PF3D7_0424500,PF3D7_0424600,PF3D7_0424700,PF3D7_0501000,PF3D7_0501100,PF3D7_0501200,PF3D7_0501400,PF3D7_0507300,PF3D7_0532300,PF3D7_0…	12.1	2.99	4.69	9.42294e-21	1.84925e-19	1.4794e-18	7
GO:0020036	Maurer's cleft	370	48	PF3D7_0112200,PF3D7_0112900,PF3D7_0113700,PF3D7_0113900,PF3D7_0114000,PF3D7_0201900,PF3D7_0202300,PF3D7_0219700,PF3D7_0220200,PF3D7_0301700,PF3D7_0301800,PF3D7_0401600,PF3D7_0402000,PF3D7_0424000,PF3D7_0424500,PF3D7_0424700,PF3D7_0501000,PF3D7_0501200,PF3D7_0501400,PF3D7_0507300,PF3D7_0532300,PF3D7_0532400,PF3D7_0601900,PF3D7_0702500,PF3D7_0726100,PF3D7_0830500,PF3D7_0831700,PF3D7_0902500,PF3D7_0…	13	3.2	4.35	7.80594e-14	1.3617e-12	1.22553e-11	7
GO:1903561	extracellular vesicle	91	21	PF3D7_0102500,PF3D7_0201900,PF3D7_0202500,PF3D7_0301700,PF3D7_0424600,PF3D7_0501000,PF3D7_0501600,PF3D7_0601900,PF3D7_0702500,PF3D7_0831700,PF3D7_0905400,PF3D7_0935900,PF3D7_1014100,PF3D7_1035300,PF3D7_1035700,PF3D7_1121600,PF3D7_1228600,PF3D7_1353100,PF3D7_1353200,PF3D7_1410400,PF3D7_1471100,	23.1	5.7	7.84	3.62248e-11	5.68729e-10	5.68729e-09	7
GO:0005576	extracellular region	336	37	PF3D7_0102500,PF3D7_0201900,PF3D7_0202400,PF3D7_0202500,PF3D7_0207400,PF3D7_0216800,PF3D7_0301700,PF3D7_0323400,PF3D7_0402000,PF3D7_0424600,PF3D7_0501000,PF3D7_0501400,PF3D7_0501600,PF3D7_0601900,PF3D7_0629300,PF3D7_0702500,PF3D7_0707300,PF3D7_0831700,PF3D7_0902800,PF3D7_0905400,PF3D7_0935900,PF3D7_0936100,PF3D7_1014100,PF3D7_1033200,PF3D7_1035300,PF3D7_1035700,PF3D7_1102700,PF3D7_1115300,PF3D7_1…	11	2.72	3.38	1.07046e-08	1.52784e-07	1.68062e-06	7
GO:0031982	vesicle	288	33	PF3D7_0102500,PF3D7_0201900,PF3D7_0202500,PF3D7_0220000,PF3D7_0301700,PF3D7_0323400,PF3D7_0424600,PF3D7_0501000,PF3D7_0501600,PF3D7_0523000,PF3D7_0601900,PF3D7_0618000,PF3D7_0702200,PF3D7_0702500,PF3D7_0709000,PF3D7_0831700,PF3D7_0905400,PF3D7_0935900,PF3D7_1014100,PF3D7_1035300,PF3D7_1035700,PF3D7_1115300,PF3D7_1121600,PF3D7_1228600,PF3D7_1301400,PF3D7_1334700,PF3D7_1353100,PF3D7_1353200,PF3D7_1…	11.5	2.83	3.48	2.86823e-08	3.7526e-07	4.50312e-06	7
GO:0043230	extracellular organelle	282	31	PF3D7_0102500,PF3D7_0201900,PF3D7_0202400,PF3D7_0202500,PF3D7_0301700,PF3D7_0402000,PF3D7_0424600,PF3D7_0501000,PF3D7_0501600,PF3D7_0601900,PF3D7_0629300,PF3D7_0702500,PF3D7_0707300,PF3D7_0831700,PF3D7_0905400,PF3D7_0935900,PF3D7_0936100,PF3D7_1014100,PF3D7_1033200,PF3D7_1035300,PF3D7_1035700,PF3D7_1102700,PF3D7_1121600,PF3D7_1201000,PF3D7_1228600,PF3D7_1353100,PF3D7_1353200,PF3D7_1401400,PF3D7_1…	11	2.72	3.29	2.09412e-07	2.52905e-06	3.28777e-05	7
GO:0044228	host cell surface	29	9	PF3D7_0112900,PF3D7_0113100,PF3D7_0113900,PF3D7_0220000,PF3D7_0424600,PF3D7_0501200,PF3D7_0532300,PF3D7_0532400,PF3D7_1201000,	31	7.67	11.13	1.20663e-06	1.26294e-05	0.000189441	7
GO:0044164	host cell cytosol	29	9	PF3D7_0113700,PF3D7_0501100,PF3D7_0532400,PF3D7_0831700,PF3D7_1001400,PF3D7_1001600,PF3D7_1121300,PF3D7_1334700,PF3D7_1463900,	31	7.67	11.13	1.20663e-06	1.26294e-05	0.000189441	7
GO:0020007	apical complex	103	16	PF3D7_0102500,PF3D7_0220800,PF3D7_0301200,PF3D7_0315200,PF3D7_0323400,PF3D7_0501600,PF3D7_0511600,PF3D7_0707300,PF3D7_0905400,PF3D7_0935800,PF3D7_1252200,PF3D7_1301600,PF3D7_1332200,PF3D7_1337800,PF3D7_1410400,PF3D7_1463900,	15.5	3.84	4.66	2.83772e-06	2.78451e-05	0.000445522	7
GO:0020005	symbiont-containing vacuole membrane	44	10	PF3D7_0202500,PF3D7_0402000,PF3D7_0629300,PF3D7_0936100,PF3D7_1033200,PF3D7_1102700,PF3D7_1121600,PF3D7_1401400,PF3D7_1420700,PF3D7_1471100,	22.7	5.61	7.29	7.01102e-06	6.47488e-05	0.00110073	7
GO:0045177	apical part of cell	145	18	PF3D7_0102500,PF3D7_0220800,PF3D7_0301200,PF3D7_0315200,PF3D7_0323400,PF3D7_0501600,PF3D7_0511600,PF3D7_0707300,PF3D7_0905400,PF3D7_0935800,PF3D7_1243400,PF3D7_1252200,PF3D7_1301600,PF3D7_1321900,PF3D7_1332200,PF3D7_1337800,PF3D7_1410400,PF3D7_1463900,	12.4	3.07	3.6	1.75452e-05	0.000153033	0.0027546	7
GO:0044538	host cell periphery	26	7	PF3D7_0402000,PF3D7_0424500,PF3D7_0424600,PF3D7_0424700,PF3D7_0532400,PF3D7_1201000,PF3D7_1401200,	26.9	6.65	9.02	5.47022e-05	0.000452013	0.00858825	7
GO:0020008	rhoptry	51	9	PF3D7_0220800,PF3D7_0301200,PF3D7_0501600,PF3D7_0511600,PF3D7_0707300,PF3D7_0905400,PF3D7_0935800,PF3D7_1410400,PF3D7_1463900,	17.6	4.36	5.27	0.000168894	0.00132582	0.0265164	7
GO:0000323	lytic vacuole	110	13	PF3D7_0207400,PF3D7_0501600,PF3D7_0523000,PF3D7_0618000,PF3D7_0709000,PF3D7_0902800,PF3D7_1115300,PF3D7_1301400,PF3D7_1334700,PF3D7_1372200,PF3D7_1407800,PF3D7_1407900,PF3D7_1410400,	11.8	2.92	3.33	0.000438414	0.00312868	0.068831	7
GO:0005764	lysosome	110	13	PF3D7_0207400,PF3D7_0501600,PF3D7_0523000,PF3D7_0618000,PF3D7_0709000,PF3D7_0902800,PF3D7_1115300,PF3D7_1301400,PF3D7_1334700,PF3D7_1372200,PF3D7_1407800,PF3D7_1407900,PF3D7_1410400,	11.8	2.92	3.33	0.000438414	0.00312868	0.068831	7
GO:0020003	symbiont-containing vacuole	205	19	PF3D7_0201900,PF3D7_0202400,PF3D7_0202500,PF3D7_0402000,PF3D7_0629300,PF3D7_0707300,PF3D7_0831700,PF3D7_0936100,PF3D7_1014100,PF3D7_1033200,PF3D7_1035300,PF3D7_1102700,PF3D7_1121600,PF3D7_1201000,PF3D7_1228600,PF3D7_1401400,PF3D7_1410400,PF3D7_1420700,PF3D7_1471100,	9.3	2.29	2.57	0.000548196	0.00358612	0.0860668	7
GO:0065010	extracellular membrane-bounded organelle	205	19	PF3D7_0201900,PF3D7_0202400,PF3D7_0202500,PF3D7_0402000,PF3D7_0629300,PF3D7_0707300,PF3D7_0831700,PF3D7_0936100,PF3D7_1014100,PF3D7_1033200,PF3D7_1035300,PF3D7_1102700,PF3D7_1121600,PF3D7_1201000,PF3D7_1228600,PF3D7_1401400,PF3D7_1410400,PF3D7_1420700,PF3D7_1471100,	9.3	2.29	2.57	0.000548196	0.00358612	0.0860668	7
GO:0005773	vacuole	125	13	PF3D7_0207400,PF3D7_0501600,PF3D7_0523000,PF3D7_0618000,PF3D7_0709000,PF3D7_0902800,PF3D7_1115300,PF3D7_1301400,PF3D7_1334700,PF3D7_1372200,PF3D7_1407800,PF3D7_1407900,PF3D7_1410400,	10.4	2.57	2.87	0.00148357	0.00817266	0.232921	7
GO:0005615	extracellular space	22	5	PF3D7_0207400,PF3D7_0216800,PF3D7_0501400,PF3D7_0902800,PF3D7_1115300,	22.7	5.61	7.13	0.00154968	0.00817266	0.2433	7
GO:0020020	food vacuole	96	11	PF3D7_0501600,PF3D7_0523000,PF3D7_0618000,PF3D7_0709000,PF3D7_1115300,PF3D7_1301400,PF3D7_1334700,PF3D7_1372200,PF3D7_1407800,PF3D7_1407900,PF3D7_1410400,	11.5	2.83	3.19	0.00156166	0.00817266	0.24518	7
GO:0005767	secondary lysosome	96	11	PF3D7_0501600,PF3D7_0523000,PF3D7_0618000,PF3D7_0709000,PF3D7_1115300,PF3D7_1301400,PF3D7_1334700,PF3D7_1372200,PF3D7_1407800,PF3D7_1407900,PF3D7_1410400,	11.5	2.83	3.19	0.00156166	0.00817266	0.24518	7
GO:0045335	phagocytic vesicle	96	11	PF3D7_0501600,PF3D7_0523000,PF3D7_0618000,PF3D7_0709000,PF3D7_1115300,PF3D7_1301400,PF3D7_1334700,PF3D7_1372200,PF3D7_1407800,PF3D7_1407900,PF3D7_1410400,	11.5	2.83	3.19	0.00156166	0.00817266	0.24518	7
GO:0032010	phagolysosome	96	11	PF3D7_0501600,PF3D7_0523000,PF3D7_0618000,PF3D7_0709000,PF3D7_1115300,PF3D7_1301400,PF3D7_1334700,PF3D7_1372200,PF3D7_1407800,PF3D7_1407900,PF3D7_1410400,	11.5	2.83	3.19	0.00156166	0.00817266	0.24518	7
GO:0110165	cellular anatomical entity	4061	179	PF3D7_0102300,PF3D7_0102500,PF3D7_0112200,PF3D7_0112900,PF3D7_0113100,PF3D7_0113400,PF3D7_0113700,PF3D7_0113900,PF3D7_0114000,PF3D7_0201900,PF3D7_0202300,PF3D7_0202400,PF3D7_0202500,PF3D7_0207400,PF3D7_0209600,PF3D7_0215300,PF3D7_0216800,PF3D7_0219700,PF3D7_0220000,PF3D7_0220200,PF3D7_0220300,PF3D7_0220500,PF3D7_0220600,PF3D7_0220700,PF3D7_0220800,PF3D7_0301100,PF3D7_0301200,PF3D7_0301700,PF3D7_0…	4.4	1.09	2.02	0.00170432	0.00850717	0.267579	7
GO:0016020	membrane	1776	92	PF3D7_0102500,PF3D7_0112200,PF3D7_0112900,PF3D7_0113100,PF3D7_0113400,PF3D7_0113700,PF3D7_0113900,PF3D7_0114000,PF3D7_0201900,PF3D7_0202300,PF3D7_0209600,PF3D7_0214700,PF3D7_0215300,PF3D7_0216800,PF3D7_0219700,PF3D7_0220000,PF3D7_0220200,PF3D7_0220300,PF3D7_0220700,PF3D7_0301100,PF3D7_0301700,PF3D7_0301800,PF3D7_0314800,PF3D7_0321300,PF3D7_0323400,PF3D7_0401600,PF3D7_0402000,PF3D7_0423900,PF3D7_0…	5.2	1.28	1.55	0.00173395	0.00850717	0.272229	7
GO:0030139	endocytic vesicle	101	11	PF3D7_0501600,PF3D7_0523000,PF3D7_0618000,PF3D7_0709000,PF3D7_1115300,PF3D7_1301400,PF3D7_1334700,PF3D7_1372200,PF3D7_1407800,PF3D7_1407900,PF3D7_1410400,	10.9	2.69	3.01	0.00235902	0.0112232	0.370365	7
GO:0009986	cell surface	153	14	PF3D7_0113100,PF3D7_0501200,PF3D7_0507300,PF3D7_0629300,PF3D7_0702300,PF3D7_0816500,PF3D7_0905400,PF3D7_1002200,PF3D7_1014100,PF3D7_1035300,PF3D7_1035700,PF3D7_1228600,PF3D7_1409400,PF3D7_1420700,	9.2	2.26	2.49	0.00333146	0.0153835	0.523039	7
GO:0020009	microneme	40	6	PF3D7_0102500,PF3D7_0315200,PF3D7_0323400,PF3D7_1252200,PF3D7_1301600,PF3D7_1337800,	15	3.71	4.28	0.00495502	0.0222268	0.777938	7
GO:0020026	merozoite dense granule	10	3	PF3D7_0220000,PF3D7_1121600,PF3D7_1471100,	30	7.41	10.3	0.0063516	0.0277	0.997201	7
GO:0043657	host cell	711	51	PF3D7_0112800,PF3D7_0113000,PF3D7_0115000,PF3D7_0201700,PF3D7_0201800,PF3D7_0202200,PF3D7_0207500,PF3D7_0207600,PF3D7_0207700,PF3D7_0221200,PF3D7_0222000,PF3D7_0401600,PF3D7_0401800,PF3D7_0402000,PF3D7_0402100,PF3D7_0423700,PF3D7_0423800,PF3D7_0424400,PF3D7_0424700,PF3D7_0500800,PF3D7_0501300,PF3D7_0730800,PF3D7_0731300,PF3D7_0731600,PF3D7_0731700,PF3D7_0800800,PF3D7_0801000,PF3D7_0832200,PF3D7_0…	7.2	5.29	21.33	1.59603e-30	6.78311e-29	1.35662e-28	8
GO:0018995	host cellular component	711	51	PF3D7_0112800,PF3D7_0113000,PF3D7_0115000,PF3D7_0201700,PF3D7_0201800,PF3D7_0202200,PF3D7_0207500,PF3D7_0207600,PF3D7_0207700,PF3D7_0221200,PF3D7_0222000,PF3D7_0401600,PF3D7_0401800,PF3D7_0402000,PF3D7_0402100,PF3D7_0423700,PF3D7_0423800,PF3D7_0424400,PF3D7_0424700,PF3D7_0500800,PF3D7_0501300,PF3D7_0730800,PF3D7_0731300,PF3D7_0731600,PF3D7_0731700,PF3D7_0800800,PF3D7_0801000,PF3D7_0832200,PF3D7_0…	7.2	5.29	21.33	1.59603e-30	6.78311e-29	1.35662e-28	8
GO:0033643	host cell part	627	39	PF3D7_0112800,PF3D7_0113000,PF3D7_0115000,PF3D7_0201700,PF3D7_0201800,PF3D7_0202200,PF3D7_0207500,PF3D7_0207600,PF3D7_0207700,PF3D7_0222000,PF3D7_0401600,PF3D7_0401800,PF3D7_0402000,PF3D7_0402100,PF3D7_0423700,PF3D7_0423800,PF3D7_0424400,PF3D7_0424700,PF3D7_0500800,PF3D7_0501300,PF3D7_0731300,PF3D7_0731600,PF3D7_0801000,PF3D7_0832200,PF3D7_0936000,PF3D7_1000600,PF3D7_1001500,PF3D7_1002100,PF3D7_1…	6.2	4.59	10.35	5.49988e-19	1.5583e-17	4.67489e-17	8
GO:0030430	host cell cytoplasm	538	34	PF3D7_0201700,PF3D7_0201800,PF3D7_0202200,PF3D7_0207500,PF3D7_0207600,PF3D7_0207700,PF3D7_0222000,PF3D7_0401600,PF3D7_0401800,PF3D7_0402000,PF3D7_0402100,PF3D7_0423700,PF3D7_0424400,PF3D7_0424700,PF3D7_0500800,PF3D7_0501300,PF3D7_0731300,PF3D7_0731600,PF3D7_0801000,PF3D7_0832200,PF3D7_0936000,PF3D7_1001500,PF3D7_1002100,PF3D7_1039000,PF3D7_1102800,PF3D7_1148900,PF3D7_1200700,PF3D7_1201100,PF3D7_1…	6.3	4.66	9.06	2.68358e-16	5.7026e-15	2.28104e-14	8
GO:0033646	host intracellular part	547	34	PF3D7_0201700,PF3D7_0201800,PF3D7_0202200,PF3D7_0207500,PF3D7_0207600,PF3D7_0207700,PF3D7_0222000,PF3D7_0401600,PF3D7_0401800,PF3D7_0402000,PF3D7_0402100,PF3D7_0423700,PF3D7_0424400,PF3D7_0424700,PF3D7_0500800,PF3D7_0501300,PF3D7_0731300,PF3D7_0731600,PF3D7_0801000,PF3D7_0832200,PF3D7_0936000,PF3D7_1001500,PF3D7_1002100,PF3D7_1039000,PF3D7_1102800,PF3D7_1148900,PF3D7_1200700,PF3D7_1201100,PF3D7_1…	6.2	4.58	8.88	4.50249e-16	6.75185e-15	3.82712e-14	8
GO:0043656	host intracellular region	548	34	PF3D7_0201700,PF3D7_0201800,PF3D7_0202200,PF3D7_0207500,PF3D7_0207600,PF3D7_0207700,PF3D7_0222000,PF3D7_0401600,PF3D7_0401800,PF3D7_0402000,PF3D7_0402100,PF3D7_0423700,PF3D7_0424400,PF3D7_0424700,PF3D7_0500800,PF3D7_0501300,PF3D7_0731300,PF3D7_0731600,PF3D7_0801000,PF3D7_0832200,PF3D7_0936000,PF3D7_1001500,PF3D7_1002100,PF3D7_1039000,PF3D7_1102800,PF3D7_1148900,PF3D7_1200700,PF3D7_1201100,PF3D7_1…	6.2	4.57	8.86	4.76601e-16	6.75185e-15	4.05111e-14	8
GO:0033655	host cell cytoplasm part	523	33	PF3D7_0201700,PF3D7_0201800,PF3D7_0202200,PF3D7_0207500,PF3D7_0207600,PF3D7_0207700,PF3D7_0222000,PF3D7_0401600,PF3D7_0401800,PF3D7_0402000,PF3D7_0402100,PF3D7_0423700,PF3D7_0424400,PF3D7_0424700,PF3D7_0500800,PF3D7_0501300,PF3D7_0731300,PF3D7_0731600,PF3D7_0801000,PF3D7_0832200,PF3D7_0936000,PF3D7_1001500,PF3D7_1002100,PF3D7_1039000,PF3D7_1102800,PF3D7_1148900,PF3D7_1200700,PF3D7_1252100,PF3D7_1…	6.3	4.65	8.8	1.01086e-15	1.22748e-14	8.59234e-14	8
GO:0044217	other organism part	116	16	PF3D7_0221200,PF3D7_0402100,PF3D7_0730800,PF3D7_0731700,PF3D7_0800800,PF3D7_0832200,PF3D7_1102200,PF3D7_1102900,PF3D7_1252900,PF3D7_1301500,PF3D7_1371800,PF3D7_1372000,PF3D7_1372300,PF3D7_1401000,PF3D7_1478800,PF3D7_1479200,	13.8	10.17	15.04	1.20756e-12	1.28303e-11	1.02643e-10	8
GO:0020036	Maurer's cleft	370	22	PF3D7_0201700,PF3D7_0201800,PF3D7_0202200,PF3D7_0222000,PF3D7_0401600,PF3D7_0401800,PF3D7_0402000,PF3D7_0402100,PF3D7_0424400,PF3D7_0424700,PF3D7_0500800,PF3D7_0501300,PF3D7_0731300,PF3D7_0801000,PF3D7_0936000,PF3D7_1002100,PF3D7_1039000,PF3D7_1148900,PF3D7_1200700,PF3D7_1252900,PF3D7_1301700,PF3D7_1478800,	5.9	4.38	6.4	1.06047e-09	1.00155e-08	9.01399e-08	8
GO:0020007	apical complex	103	10	PF3D7_0102500,PF3D7_0220800,PF3D7_0423800,PF3D7_0424200,PF3D7_0424400,PF3D7_0731500,PF3D7_0801000,PF3D7_1252100,PF3D7_1252200,PF3D7_1301600,	9.7	7.16	9.04	9.15188e-07	7.77909e-06	7.77909e-05	8
GO:0005576	extracellular region	336	17	PF3D7_0102500,PF3D7_0207500,PF3D7_0207600,PF3D7_0207700,PF3D7_0402000,PF3D7_0423700,PF3D7_0423800,PF3D7_0424400,PF3D7_0501300,PF3D7_0507200,PF3D7_0731500,PF3D7_0801000,PF3D7_1001500,PF3D7_1102800,PF3D7_1252100,PF3D7_1477300,PF3D7_1477700,	5.1	3.73	4.87	1.36807e-06	1.05715e-05	0.000116286	8
GO:0043230	extracellular organelle	282	15	PF3D7_0102500,PF3D7_0207500,PF3D7_0207600,PF3D7_0207700,PF3D7_0402000,PF3D7_0423700,PF3D7_0424400,PF3D7_0501300,PF3D7_0731500,PF3D7_0801000,PF3D7_1001500,PF3D7_1102800,PF3D7_1252100,PF3D7_1477300,PF3D7_1477700,	5.3	3.92	4.99	3.52882e-06	2.49958e-05	0.000299949	8
GO:0016020	membrane	1776	42	PF3D7_0102500,PF3D7_0112800,PF3D7_0115000,PF3D7_0201700,PF3D7_0202200,PF3D7_0206800,PF3D7_0207500,PF3D7_0207600,PF3D7_0221200,PF3D7_0301000,PF3D7_0401600,PF3D7_0401800,PF3D7_0402000,PF3D7_0402100,PF3D7_0423700,PF3D7_0423800,PF3D7_0424200,PF3D7_0424700,PF3D7_0501300,PF3D7_0507200,PF3D7_0702200,PF3D7_0731300,PF3D7_0731500,PF3D7_0731600,PF3D7_0800800,PF3D7_0801000,PF3D7_0832200,PF3D7_0936000,PF3D7_1…	2.4	1.74	3.09	6.0013e-06	3.92392e-05	0.00051011	8
GO:0020003	symbiont-containing vacuole	205	12	PF3D7_0207500,PF3D7_0207600,PF3D7_0207700,PF3D7_0402000,PF3D7_0423700,PF3D7_0424400,PF3D7_0501300,PF3D7_1001500,PF3D7_1102800,PF3D7_1252100,PF3D7_1477300,PF3D7_1477700,	5.9	4.32	5.3	1.49642e-05	8.4797e-05	0.00127196	8
GO:0065010	extracellular membrane-bounded organelle	205	12	PF3D7_0207500,PF3D7_0207600,PF3D7_0207700,PF3D7_0402000,PF3D7_0423700,PF3D7_0424400,PF3D7_0501300,PF3D7_1001500,PF3D7_1102800,PF3D7_1252100,PF3D7_1477300,PF3D7_1477700,	5.9	4.32	5.3	1.49642e-05	8.4797e-05	0.00127196	8
GO:0045177	apical part of cell	145	10	PF3D7_0102500,PF3D7_0220800,PF3D7_0423800,PF3D7_0424200,PF3D7_0424400,PF3D7_0731500,PF3D7_0801000,PF3D7_1252100,PF3D7_1252200,PF3D7_1301600,	6.9	5.08	6.17	2.0447e-05	0.000108625	0.00173799	8
GO:0020005	symbiont-containing vacuole membrane	44	6	PF3D7_0207500,PF3D7_0402000,PF3D7_0423700,PF3D7_0501300,PF3D7_1001500,PF3D7_1102800,	13.6	10.05	12.53	2.32996e-05	0.000116498	0.00198047	8
GO:0044228	host cell surface	29	5	PF3D7_0113000,PF3D7_0115000,PF3D7_0401800,PF3D7_0424400,PF3D7_1301700,	17.2	12.71	16.31	3.63621e-05	0.00017171	0.00309078	8
GO:0110165	cellular anatomical entity	4061	65	PF3D7_0102500,PF3D7_0112800,PF3D7_0113000,PF3D7_0115000,PF3D7_0201700,PF3D7_0201800,PF3D7_0202200,PF3D7_0206800,PF3D7_0207500,PF3D7_0207600,PF3D7_0207700,PF3D7_0220800,PF3D7_0221200,PF3D7_0222000,PF3D7_0301000,PF3D7_0401600,PF3D7_0401800,PF3D7_0402000,PF3D7_0402100,PF3D7_0423700,PF3D7_0423800,PF3D7_0424200,PF3D7_0424400,PF3D7_0424700,PF3D7_0500800,PF3D7_0501300,PF3D7_0507200,PF3D7_0702200,PF3D7_0…	1.6	1.18	13.08	8.57628e-05	0.000383676	0.00728984	8
GO:0020009	microneme	40	5	PF3D7_0102500,PF3D7_0423800,PF3D7_0731500,PF3D7_1252200,PF3D7_1301600,	12.5	9.22	11.16	0.00017956	0.000760786	0.0152626	8
GO:0005615	extracellular space	22	4	PF3D7_0207500,PF3D7_0207600,PF3D7_0207700,PF3D7_0507200,	18.2	13.4	17.14	0.000187959	0.000760786	0.0159765	8
GO:0044538	host cell periphery	26	4	PF3D7_0113000,PF3D7_0401800,PF3D7_0402000,PF3D7_0424700,	15.4	11.34	14.01	0.000368783	0.00142484	0.0313466	8
GO:0020008	rhoptry	51	5	PF3D7_0220800,PF3D7_0424200,PF3D7_0424400,PF3D7_0801000,PF3D7_1252100,	9.8	7.23	8.47	0.000571403	0.00211171	0.0485693	8
GO:1903561	extracellular vesicle	91	6	PF3D7_0102500,PF3D7_0207600,PF3D7_0501300,PF3D7_0731500,PF3D7_0801000,PF3D7_1252100,	6.6	4.86	5.55	0.001337	0.00473522	0.113645	8
GO:0031224	intrinsic component of membrane	1312	29	PF3D7_0102500,PF3D7_0112800,PF3D7_0115000,PF3D7_0201700,PF3D7_0202200,PF3D7_0206800,PF3D7_0221200,PF3D7_0401600,PF3D7_0401800,PF3D7_0402000,PF3D7_0402100,PF3D7_0423700,PF3D7_0423800,PF3D7_0424200,PF3D7_0424700,PF3D7_0501300,PF3D7_0731300,PF3D7_0731500,PF3D7_0800800,PF3D7_0801000,PF3D7_0832200,PF3D7_0936000,PF3D7_1252100,PF3D7_1301500,PF3D7_1301600,PF3D7_1301700,PF3D7_1371800,PF3D7_1372000,PF3D7_1…	2.2	1.63	2.15	0.00206248	0.00701242	0.17531	8
GO:0020004	symbiont-containing vacuolar space	6	2	PF3D7_0207600,PF3D7_0501300,	33.3	24.58	37.47	0.00262428	0.00857937	0.223064	8
GO:0016021	integral component of membrane	1295	28	PF3D7_0102500,PF3D7_0112800,PF3D7_0115000,PF3D7_0201700,PF3D7_0202200,PF3D7_0206800,PF3D7_0221200,PF3D7_0401600,PF3D7_0401800,PF3D7_0402000,PF3D7_0402100,PF3D7_0423700,PF3D7_0424200,PF3D7_0424700,PF3D7_0501300,PF3D7_0731300,PF3D7_0731500,PF3D7_0800800,PF3D7_0801000,PF3D7_0832200,PF3D7_0936000,PF3D7_1252100,PF3D7_1301500,PF3D7_1301600,PF3D7_1301700,PF3D7_1371800,PF3D7_1372000,PF3D7_1439400,	2.2	1.59	2.05	0.00369267	0.0116251	0.313877	8
GO:0044164	host cell cytosol	29	3	PF3D7_0424400,PF3D7_0832200,PF3D7_1002100,	10.3	7.63	8.74	0.00677031	0.0205527	0.575476	8
GO:0018995	host cellular component	711	9	PF3D7_0112200,PF3D7_0113100,PF3D7_0201600,PF3D7_0202400,PF3D7_0301800,PF3D7_0532300,PF3D7_0831500,PF3D7_1148800,PF3D7_1302000,	1.3	5.13	17.74	4.21246e-06	0.000105311	0.000210623	9
GO:0043657	host cell	711	9	PF3D7_0112200,PF3D7_0113100,PF3D7_0201600,PF3D7_0202400,PF3D7_0301800,PF3D7_0532300,PF3D7_0831500,PF3D7_1148800,PF3D7_1302000,	1.3	5.13	17.74	4.21246e-06	0.000105311	0.000210623	9
GO:0044228	host cell surface	29	3	PF3D7_0113100,PF3D7_0201600,PF3D7_0532300,	10.3	41.95	61.9	4.04014e-05	0.000673356	0.00202007	9
GO:0044217	other organism part	116	4	PF3D7_0202400,PF3D7_0301800,PF3D7_0831500,PF3D7_1148800,	3.4	13.98	21.17	0.000130951	0.00163688	0.00654754	9
GO:0033643	host cell part	627	7	PF3D7_0112200,PF3D7_0113100,PF3D7_0201600,PF3D7_0202400,PF3D7_0301800,PF3D7_0532300,PF3D7_1302000,	1.1	4.53	9.56	0.000251542	0.00251542	0.0125771	9
GO:0033655	host cell cytoplasm part	523	6	PF3D7_0112200,PF3D7_0201600,PF3D7_0202400,PF3D7_0301800,PF3D7_0532300,PF3D7_1302000,	1.1	4.65	8.39	0.000784579	0.0056116	0.039229	9
GO:0030430	host cell cytoplasm	538	6	PF3D7_0112200,PF3D7_0201600,PF3D7_0202400,PF3D7_0301800,PF3D7_0532300,PF3D7_1302000,	1.1	4.52	8.12	0.000914455	0.0056116	0.0457227	9
GO:0033646	host intracellular part	547	6	PF3D7_0112200,PF3D7_0201600,PF3D7_0202400,PF3D7_0301800,PF3D7_0532300,PF3D7_1302000,	1.1	4.45	7.97	0.00100018	0.0056116	0.0500092	9
GO:0043656	host intracellular region	548	6	PF3D7_0112200,PF3D7_0201600,PF3D7_0202400,PF3D7_0301800,PF3D7_0532300,PF3D7_1302000,	1.1	4.44	7.96	0.00101009	0.0056116	0.0505044	9
GO:0005672	transcription factor TFIIA complex	3	1	PF3D7_1302000,	33.3	135.17	220.55	0.00738156	0.0369078	0.369078	9
GO:0020036	Maurer's cleft	370	4	PF3D7_0112200,PF3D7_0301800,PF3D7_0532300,PF3D7_1302000,	1.1	4.38	6.13	0.00996333	0.0452879	0.498166	9

## Sheet: GO MF GD6F_ups
ID	Name	Bgd count	Result count	Result gene list	Pct of bgd	Fold enrichment	Odds ratio	P-value	Benjamini	Bonferroni	State
GO:0046982	protein heterodimerization activity	15	2	PF3D7_0617800,PF3D7_1105100,	13.3	24.95	30.94	0.00276232	0.127847	0.182313	1
GO:0003676	nucleic acid binding	916	11	PF3D7_0323800,PF3D7_0516800,PF3D7_0525000,PF3D7_0602100,PF3D7_0617800,PF3D7_0818900,PF3D7_0927200,PF3D7_1105100,PF3D7_1241400,PF3D7_1246200,PF3D7_1317200,	1.2	2.25	3.19	0.00480304	0.127847	0.317001	1
GO:0003677	DNA binding	253	5	PF3D7_0516800,PF3D7_0617800,PF3D7_1105100,PF3D7_1241400,PF3D7_1317200,	2	3.7	4.41	0.00977199	0.127847	0.644952	1
GO:0046812	host cell surface binding	107	6	PF3D7_0100400,PF3D7_0300100,PF3D7_0324900,PF3D7_0412400,PF3D7_1101100,PF3D7_1255200,	5.6	6.35	7.58	0.00030907	0.0030907	0.0030907	2
GO:0046789	host cell surface receptor binding	87	5	PF3D7_0300100,PF3D7_0324900,PF3D7_0412400,PF3D7_1101100,PF3D7_1255200,	5.7	6.5	7.61	0.000917739	0.00458869	0.00917739	2
GO:0005178	integrin binding	1	1	PF3D7_1255200,	100	113.16	inf	0.00883683	0.0294561	0.0883683	2
GO:0003677	DNA binding	253	6	PF3D7_0817900,PF3D7_1023900,PF3D7_1104200,PF3D7_1239200,PF3D7_1241400,PF3D7_1473700,	2.4	6.41	9.31	0.000203557	0.0128241	0.0128241	3
GO:0004586	ornithine decarboxylase activity	1	1	PF3D7_1033100,	100	270.33	inf	0.00369914	0.0775462	0.233046	3
GO:0004014	adenosylmethionine decarboxylase activity	1	1	PF3D7_1033100,	100	270.33	inf	0.00369914	0.0775462	0.233046	3
GO:0008301	DNA binding, bending	2	1	PF3D7_0817900,	50	135.17	285.12	0.00738535	0.0775462	0.465277	3
GO:0000828	inositol hexakisphosphate kinase activity	2	1	PF3D7_1316100,	50	135.17	285.12	0.00738535	0.0775462	0.465277	3
GO:0017056	structural constituent of nuclear pore	2	1	PF3D7_1473700,	50	135.17	285.12	0.00738535	0.0775462	0.465277	3
GO:0003729	mRNA binding	119	9	PF3D7_0108300,PF3D7_0605100,PF3D7_0810600,PF3D7_1011800,PF3D7_1022000,PF3D7_1110400,PF3D7_1212700,PF3D7_1231800,PF3D7_1474900,	7.6	5.75	6.98	2.05375e-05	0.00373782	0.00373782	4
GO:0140110	transcription regulator activity	62	5	PF3D7_0420300,PF3D7_0802100,PF3D7_0905800,PF3D7_1011800,PF3D7_1473700,	8.1	6.13	7.05	0.00122087	0.111099	0.222198	4
GO:0022836	gated channel activity	7	2	PF3D7_1227200,PF3D7_1250200,	28.6	21.72	30.95	0.00342758	0.125987	0.623819	4
GO:0031369	translation initiation factor binding	9	2	PF3D7_1206700,PF3D7_1213900,	22.2	16.9	22.1	0.00577691	0.125987	1	4
GO:0003700	DNA-binding transcription factor activity	42	19	PF3D7_0317300,PF3D7_0404100,PF3D7_0420300,PF3D7_0613800,PF3D7_0621000,PF3D7_0727900,PF3D7_0730300,PF3D7_0802100,PF3D7_1007700,PF3D7_1014600,PF3D7_1107800,PF3D7_1139300,PF3D7_1140700,PF3D7_1143100,PF3D7_1239200,PF3D7_1342900,PF3D7_1408200,PF3D7_1439500,PF3D7_1456000,	45.2	2.49	3.78	4.5465e-05	0.0201141	0.0371903	5
GO:0003723	RNA binding	628	150	PF3D7_0107600,PF3D7_0108300,PF3D7_0110800,PF3D7_0217800,PF3D7_0309600,PF3D7_0315100,PF3D7_0317100,PF3D7_0318600,PF3D7_0318900,PF3D7_0320900,PF3D7_0321600,PF3D7_0403700,PF3D7_0407700,PF3D7_0416000,PF3D7_0418200,PF3D7_0419800,PF3D7_0422500,PF3D7_0423500,PF3D7_0503300,PF3D7_0510100,PF3D7_0511500,PF3D7_0517300,PF3D7_0519700,PF3D7_0524000,PF3D7_0525100,PF3D7_0526500,PF3D7_0528200,PF3D7_0608800,PF3D7_0…	23.9	1.32	1.5	6.58296e-05	0.0201141	0.0538486	5
GO:0043565	sequence-specific DNA binding	24	13	PF3D7_0317300,PF3D7_0420300,PF3D7_0604100,PF3D7_0613800,PF3D7_0727900,PF3D7_0802100,PF3D7_1007700,PF3D7_1107800,PF3D7_1139300,PF3D7_1342900,PF3D7_1350900,PF3D7_1408200,PF3D7_1456000,	54.2	2.98	5.39	7.37681e-05	0.0201141	0.0603423	5
GO:0003729	mRNA binding	119	37	PF3D7_0108300,PF3D7_0217800,PF3D7_0318600,PF3D7_0422500,PF3D7_0511500,PF3D7_0526500,PF3D7_0528200,PF3D7_0610900,PF3D7_0703500,PF3D7_0804400,PF3D7_0814200,PF3D7_0906600,PF3D7_0916700,PF3D7_1004400,PF3D7_1007900,PF3D7_1010600,PF3D7_1016300,PF3D7_1021900,PF3D7_1022000,PF3D7_1036900,PF3D7_1105800,PF3D7_1118200,PF3D7_1212700,PF3D7_1224300,PF3D7_1227100,PF3D7_1231800,PF3D7_1235300,PF3D7_1315400,PF3D7_1…	31.1	1.71	2.08	0.000379272	0.077561	0.310244	5
GO:0140110	transcription regulator activity	62	22	PF3D7_0317300,PF3D7_0404100,PF3D7_0420300,PF3D7_0613800,PF3D7_0621000,PF3D7_0727900,PF3D7_0730300,PF3D7_0802100,PF3D7_0823300,PF3D7_1007700,PF3D7_1014600,PF3D7_1107800,PF3D7_1139300,PF3D7_1140700,PF3D7_1143100,PF3D7_1239200,PF3D7_1248900,PF3D7_1342900,PF3D7_1408200,PF3D7_1439500,PF3D7_1451400,PF3D7_1456000,	35.5	1.95	2.52	0.00083646	0.120084	0.684224	5
GO:0008139	nuclear localization sequence binding	4	4	PF3D7_0524000,PF3D7_0627700,PF3D7_0812400,PF3D7_0815200,	100	5.51	inf	0.00108141	0.120084	0.884594	5
GO:0061608	nuclear import signal receptor activity	4	4	PF3D7_0524000,PF3D7_0627700,PF3D7_0812400,PF3D7_0815200,	100	5.51	inf	0.00108141	0.120084	0.884594	5
GO:0004722	protein serine/threonine phosphatase activity	20	10	PF3D7_0314400,PF3D7_0810300,PF3D7_0810500,PF3D7_1012700,PF3D7_1018200,PF3D7_1138500,PF3D7_1309200,PF3D7_1319700,PF3D7_1355700,PF3D7_1466100,	50	2.75	4.55	0.00117441	0.120084	0.960671	5
GO:0005515	protein binding	605	137	PF3D7_0110700,PF3D7_0113900,PF3D7_0114000,PF3D7_0211500,PF3D7_0214100,PF3D7_0302000,PF3D7_0303400,PF3D7_0315100,PF3D7_0317300,PF3D7_0403700,PF3D7_0403900,PF3D7_0420300,PF3D7_0423500,PF3D7_0501100,PF3D7_0508000,PF3D7_0508800,PF3D7_0511500,PF3D7_0514100,PF3D7_0523000,PF3D7_0526500,PF3D7_0530900,PF3D7_0601900,PF3D7_0605800,PF3D7_0606600,PF3D7_0606700,PF3D7_0608800,PF3D7_0614700,PF3D7_0617900,PF3D7_0…	22.6	1.25	1.38	0.00165403	0.150333	1	5
GO:0046982	protein heterodimerization activity	15	8	PF3D7_0320900,PF3D7_0524000,PF3D7_0617800,PF3D7_0617900,PF3D7_0714000,PF3D7_0812400,PF3D7_1105000,PF3D7_1439500,	53.3	2.94	5.19	0.00220433	0.180314	1	5
GO:0140142	nucleocytoplasmic carrier activity	7	5	PF3D7_0524000,PF3D7_0627700,PF3D7_0812400,PF3D7_0815200,PF3D7_0910100,	71.4	3.93	11.33	0.00296669	0.220614	1	5
GO:0042578	phosphoric ester hydrolase activity	74	23	PF3D7_0314400,PF3D7_0705500,PF3D7_0802500,PF3D7_0810300,PF3D7_0810500,PF3D7_1012700,PF3D7_1018200,PF3D7_1113100,PF3D7_1118400,PF3D7_1138500,PF3D7_1205200,PF3D7_1208900,PF3D7_1226100,PF3D7_1238600,PF3D7_1309200,PF3D7_1319700,PF3D7_1321500,PF3D7_1354200,PF3D7_1355700,PF3D7_1416300,PF3D7_1464600,PF3D7_1466100,PF3D7_1469200,	31.1	1.71	2.06	0.00467956	0.31899	1	5
GO:0000977	RNA polymerase II transcription regulatory region sequence-specific DNA binding	3	3	PF3D7_0110800,PF3D7_1140700,PF3D7_1439500,	100	5.51	inf	0.00597169	0.320501	1	5
GO:0016787	hydrolase activity	119	33	PF3D7_0312300,PF3D7_0314400,PF3D7_0403800,PF3D7_0416100,PF3D7_0514100,PF3D7_0528800,PF3D7_0619400,PF3D7_0702200,PF3D7_0805000,PF3D7_0934500,PF3D7_1008400,PF3D7_1010200,PF3D7_1018200,PF3D7_1037600,PF3D7_1038900,PF3D7_1118400,PF3D7_1130400,PF3D7_1131500,PF3D7_1226100,PF3D7_1226300,PF3D7_1248900,PF3D7_1308900,PF3D7_1313500,PF3D7_1322000,PF3D7_1328500,PF3D7_1359700,PF3D7_1401300,PF3D7_1431800,PF3D7_1…	27.7	1.53	1.76	0.00607963	0.320501	1	5
GO:0016791	phosphatase activity	63	20	PF3D7_0314400,PF3D7_0705500,PF3D7_0802500,PF3D7_0810300,PF3D7_0810500,PF3D7_1012700,PF3D7_1018200,PF3D7_1113100,PF3D7_1118400,PF3D7_1138500,PF3D7_1205200,PF3D7_1208900,PF3D7_1226100,PF3D7_1309200,PF3D7_1319700,PF3D7_1354200,PF3D7_1355700,PF3D7_1464600,PF3D7_1466100,PF3D7_1469200,	31.7	1.75	2.12	0.00623184	0.320501	1	5
GO:0004721	phosphoprotein phosphatase activity	39	14	PF3D7_0314400,PF3D7_0810300,PF3D7_0810500,PF3D7_1012700,PF3D7_1018200,PF3D7_1113100,PF3D7_1138500,PF3D7_1208900,PF3D7_1309200,PF3D7_1319700,PF3D7_1355700,PF3D7_1464600,PF3D7_1466100,PF3D7_1469200,	35.9	1.98	2.55	0.00637995	0.320501	1	5
GO:0004620	phospholipase activity	14	7	PF3D7_0702200,PF3D7_0731800,PF3D7_0924000,PF3D7_1238600,PF3D7_1358000,PF3D7_1416300,PF3D7_1476700,	50	2.75	4.53	0.00666078	0.320501	1	5
GO:0003729	mRNA binding	119	14	PF3D7_0323800,PF3D7_0629400,PF3D7_0723900,PF3D7_0810600,PF3D7_0813400,PF3D7_0906600,PF3D7_1011800,PF3D7_1032100,PF3D7_1036900,PF3D7_1103800,PF3D7_1224300,PF3D7_1231800,PF3D7_1236100,PF3D7_1359400,	11.8	4.06	4.85	6.68413e-06	0.00173787	0.00173787	6
GO:0003700	DNA-binding transcription factor activity	42	6	PF3D7_1011800,PF3D7_1139300,PF3D7_1140700,PF3D7_1239200,PF3D7_1408200,PF3D7_1466400,	14.3	4.93	5.79	0.00117856	0.153213	0.306427	6
GO:0140110	transcription regulator activity	62	7	PF3D7_0905800,PF3D7_1011800,PF3D7_1139300,PF3D7_1140700,PF3D7_1239200,PF3D7_1408200,PF3D7_1466400,	11.3	3.9	4.44	0.00191327	0.165817	0.49745	6
GO:0043565	sequence-specific DNA binding	24	4	PF3D7_0604100,PF3D7_1139300,PF3D7_1408200,PF3D7_1466400,	16.7	5.75	6.87	0.00456408	0.228206	1	6
GO:0005337	nucleoside transmembrane transporter activity	4	2	PF3D7_0824400,PF3D7_1347200,	50	17.26	33.99	0.00481066	0.228206	1	6
GO:0016298	lipase activity	28	6	PF3D7_0629300,PF3D7_0702200,PF3D7_1001400,PF3D7_1001600,PF3D7_1252600,PF3D7_1401500,	21.4	5.29	6.64	0.000728464	0.182116	0.182116	7
GO:1901681	sulfur compound binding	26	5	PF3D7_0102500,PF3D7_0112200,PF3D7_0315200,PF3D7_1301600,PF3D7_1477800,	19.2	4.75	5.76	0.00339331	0.319915	0.848327	7
GO:0004715	non-membrane spanning protein tyrosine kinase activity	3	2	PF3D7_0623800,PF3D7_1121300,	66.7	16.47	47.88	0.00476237	0.319915	1	7
GO:0008201	heparin binding	9	4	PF3D7_0102500,PF3D7_0424200,PF3D7_0731500,PF3D7_1301600,	44.4	32.77	61.87	3.69778e-06	0.000289758	0.000351289	8
GO:0005539	glycosaminoglycan binding	10	4	PF3D7_0102500,PF3D7_0424200,PF3D7_0731500,PF3D7_1301600,	40	29.49	51.55	6.10018e-06	0.000289758	0.000579517	8
GO:0004467	long-chain fatty acid-CoA ligase activity	12	4	PF3D7_0301000,PF3D7_0731600,PF3D7_1200700,PF3D7_1372400,	33.3	24.58	38.65	1.40876e-05	0.000318909	0.00133832	8
GO:0102391	decanoate-CoA ligase activity	12	4	PF3D7_0301000,PF3D7_0731600,PF3D7_1200700,PF3D7_1372400,	33.3	24.58	38.65	1.40876e-05	0.000318909	0.00133832	8
GO:0015645	fatty acid ligase activity	13	4	PF3D7_0301000,PF3D7_0731600,PF3D7_1200700,PF3D7_1372400,	30.8	22.69	34.34	2.01416e-05	0.000318909	0.00191345	8
GO:0031956	medium-chain fatty acid-CoA ligase activity	13	4	PF3D7_0301000,PF3D7_0731600,PF3D7_1200700,PF3D7_1372400,	30.8	22.69	34.34	2.01416e-05	0.000318909	0.00191345	8
GO:0016405	CoA-ligase activity	15	4	PF3D7_0301000,PF3D7_0731600,PF3D7_1200700,PF3D7_1372400,	26.7	19.66	28.09	3.76736e-05	0.000511284	0.00357899	8
GO:0016878	acid-thiol ligase activity	17	4	PF3D7_0301000,PF3D7_0731600,PF3D7_1200700,PF3D7_1372400,	23.5	17.35	23.76	6.43579e-05	0.00076425	0.006114	8
GO:0016877	ligase activity, forming carbon-sulfur bonds	26	4	PF3D7_0301000,PF3D7_0731600,PF3D7_1200700,PF3D7_1372400,	15.4	11.34	14.01	0.000368783	0.00350344	0.0350344	8
GO:1901681	sulfur compound binding	26	4	PF3D7_0102500,PF3D7_0424200,PF3D7_0731500,PF3D7_1301600,	15.4	11.34	14.01	0.000368783	0.00350344	0.0350344	8
GO:0016208	AMP binding	3	2	PF3D7_0301000,PF3D7_0731600,	66.7	49.15	149.97	0.000538886	0.00432982	0.0511942	8
GO:0046812	host cell surface binding	107	7	PF3D7_0102500,PF3D7_0113000,PF3D7_0424200,PF3D7_0424400,PF3D7_0731500,PF3D7_1252100,PF3D7_1301600,	6.5	4.82	5.58	0.000546924	0.00432982	0.0519578	8
GO:0004197	cysteine-type endopeptidase activity	27	3	PF3D7_0207500,PF3D7_0207600,PF3D7_0207700,	11.1	8.19	9.48	0.00552509	0.0403757	0.524884	8
GO:0046789	host cell surface receptor binding	87	5	PF3D7_0102500,PF3D7_0113000,PF3D7_0424200,PF3D7_0731500,PF3D7_1301600,	5.7	4.24	4.72	0.00617917	0.0419301	0.587021	8
GO:1901681	sulfur compound binding	26	2	PF3D7_0112200,PF3D7_1477800,	7.7	31.19	40.25	0.00175352	0.0423688	0.0754012	9
GO:0033218	amide binding	30	2	PF3D7_0112200,PF3D7_1477800,	6.7	27.03	34.47	0.00233418	0.0423688	0.10037	9
GO:1900750	oligopeptide binding	2	1	PF3D7_0112200,	50	202.75	441.18	0.00492661	0.0423688	0.211844	9
GO:0008559	ATPase-coupled xenobiotic transmembrane transporter activity	2	1	PF3D7_0112200,	50	202.75	441.18	0.00492661	0.0423688	0.211844	9
GO:0043295	glutathione binding	2	1	PF3D7_0112200,	50	202.75	441.18	0.00492661	0.0423688	0.211844	9
GO:0072341	modified amino acid binding	3	1	PF3D7_0112200,	33.3	135.17	220.55	0.00738156	0.0529012	0.317407	9

## Sheet: Ring_ups
Gene_ID	Description	Cluster
PF3D7_0202500	early transcribed membrane protein 2	1
PF3D7_0211100	conserved Plasmodium protein, unknown function	1
PF3D7_0217500	calcium-dependent protein kinase 1	1
PF3D7_0314800	conserved Plasmodium protein, unknown function	1
PF3D7_0318200	DNA-directed RNA polymerase II subunit RPB1	1
PF3D7_0403600	conserved Plasmodium protein, unknown function	1
PF3D7_0414100	conserved Plasmodium membrane protein, unknown function	1
PF3D7_0510700	conserved Plasmodium protein, unknown function	1
PF3D7_0516800	AP2 domain transcription factor AP2-O2, putative	1
PF3D7_0517500	UTP--glucose-1-phosphate uridylyltransferase, putative	1
PF3D7_0605800	DNA repair protein RAD50, putative	1
PF3D7_0607700	conserved Plasmodium protein, unknown function	1
PF3D7_0611400	SWI/SNF-related matrix-associated actin-dependent regulator of chromatin	1
PF3D7_0612900	nucleolar GTP-binding protein 1, putative	1
PF3D7_0808500	Plasmodium RNA of unknown function RUF6	1
PF3D7_0817300	conserved Plasmodium protein, unknown function	1
PF3D7_0821300	ATP-dependent RNA helicase DHX36, putative	1
PF3D7_0831750	Plasmodium exported protein (PHISTa), unknown function, pseudogene	1
PF3D7_0903100	protein RER1, putative	1
PF3D7_1013100	U3 small nucleolar RNA-associated protein 13, putative	1
PF3D7_1019300	zinc finger protein, putative	1
PF3D7_1022000	RNA-binding protein UIS12, putative	1
PF3D7_1037300	ADP,ATP carrier protein 1	1
PF3D7_1102900	Plasmodium exported protein (hyp11), unknown function	1
PF3D7_1105000	histone H4	1
PF3D7_1115200	histone-lysine N-methyltransferase SET7	1
PF3D7_1120200	conserved Plasmodium protein, unknown function	1
PF3D7_1134800	coatomer subunit delta	1
PF3D7_1136600	conserved Plasmodium protein, unknown function	1
PF3D7_1206700	eukaryotic translation initiation factor 5, putative	1
PF3D7_1216700	perforin-like protein 2	1
PF3D7_1220700	conserved Plasmodium protein, unknown function	1
PF3D7_1233200	conserved Plasmodium protein, unknown function	1
PF3D7_1233200	conserved Plasmodium protein, unknown function	1
PF3D7_1235200	V-type K+-independent H+-translocating inorganic pyrophosphatase	1
PF3D7_1252700	Plasmodium exported protein (PHISTb), unknown function	1
PF3D7_1253000	gametocyte erythrocyte cytosolic protein	1
PF3D7_1301300	Plasmodium exported protein (PHISTa-like), unknown function, pseudogene	1
PF3D7_1319100	ubiquitin carboxyl-terminal hydrolase MINDY, putative	1
PF3D7_1336700	parasitophorous vacuolar protein 3, putative	1
PF3D7_1408800	conserved Plasmodium protein, unknown function	1
PF3D7_1411300	DnaJ protein, putative	1
PF3D7_1427800	exosome complex component RRP41	1
PF3D7_1431000	ribosomal protein L17, mitochondrial, putative	1
PF3D7_1446400	pyruvate dehydrogenase E1 component subunit beta	1
PF3D7_0111300	P-loop containing nucleoside triphosphate hydrolase, putative	1
PF3D7_0304600	circumsporozoite (CS) protein	1
PF3D7_0306100	conserved Plasmodium protein, unknown function	1
PF3D7_0320200	CPW-WPC family protein	1
PF3D7_0322700	conserved Plasmodium protein, unknown function	1
PF3D7_0506500	conserved Plasmodium protein, unknown function	1
PF3D7_0507300	subtilisin-like ookinete protein SOPT	1
PF3D7_0527900	ATP-dependent RNA helicase DDX41, putative	1
PF3D7_0719800	conserved protein, unknown function	1
PF3D7_0804000	cactin homolog, putative	1
PF3D7_0827700	magnesium transporter, putative	1
PF3D7_0828000	rhomboid protease ROM3	1
PF3D7_0830000	5.8S ribosomal RNA	1
PF3D7_0905300	dynein heavy chain, putative	1
PF3D7_0916900	zinc finger protein, putative	1
PF3D7_1031000	ookinete surface protein P25	1
PF3D7_1103300	tRNA Leucine	1
PF3D7_1104500	WD repeat-containing protein, putative	1
PF3D7_1107000	U6 snRNA-associated Sm-like protein LSm4, putative	1
PF3D7_1113100	protein tyrosine phosphatase	1
PF3D7_1113300	UDP-galactose transporter, putative	1
PF3D7_1114000	dynein light chain Tctex-type, putative	1
PF3D7_1137700	calcium-binding protein, putative	1
PF3D7_1139500	AAA family ATPase, putative	1
PF3D7_1250400	conserved Plasmodium protein, unknown function	1
PF3D7_1317200	AP2 domain transcription factor AP2-FG, putative	1
PF3D7_1354700	conserved Plasmodium protein, unknown function	1
PF3D7_1403000	radial spoke protein 3, putative	1
PF3D7_1407600	conserved Plasmodium protein, unknown function	1
PF3D7_1454900	conserved protein, unknown function	1
PF3D7_0102500	erythrocyte binding antigen-181	3
PF3D7_0220800	cytoadherence linked asexual protein 2	3
PF3D7_0929400	high molecular weight rhoptry protein 2	3
PF3D7_0930300	merozoite surface protein 1	3
PF3D7_0207600	serine repeat antigen 5	3
PF3D7_0210600	protein CERLI1	3
PF3D7_1014100	merozoite surface protein MSA180	3
PF3D7_1030200	claudin-like apicomplexan microneme protein, putative	3
PF3D7_1334400	MSP7-like protein	3
PF3D7_0423500	glideosome associated protein with multiple membrane spans 2	3
PF3D7_0522600	magnesium transporter NIPA, putative	3
PF3D7_0621400	Pf77 protein	3
PF3D7_0708600	inner membrane complex protein 1d, putative	3
PF3D7_1221400	inner membrane complex protein 1h, putative	3
PF3D7_1407700	conserved protein, unknown function	3
PF3D7_1431100	PhIL1 interacting protein PIP2	3
PF3D7_0100300	erythrocyte membrane protein 1, PfEMP1	3
PF3D7_0107500	Niemann-Pick type C1-related protein	3
PF3D7_0107600	eukaryotic translation initiation factor 2-alpha kinase 2, putative	3
PF3D7_0108300	conserved Plasmodium protein, unknown function	3
PF3D7_0112300	18S ribosomal RNA	3
PF3D7_0113100	surface-associated interspersed protein 1.1 (SURFIN 1.1)	3
PF3D7_0114800	Plasmodium exported protein (hyp7), unknown function	3
PF3D7_0115000	surface-associated interspersed protein 1.3 (SURFIN 1.3)	3
PF3D7_0211100	conserved Plasmodium protein, unknown function	3
PF3D7_0214300	conserved Plasmodium protein, unknown function	3
PF3D7_0215400	conserved Plasmodium protein, unknown function	3
PF3D7_0217500	calcium-dependent protein kinase 1	3
PF3D7_0219800	Plasmodium exported protein (PHISTc), unknown function	3
PF3D7_0220000	liver stage antigen 3	3
PF3D7_0302800	RNA-binding protein, putative	3
PF3D7_0305100	conserved Plasmodium protein, unknown function	3
PF3D7_0311300	phosphatidylinositol 3- and 4-kinase, putative	3
PF3D7_0314800	conserved Plasmodium protein, unknown function	3
PF3D7_0315200	circumsporozoite- and TRAP-related protein	3
PF3D7_0317200	cdc2-related protein kinase 4	3
PF3D7_0320800	ATP-dependent RNA helicase DDX6	3
PF3D7_0323800	conserved Plasmodium protein, unknown function	3
PF3D7_0401700	Plasmodium exported protein, unknown function, pseudogene	3
PF3D7_0402400	Plasmodium exported protein, unknown function	3
PF3D7_0403600	conserved Plasmodium protein, unknown function	3
PF3D7_0404600	conserved Plasmodium membrane protein, unknown function	3
PF3D7_0405300	liver specific protein 2, putative	3
PF3D7_0406200	parasitophorous vacuole membrane protein S16	3
PF3D7_0416300	DNA helicase MCM9, putative	3
PF3D7_0418300	conserved Plasmodium protein, unknown function	3
PF3D7_0422300	alpha tubulin 2	3
PF3D7_0423600	conserved Plasmodium protein, unknown function	3
PF3D7_0424400	surface-associated interspersed protein 4.2 (SURFIN 4.2)	3
PF3D7_0424900	Plasmodium exported protein (PHISTa), unknown function	3
PF3D7_0501700	anaphase-promoting complex subunit 3, putative	3
PF3D7_0509700	conserved Plasmodium protein, unknown function	3
PF3D7_0510100	KH domain-containing protein, putative	3
PF3D7_0515900	NLI interacting factor-like phosphatase, putative	3
PF3D7_0516800	AP2 domain transcription factor AP2-O2, putative	3
PF3D7_0517500	UTP--glucose-1-phosphate uridylyltransferase, putative	3
PF3D7_0522400	conserved Plasmodium protein, unknown function	3
PF3D7_0527400	conserved Plasmodium protein, unknown function	3
PF3D7_0602000	zinc finger protein, putative	3
PF3D7_0604100	AP2 domain transcription factor	3
PF3D7_0605600	nucleoside diphosphate kinase, putative	3
PF3D7_0607700	conserved Plasmodium protein, unknown function	3
PF3D7_0611400	SWI/SNF-related matrix-associated actin-dependent regulator of chromatin	3
PF3D7_0611800	conserved Plasmodium protein, unknown function	3
PF3D7_0613800	AP2 domain transcription factor, putative	3
PF3D7_0614300	major facilitator superfamily-related transporter, putative	3
PF3D7_0615500	cdc2-related protein kinase 5	3
PF3D7_0617100	AP-2 complex subunit alpha, putative	3
PF3D7_0622900	AP2 domain transcription factor AP2Tel	3
PF3D7_0623800	tyrosine kinase-like protein, putative	3
PF3D7_0623900	ribonuclease H2 subunit A, putative	3
PF3D7_0627000	conserved Plasmodium protein, unknown function	3
PF3D7_0627100	ankyrin-repeat protein, putative	3
PF3D7_0629900	sec14-like cytosolic factor or phosphatidylinositol/phosphatidylcholine transfer protein, putative	3
PF3D7_0632400	rifin	3
PF3D7_0702600	chitinase, fragment	3
PF3D7_0703500	erythrocyte membrane-associated antigen	3
PF3D7_0706400	60S ribosomal protein L37	3
PF3D7_0706600	conserved Plasmodium protein, unknown function	3
PF3D7_0709000	chloroquine resistance transporter	3
PF3D7_0725300	conserved protein, unknown function	3
PF3D7_0730300	AP2 domain transcription factor AP2-L, putative	3
PF3D7_0730500	conserved Plasmodium protein, unknown function	3
PF3D7_0731200	Plasmodium exported protein, unknown function	3
PF3D7_0801900	lysine-specific histone demethylase, putative	3
PF3D7_0805000	alpha/beta hydrolase, putative	3
PF3D7_0808500	Plasmodium RNA of unknown function RUF6	3
PF3D7_0809900	JmjC domain-containing protein 1, putative	3
PF3D7_0810600	ATP-dependent RNA helicase DBP1, putative	3
PF3D7_0814100	conserved Plasmodium protein, unknown function	3
PF3D7_0817300	conserved Plasmodium protein, unknown function	3
PF3D7_0817900	high mobility group protein B2	3
PF3D7_0818000	U4/U6.U5 small nuclear ribonucleoprotein, putative	3
PF3D7_0818400	rRNA-processing protein FCF1, putative	3
PF3D7_0818700	DNA helicase, putative	3
PF3D7_0820200	phosphatidylglycerophosphate synthase	3
PF3D7_0820900	conserved Plasmodium protein, unknown function	3
PF3D7_0826900	conserved Plasmodium protein, unknown function	3
PF3D7_0831900	Plasmodium exported protein (PHIST), unknown function, pseudogene	3
PF3D7_0901300	rifin	3
PF3D7_0903200	ras-related protein RAB7	3
PF3D7_0905500	conserved protein, unknown function	3
PF3D7_0909600	conserved protein, unknown function	3
PF3D7_0909700	FHA domain protein, putative	3
PF3D7_0911500	conserved Plasmodium protein, unknown function	3
PF3D7_0911500	conserved Plasmodium protein, unknown function	3
PF3D7_0914100	conserved Plasmodium protein, unknown function	3
PF3D7_0916000	major facilitator superfamily domain-containing protein, putative	3
PF3D7_0916700	RNA-binding protein musashi, putative	3
PF3D7_0917900	heat shock protein 70	3
PF3D7_0923800	thioredoxin reductase	3
PF3D7_0923800	thioredoxin reductase	3
PF3D7_0924600	conserved Plasmodium protein, unknown function	3
PF3D7_0926500	tetratricopeptide repeat protein, putative	3
PF3D7_0927100	conserved protein, unknown function	3
PF3D7_0927200	zinc finger protein, putative	3
PF3D7_0930200	leucine-rich repeat protein	3
PF3D7_0936700	lysophospholipase, putative	3
PF3D7_1001500	early transcribed membrane protein 10.1	3
PF3D7_1003000	guanylate cyclase organizer UGO, putative	3
PF3D7_1006200	DNA/RNA-binding protein Alba 3	3
PF3D7_1016000	conserved Plasmodium protein, unknown function	3
PF3D7_1017000	DNA polymerase delta catalytic subunit	3
PF3D7_1018900	conserved Plasmodium protein, unknown function	3
PF3D7_1019300	zinc finger protein, putative	3
PF3D7_1023900	chromodomain-helicase-DNA-binding protein 1 homolog, putative	3
PF3D7_1027800	60S ribosomal protein L3	3
PF3D7_1028600	conserved Plasmodium protein, unknown function	3
PF3D7_1029900	ORC3 domain-containing protein, putative	3
PF3D7_1031400	OTU-like cysteine protease	3
PF3D7_1031400	OTU-like cysteine protease	3
PF3D7_1033100	S-adenosylmethionine decarboxylase/ornithine decarboxylase	3
PF3D7_1038300	conserved Plasmodium protein, unknown function	3
PF3D7_1102600	Plasmodium exported protein, unknown function	3
PF3D7_1104200	chromatin remodeling protein	3
PF3D7_1104900	calcium/calmodulin-dependent protein kinase, putative	3
PF3D7_1107800	AP2 domain transcription factor, putative	3
PF3D7_1114700	cyclin-dependent-like kinase CLK3	3
PF3D7_1115200	histone-lysine N-methyltransferase SET7	3
PF3D7_1116100	serine esterase, putative	3
PF3D7_1124900	60S ribosomal protein L35, putative	3
PF3D7_1126800	alternative splicing factor SR-MG, putative	3
PF3D7_1130800	armadillo repeat protein PF16, putative	3
PF3D7_1131500	conserved Plasmodium protein, unknown function	3
PF3D7_1131600	kelch domain-containing protein, putative	3
PF3D7_1131900	conserved Plasmodium protein, unknown function	3
PF3D7_1136500	casein kinase 1	3
PF3D7_1136500	casein kinase 1	3
PF3D7_1136800	DnaJ protein, putative	3
PF3D7_1138400	guanylyl cyclase alpha	3
PF3D7_1140300	P-loop containing nucleoside triphosphate hydrolase, putative	3
PF3D7_1142100	conserved Plasmodium protein, unknown function	3
PF3D7_1143100	AP2 domain transcription factor AP2-O, putative	3
PF3D7_1148800	Plasmodium exported protein (hyp11), unknown function	3
PF3D7_1149100	Plasmodium exported protein, unknown function	3
PF3D7_1149100	Plasmodium exported protein, unknown function	3
PF3D7_1149400	Plasmodium exported protein, unknown function	3
PF3D7_1149500	ring-infected erythrocyte surface antigen 2, pseudogene	3
PF3D7_1149600	DnaJ protein, putative	3
PF3D7_1200700	acyl-CoA synthetase	3
PF3D7_1205200	HAD domain ookinete protein, putative	3
PF3D7_1206700	eukaryotic translation initiation factor 5, putative	3
PF3D7_1208900	protein phosphatase PPM11, putative	3
PF3D7_1210200	zinc finger protein, putative	3
PF3D7_1216600	cell traversal protein for ookinetes and sporozoites	3
PF3D7_1216700	perforin-like protein 2	3
PF3D7_1217400	conserved protein, unknown function	3
PF3D7_1220900	heterochromatin protein 1	3
PF3D7_1221000	histone-lysine N-methyltransferase, H3 lysine-4 specific	3
PF3D7_1223300	DNA gyrase subunit A	3
PF3D7_1233200	conserved Plasmodium protein, unknown function	3
PF3D7_1233200	conserved Plasmodium protein, unknown function	3
PF3D7_1236600	p25-alpha family protein, putative	3
PF3D7_1238600	sphingomyelin phosphodiesterase	3
PF3D7_1239100	ribosomal protein L23, mitochondrial, putative	3
PF3D7_1241400	RNA-binding protein, putative	3
PF3D7_1246200	actin I	3
PF3D7_1248500	bax inhibitor 1, putative	3
PF3D7_1248600	conserved Plasmodium protein, unknown function	3
PF3D7_1248700	conserved protein, unknown function	3
PF3D7_1249700	conserved Plasmodium protein, unknown function	3
PF3D7_1250100	osmiophilic body protein G377	3
PF3D7_1253000	gametocyte erythrocyte cytosolic protein	3
PF3D7_1253600	rifin, pseudogene	3
PF3D7_1301200	GBPH2 protein	3
PF3D7_1301300	Plasmodium exported protein (PHISTa-like), unknown function, pseudogene	3
PF3D7_1303900	GINS complex subunit Psf3, putative	3
PF3D7_1306200	conserved protein, unknown function	3
PF3D7_1308300	40S ribosomal protein S27	3
PF3D7_1308500	conserved Plasmodium protein, unknown function	3
PF3D7_1312800	protein AAP2	3
PF3D7_1316000	protein kinase, putative	3
PF3D7_1318900	conserved Plasmodium protein, unknown function	3
PF3D7_1322000	nucleoside-diphosphatase, putative	3
PF3D7_1323500	plasmepsin V	3
PF3D7_1329500	conserved protein, unknown function	3
PF3D7_1330500	CTLH domain-containing protein, putative	3
PF3D7_1337500	conserved Plasmodium protein, unknown function	3
PF3D7_1339300	conserved protein, unknown function	3
PF3D7_1340900	sodium-dependent phosphate transporter	3
PF3D7_1343100	conserved Plasmodium protein, unknown function	3
PF3D7_1347200	nucleoside transporter 1	3
PF3D7_1354400	V-type proton ATPase 21 kDa proteolipid subunit, putative	3
PF3D7_1355800	splicing factor 3B subunit 5, putative	3
PF3D7_1356800	serine/threonine protein kinase ARK3, putative	3
PF3D7_1357400	conserved Plasmodium protein, unknown function	3
PF3D7_1359500	conserved Plasmodium protein, unknown function	3
PF3D7_1359600	conserved Plasmodium protein, unknown function	3
PF3D7_1359700	conserved Plasmodium protein, unknown function	3
PF3D7_1362700	conserved Plasmodium protein, unknown function	3
PF3D7_1365700	SNARE associated Golgi protein, putative	3
PF3D7_1369000	glycosylphosphatidylinositol anchor attachment 1 protein, putative	3
PF3D7_1401800	choline kinase	3
PF3D7_1408300	conserved Plasmodium protein, unknown function	3
PF3D7_1414100	zinc finger protein, putative	3
PF3D7_1414300	60S ribosomal protein L10, putative	3
PF3D7_1414400	serine/threonine protein phosphatase PP1	3
PF3D7_1415700	serine palmitoyltransferase, putative	3
PF3D7_1417700	conserved protein, unknown function	3
PF3D7_1423700	conserved Plasmodium protein, unknown function	3
PF3D7_1425600	zinc finger protein, putative	3
PF3D7_1425700	conserved Plasmodium protein, unknown function	3
PF3D7_1435300	glutamate synthase [NADH], putative	3
PF3D7_1437200	ribonucleoside-diphosphate reductase large subunit, putative	3
PF3D7_1441300	serine/threonine protein kinase, putative	3
PF3D7_1444600	conserved Plasmodium protein, unknown function	3
PF3D7_1446400	pyruvate dehydrogenase E1 component subunit beta	3
PF3D7_1450100	signal recognition particle subunit SRP54	3
PF3D7_1456500	STAG domain-containing protein, putative	3
PF3D7_1462700	cytochrome c1, heme protein, mitochondrial, putative	3
PF3D7_1465500	potassium channel K2	3
PF3D7_1466200	early gametocyte enriched phosphoprotein EGXP	3
PF3D7_1466400	AP2 domain transcription factor AP2-EXP	3
PF3D7_1466500	conserved Plasmodium protein, unknown function	3
PF3D7_1468400	zinc finger protein, putative	3
PF3D7_1468700	eukaryotic initiation factor 4A	3
PF3D7_1473700	nucleoporin NUP116/NSP116, putative	3
PF3D7_1474900	trailer hitch homolog, putative	3
PF3D7_1478900	non-coding RNA	3
PF3D7_1479200	Plasmodium exported protein (PHISTa), unknown function	3
PF3D7_0114000	exported protein family 1	3
PF3D7_0114900	Plasmodium exported protein, unknown function, pseudogene	3
PF3D7_0203600	conserved Plasmodium protein, unknown function	3
PF3D7_0208100	conserved Plasmodium protein, unknown function	3
PF3D7_0209500	conserved Plasmodium protein, unknown function	3
PF3D7_0213800	conserved protein, unknown function	3
PF3D7_0214200	ribosomal protein L13, mitochondrial	3
PF3D7_0221100	Plasmodium exported protein, unknown function, pseudogene	3
PF3D7_0303800	IBR domain protein, putative	3
PF3D7_0312100	E3 ubiquitin-protein ligase	3
PF3D7_0318400	coiled-coil domain-containing protein CCDC148/CCDC112, putative	3
PF3D7_0318800	triosephosphate isomerase, putative	3
PF3D7_0320400	oocyst capsule protein Cap380	3
PF3D7_0322600	conserved Plasmodium protein, unknown function	3
PF3D7_0400200	erythrocyte membrane protein 1 (PfEMP1), exon 2, pseudogene	3
PF3D7_0401900	acyl-CoA synthetase	3
PF3D7_0404400	6-cysteine protein P36	3
PF3D7_0406500	NYN domain-containing protein, putative	3
PF3D7_0411000	conserved Plasmodium protein, unknown function	3
PF3D7_0414400	conserved Plasmodium protein, unknown function	3
PF3D7_0417600	conserved Plasmodium protein, unknown function	3
PF3D7_0418100	protein SOC1, putative	3
PF3D7_0419900	phosphatidylinositol 4-kinase, putative	3
PF3D7_0504000	cation transporting P-ATPase	3
PF3D7_0506900	rhomboid protease ROM4	3
PF3D7_0507200	subtilisin-like protease 3	3
PF3D7_0507700	nuclear protein localization protein 4, putative	3
PF3D7_0516200	40S ribosomal protein S11	3
PF3D7_0516600	sporozoite surface antigen MB2	3
PF3D7_0521100	conserved Plasmodium protein, unknown function	3
PF3D7_0601300	exported protein family 1	3
PF3D7_0602100	ATP-dependent RNA helicase MTR4	3
PF3D7_0603900	conserved Plasmodium protein, unknown function	3
PF3D7_0605100	KH domain-containing protein, putative	3
PF3D7_0605300	serine/threonine protein kinase ARK1	3
PF3D7_0607200	RING zinc finger protein, putative	3
PF3D7_0607300	uroporphyrinogen III decarboxylase	3
PF3D7_0608600	conserved Plasmodium protein, unknown function	3
PF3D7_0612500	conserved Plasmodium protein, unknown function	3
PF3D7_0623300	EGF-like membrane protein, putative	3
PF3D7_0624100	conserved protein, unknown function	3
PF3D7_0626300	3-oxoacyl-acyl-carrier protein synthase I/II	3
PF3D7_0627200	myosin light chain, putative	3
PF3D7_0630300	DNA polymerase epsilon catalytic subunit A, putative	3
PF3D7_0631800	rifin	3
PF3D7_0632100	rifin	3
PF3D7_0704500	serine/threonine protein kinase, putative	3
PF3D7_0715900	cation diffusion facilitator family protein, putative	3
PF3D7_0721700	secreted ookinete protein, putative	3
PF3D7_0730600	tRNA Valine	3
PF3D7_0800900	Plasmodium exported protein (hyp7), unknown function, pseudogene	3
PF3D7_0801400	conserved Plasmodium protein, unknown function	3
PF3D7_0802100	AP2 domain transcription factor, putative	3
PF3D7_0803400	DNA repair and recombination protein RAD54, putative	3
PF3D7_0804500	conserved Plasmodium membrane protein, unknown function	3
PF3D7_0805700	serine/threonine protein kinase, FIKK family	3
PF3D7_0809000	Plasmodium RNA of unknown function RUF6	3
PF3D7_0809600	peptidase family C50, putative	3
PF3D7_0809700	RuvB-like helicase 1	3
PF3D7_0810300	protein phosphatase PPM5, putative	3
PF3D7_0812900	conserved Plasmodium protein, unknown function	3
PF3D7_0820400	conserved Plasmodium protein, unknown function	3
PF3D7_0822900	PhIL1-interacting candidate PIC2	3
PF3D7_0829500	conserved Plasmodium protein, unknown function	3
PF3D7_0832000	stevor	3
PF3D7_0900500	rifin	3
PF3D7_0902900	conserved Plasmodium protein, unknown function	3
PF3D7_0903800	LCCL domain-containing protein	3
PF3D7_0906400	dynein intermediate light chain, putative	3
PF3D7_0909500	subpellicular microtubule protein 1, putative	3
PF3D7_0910000	histone-lysine N-methyltransferase SET4	3
PF3D7_0916800	conserved Plasmodium protein, unknown function	3
PF3D7_0924900	alpha-tubulin N-acetyltransferase, putative	3
PF3D7_0926300	protein kinase, putative	3
PF3D7_0927900	phosphatidylserine decarboxylase	3
PF3D7_0929100	conserved protein, unknown function	3
PF3D7_0930800	conserved Plasmodium membrane protein, unknown function	3
PF3D7_0933700	conserved Plasmodium protein, unknown function	3
PF3D7_0935400	gametocyte development protein 1	3
PF3D7_0935900	ring-exported protein 1	3
PF3D7_0936100	early transcribed membrane protein	3
PF3D7_1008000	histone deacetylase 2	3
PF3D7_1008300	AP-5 complex subunit sigma-1, putative, pseudogene	3
PF3D7_1008600	zinc finger (CCCH type) protein, putative	3
PF3D7_1022800	4-hydroxy-3-methylbut-2-en-1-yl diphosphate synthase (ferredoxin), putative	3
PF3D7_1024400	conserved Plasmodium protein, unknown function	3
PF3D7_1024600	RAP protein, putative	3
PF3D7_1026900	biotin--protein ligase 1	3
PF3D7_1028200	RING zinc finger protein, putative	3
PF3D7_1030300	conserved Plasmodium protein, unknown function	3
PF3D7_1032000	ribosome maturation factor RimM, putative	3
PF3D7_1037500	dynamin-like protein	3
PF3D7_1103500	CPW-WPC family protein	3
PF3D7_1105100	histone H2B	3
PF3D7_1110000	conserved Plasmodium protein, unknown function	3
PF3D7_1114600	conserved Plasmodium protein, unknown function	3
PF3D7_1116500	folate transporter 2	3
PF3D7_1124800	ribosome biogenesis regulatory protein, putative	3
PF3D7_1125100	ATP synthase F0 subunit b-like protein, putative	3
PF3D7_1127200	conserved Plasmodium protein, unknown function	3
PF3D7_1131400	conserved Plasmodium protein, unknown function	3
PF3D7_1135400	HotDog domain-containing protein, putative	3
PF3D7_1135600	condensin-2 complex subunit D3, putative	3
PF3D7_1137900	conserved Plasmodium protein, unknown function	3
PF3D7_1141100	conserved Plasmodium protein, unknown function	3
PF3D7_1144400	conserved Plasmodium protein, unknown function	3
PF3D7_1144800	conserved Plasmodium protein, unknown function	3
PF3D7_1146300	conserved Plasmodium protein, unknown function	3
PF3D7_1146500	leucine-rich repeat protein	3
PF3D7_1146800	conserved Plasmodium protein, unknown function	3
PF3D7_1147100	dynein light chain, putative	3
PF3D7_1147200	tubulin--tyrosine ligase, putative	3
PF3D7_1148500	non-coding RNA	3
PF3D7_1200500	rifin	3
PF3D7_1206100	IMP-specific 5'-nucleotidase 1	3
PF3D7_1207200	conserved Plasmodium protein, unknown function	3
PF3D7_1213500	integral membrane protein GPR180, putative	3
PF3D7_1217600	anaphase-promoting complex subunit 10, putative	3
PF3D7_1219700	raf kinase inhibitor	3
PF3D7_1219800	conserved Plasmodium protein, unknown function	3
PF3D7_1229800	myosin J, putative	3
PF3D7_1238000	COPI associated protein, putative	3
PF3D7_1239400	conserved protein, unknown function	3
PF3D7_1243500	vacuolar-sorting protein SNF7, putative	3
PF3D7_1245600	kinesin-15, putative	3
PF3D7_1252200	chitinase	3
PF3D7_1253400	acyl-CoA synthetase	3
PF3D7_1301900	Plasmodium exported protein, unknown function	3
PF3D7_1302900	conserved protein, unknown function	3
PF3D7_1304000	condensin complex subunit 2, putative	3
PF3D7_1305600	site-2 protease S2P, putative	3
PF3D7_1306500	MORN repeat protein, putative	3
PF3D7_1309400	HORMA domain protein, putative	3
PF3D7_1309900	conserved Plasmodium protein, unknown function	3
PF3D7_1312000	malonyl CoA-acyl carrier protein transacylase	3
PF3D7_1313100	conserved Plasmodium protein, unknown function	3
PF3D7_1315100	serine/threonine protein kinase PK9	3
PF3D7_1318000	conserved protein, unknown function	3
PF3D7_1318700	protein AAP4	3
PF3D7_1319000	conserved Plasmodium protein, unknown function	3
PF3D7_1319600	ACDC domain-containing protein, putative	3
PF3D7_1322300	BRCT domain-containing protein, putative	3
PF3D7_1323100	60S ribosomal protein L6, putative	3
PF3D7_1323400	60S ribosomal protein L23	3
PF3D7_1327100	conserved protein, unknown function	3
PF3D7_1328800	transcriptional regulatory protein sir2a	3
PF3D7_1331600	3-hydroxyacyl-CoA dehydratase DEH	3
PF3D7_1335900	thrombospondin-related anonymous protein	3
PF3D7_1336400	RanBPM and CLTH-like protein, putative	3
PF3D7_1338400	SprT-like domain-containing protein, putative	3
PF3D7_1351300	conserved Plasmodium membrane protein, unknown function	3
PF3D7_1355700	NLI interacting factor-like phosphatase, putative	3
PF3D7_1358600	zinc finger protein, putative	3
PF3D7_1362100	14-3-3 protein	3
PF3D7_1362900	conserved Plasmodium protein, unknown function	3
PF3D7_1367900	conserved Plasmodium protein, unknown function	3
PF3D7_1368200	ABC transporter E family member 1, putative	3
PF3D7_1371900	Plasmodium exported protein, unknown function	3
PF3D7_1403700	translocation associated membrane protein, putative	3
PF3D7_1403800	nuclear formin-like protein MISFIT, putative	3
PF3D7_1409700	conserved protein, unknown function	3
PF3D7_1410100	alpha/beta hydrolase, putative	3
PF3D7_1416600	conserved Plasmodium protein, unknown function	3
PF3D7_1418100	liver specific protein 1, putative	3
PF3D7_1419000	conserved Plasmodium protein, unknown function	3
PF3D7_1420100	conserved Plasmodium protein, unknown function	3
PF3D7_1422100	ribosomal protein L21, mitochondrial, putative	3
PF3D7_1422500	ERAD-associated E3 ubiquitin-protein ligase HRD1	3
PF3D7_1423100	ankyrin-repeat protein, putative	3
PF3D7_1424400	60S ribosomal protein L7-3, putative	3
PF3D7_1437600	conserved protein, unknown function	3
PF3D7_1439500	oocyst rupture protein 2, putative	3
PF3D7_1439700	leucine carboxyl methyltransferase, putative	3
PF3D7_1449000	gamete egress and sporozoite traversal protein, putative	3
PF3D7_1450500	conserved Plasmodium protein, unknown function	3
PF3D7_1455000	protein phosphatase PPM3, putative	3
PF3D7_1455200	methyltransferase AAMT	3
PF3D7_1456400	conserved Plasmodium protein, unknown function	3
PF3D7_1460500	conserved Plasmodium protein, unknown function	3
PF3D7_1461100	conserved Plasmodium protein, unknown function	3
PF3D7_1461700	conserved Plasmodium protein, unknown function	3
PF3D7_1463800	ribosomal protein S6, mitochondrial, putative	3
PF3D7_1474000	conserved Plasmodium protein, unknown function	3
PF3D7_1475500	LCCL domain-containing protein	3
PF3D7_1478000	Plasmodium exported protein (PHISTa), unknown function	3
PF3D7_0510300	stripes inner membrane complex protein, putative	5
PF3D7_0401600	rifin	5
PF3D7_0401600	rifin	5
PF3D7_0501300	skeleton-binding protein 1	5
PF3D7_0710600	60S ribosomal protein L34	5
PF3D7_0818900	heat shock protein 70	5
PF3D7_1123600	RAP protein, putative	5
PF3D7_1140800	conserved Plasmodium protein, unknown function	5
PF3D7_1148900	Plasmodium exported protein, unknown function	5
PF3D7_1313800	conserved Plasmodium membrane protein, unknown function	5
PF3D7_1347200	nucleoside transporter 1	5
PF3D7_1370300	membrane associated histidine-rich protein 1	5
PF3D7_1417200	NOT family protein, putative	5
PF3D7_1437900	HSP40, subfamily A	5
PF3D7_0304700	conserved Plasmodium protein, unknown function	5
PF3D7_0702400	small exported membrane protein 1	5
PF3D7_1003500	40S ribosomal protein S20e, putative	5
PF3D7_1317800	40S ribosomal protein S19	5
PF3D7_1341300	60S ribosomal protein L18-2, putative	5
PF3D7_0102500	erythrocyte binding antigen-181	6
PF3D7_0831600	cytoadherence linked asexual protein 8	6
PF3D7_1252100	rhoptry neck protein 3	6
PF3D7_1420700	surface protein P113	6
PF3D7_0207800	serine repeat antigen 3	6
PF3D7_0316000	microneme associated antigen	6
PF3D7_0424300	erythrocyte binding antigen-165, pseudogene	6
PF3D7_0502400	merozoite surface protein 8	6
PF3D7_0731500	erythrocyte binding antigen-175	6
PF3D7_0935800	cytoadherence linked asexual protein 9	6
PF3D7_1104400	thioredoxin-like mero protein	6
PF3D7_1218000	thrombospondin-related apical membrane protein	6
PF3D7_1301600	erythrocyte binding antigen-140	6
PF3D7_1320000	golgi protein 1	6
PF3D7_1334700	MSP7-like protein	6
PF3D7_1466900	conserved Plasmodium protein, unknown function	6
PF3D7_0304000	inner membrane complex protein 1a, putative	6
PF3D7_0510300	stripes inner membrane complex protein, putative	6
PF3D7_0518900	conserved protein, unknown function	6
PF3D7_0708800	heat shock protein 110	6
PF3D7_1115900	palmitoyltransferase DHHC9	6
PF3D7_1246400	myosin A-tail interacting protein	6
PF3D7_1342600	myosin A	6
PF3D7_1351700	inner membrane complex protein 1f, putative	6
PF3D7_1355600	PhIL1 interacting protein PIP1	6
PF3D7_1445700	conserved Plasmodium protein, unknown function	6
PF3D7_1460600	inner membrane complex sub-compartment protein 3	6
PF3D7_0107500	Niemann-Pick type C1-related protein	6
PF3D7_0108300	conserved Plasmodium protein, unknown function	6
PF3D7_0112300	18S ribosomal RNA	6
PF3D7_0112800	Plasmodium exported protein (hyp11), unknown function	6
PF3D7_0113000	glutamic acid-rich protein GARP	6
PF3D7_0113600	surface-associated interspersed protein 1.2 (SURFIN 1.2), pseudogene	6
PF3D7_0202300	Plasmodium exported protein (hyp11), unknown function	6
PF3D7_0202500	early transcribed membrane protein 2	6
PF3D7_0202600	nucleic acid-binding protein, putative	6
PF3D7_0202600	nucleic acid-binding protein, putative	6
PF3D7_0206500	conserved Plasmodium protein, unknown function	6
PF3D7_0210100	60S ribosomal protein L37ae, putative	6
PF3D7_0210100	60S ribosomal protein L37ae, putative	6
PF3D7_0211100	conserved Plasmodium protein, unknown function	6
PF3D7_0215800	origin recognition complex subunit 5	6
PF3D7_0219800	Plasmodium exported protein (PHISTc), unknown function	6
PF3D7_0220000	liver stage antigen 3	6
PF3D7_0220400	DnaJ protein, putative, pseudogene	6
PF3D7_0301700	Plasmodium exported protein, unknown function	6
PF3D7_0302800	RNA-binding protein, putative	6
PF3D7_0314400	serine/threonine protein phosphatase 6, putative	6
PF3D7_0314700	RING finger protein RNF1	6
PF3D7_0315200	circumsporozoite- and TRAP-related protein	6
PF3D7_0317200	cdc2-related protein kinase 4	6
PF3D7_0317500	kinesin-5	6
PF3D7_0318200	DNA-directed RNA polymerase II subunit RPB1	6
PF3D7_0320500	nicotinamidase, putative	6
PF3D7_0323800	conserved Plasmodium protein, unknown function	6
PF3D7_0401600	rifin	6
PF3D7_0401600	rifin	6
PF3D7_0402000	Plasmodium exported protein (PHISTa), unknown function	6
PF3D7_0402400	Plasmodium exported protein, unknown function	6
PF3D7_0405300	liver specific protein 2, putative	6
PF3D7_0411800	conserved Plasmodium protein, unknown function	6
PF3D7_0416700	CDGSH iron-sulfur domain-containing protein, putative	6
PF3D7_0418300	conserved Plasmodium protein, unknown function	6
PF3D7_0423600	conserved Plasmodium protein, unknown function	6
PF3D7_0423700	early transcribed membrane protein 4	6
PF3D7_0424400	surface-associated interspersed protein 4.2 (SURFIN 4.2)	6
PF3D7_0501100	co-chaperone J domain protein JDP	6
PF3D7_0501100	heat shock protein 40, type II	6
PF3D7_0501300	skeleton-binding protein 1	6
PF3D7_0508800	single-stranded DNA-binding protein	6
PF3D7_0509700	conserved Plasmodium protein, unknown function	6
PF3D7_0510200	peptidyl-prolyl cis-trans isomerase	6
PF3D7_0515900	NLI interacting factor-like phosphatase, putative	6
PF3D7_0518600	WD repeat-containing protein 26, putative	6
PF3D7_0523000	multidrug resistance protein 1	6
PF3D7_0524000	karyopherin beta	6
PF3D7_0525400	7-helix-1 protein	6
PF3D7_0527400	conserved Plasmodium protein, unknown function	6
PF3D7_0529900	RING zinc finger protein, putative	6
PF3D7_0603600	AT-rich interactive domain-containing protein, putative	6
PF3D7_0605800	DNA repair protein RAD50, putative	6
PF3D7_0610500	peptidyl-tRNA hydrolase PTRHD1, putative	6
PF3D7_0611400	SWI/SNF-related matrix-associated actin-dependent regulator of chromatin	6
PF3D7_0612900	nucleolar GTP-binding protein 1, putative	6
PF3D7_0613700	syntaxin-binding protein, putative	6
PF3D7_0614300	major facilitator superfamily-related transporter, putative	6
PF3D7_0617100	AP-2 complex subunit alpha, putative	6
PF3D7_0617800	histone H2A	6
PF3D7_0622900	AP2 domain transcription factor AP2Tel	6
PF3D7_0623800	tyrosine kinase-like protein, putative	6
PF3D7_0623900	ribonuclease H2 subunit A, putative	6
PF3D7_0625600	poly(A) polymerase PAP, putative	6
PF3D7_0627000	conserved Plasmodium protein, unknown function	6
PF3D7_0627100	ankyrin-repeat protein, putative	6
PF3D7_0629900	sec14-like cytosolic factor or phosphatidylinositol/phosphatidylcholine transfer protein, putative	6
PF3D7_0630400	conserved Plasmodium protein, unknown function	6
PF3D7_0702600	chitinase, fragment	6
PF3D7_0703500	erythrocyte membrane-associated antigen	6
PF3D7_0704700	phosphopantetheine adenylyltransferase, putative	6
PF3D7_0706400	60S ribosomal protein L37	6
PF3D7_0706600	conserved Plasmodium protein, unknown function	6
PF3D7_0708700	Cg8 protein	6
PF3D7_0709000	chloroquine resistance transporter	6
PF3D7_0710600	60S ribosomal protein L34	6
PF3D7_0718400	ribosomal protein S8, mitochondrial, putative	6
PF3D7_0725300	conserved protein, unknown function	6
PF3D7_0726600	conserved Plasmodium protein, unknown function	6
PF3D7_0730300	AP2 domain transcription factor AP2-L, putative	6
PF3D7_0731200	Plasmodium exported protein, unknown function	6
PF3D7_0731600	acyl-CoA synthetase	6
PF3D7_0731800	alpha/beta hydrolase, putative	6
PF3D7_0801600	conserved protein, unknown function	6
PF3D7_0801900	lysine-specific histone demethylase, putative	6
PF3D7_0802200	1-cys peroxiredoxin	6
PF3D7_0803300	mitogen-activated protein kinase organizer 1, putative	6
PF3D7_0805300	conserved Plasmodium protein, unknown function	6
PF3D7_0808500	Plasmodium RNA of unknown function RUF6	6
PF3D7_0809900	JmjC domain-containing protein 1, putative	6
PF3D7_0810600	ATP-dependent RNA helicase DBP1, putative	6
PF3D7_0813500	PUB domain-containing protein, putative	6
PF3D7_0814000	60S ribosomal protein L13-2, putative	6
PF3D7_0814100	conserved Plasmodium protein, unknown function	6
PF3D7_0814400	phospholipase DDHD1, putative	6
PF3D7_0815900	dihydrolipoyl dehydrogenase, apicoplast	6
PF3D7_0817900	high mobility group protein B2	6
PF3D7_0818000	U4/U6.U5 small nuclear ribonucleoprotein, putative	6
PF3D7_0818400	rRNA-processing protein FCF1, putative	6
PF3D7_0818500	zinc finger protein, putative	6
PF3D7_0818700	DNA helicase, putative	6
PF3D7_0818900	heat shock protein 70	6
PF3D7_0820200	phosphatidylglycerophosphate synthase	6
PF3D7_0820900	conserved Plasmodium protein, unknown function	6
PF3D7_0821300	ATP-dependent RNA helicase DHX36, putative	6
PF3D7_0826900	conserved Plasmodium protein, unknown function	6
PF3D7_0830600	Plasmodium exported protein (PHISTc), unknown function	6
PF3D7_0831750	Plasmodium exported protein (PHISTa), unknown function, pseudogene	6
PF3D7_0831900	Plasmodium exported protein (PHIST), unknown function, pseudogene	6
PF3D7_0832100	rifin, pseudogene	6
PF3D7_0832200	Plasmodium exported protein (PHISTa-like), unknown function	6
PF3D7_0832200	Plasmodium exported protein (PHISTa-like), unknown function	6
PF3D7_0903100	protein RER1, putative	6
PF3D7_0903200	ras-related protein RAB7	6
PF3D7_0904800	replication protein A1, small fragment	6
PF3D7_0905700	autophagy-related protein 3, putative	6
PF3D7_0905700	autophagy-related protein 3, putative	6
PF3D7_0905700	autophagy-related protein 3, putative	6
PF3D7_0906600	zinc finger protein, putative	6
PF3D7_0907500	conserved protein, unknown function	6
PF3D7_0908300	conserved protein, unknown function	6
PF3D7_0908300	conserved protein, unknown function	6
PF3D7_0909600	conserved protein, unknown function	6
PF3D7_0910200	conserved Plasmodium protein, unknown function	6
PF3D7_0914100	conserved Plasmodium protein, unknown function	6
PF3D7_0914400	protein KIC3	6
PF3D7_0915500	conserved Plasmodium protein, unknown function	6
PF3D7_0916700	RNA-binding protein musashi, putative	6
PF3D7_0917900	heat shock protein 70	6
PF3D7_0918900	gamma-glutamylcysteine synthetase	6
PF3D7_0919300	thioredoxin-like protein 1, putative	6
PF3D7_0921000	ubiquitin-conjugating enzyme E2, putative	6
PF3D7_0921000	ubiquitin-conjugating enzyme E2, putative	6
PF3D7_0927100	conserved protein, unknown function	6
PF3D7_0928000	cytochrome c oxidase subunit 6B, putative	6
PF3D7_0928000	cytochrome c oxidase subunit 6B, putative	6
PF3D7_1001500	early transcribed membrane protein 10.1	6
PF3D7_1001600	exported lipase 2	6
PF3D7_1001700	Plasmodium exported protein (PHISTc), unknown function	6
PF3D7_1002400	transformer-2 protein homolog beta, putative	6
PF3D7_1002400	transformer-2 protein homolog beta, putative	6
PF3D7_1004200	WD repeat-containing protein, putative	6
PF3D7_1006100	CCR4-NOT transcription complex subunit 5, putative	6
PF3D7_1006200	DNA/RNA-binding protein Alba 3	6
PF3D7_1013100	U3 small nucleolar RNA-associated protein 13, putative	6
PF3D7_1013200	conserved Plasmodium protein, unknown function	6
PF3D7_1014300	SPRY domain-containing protein, putative	6
PF3D7_1014700	prohibitin 2, putative	6
PF3D7_1015700	tubulin binding cofactor c, putative	6
PF3D7_1015700	tubulin binding cofactor c, putative	6
PF3D7_1017000	DNA polymerase delta catalytic subunit	6
PF3D7_1018900	conserved Plasmodium protein, unknown function	6
PF3D7_1021900	PHAX domain-containing protein, putative	6
PF3D7_1022000	RNA-binding protein UIS12, putative	6
PF3D7_1022200	conserved Plasmodium membrane protein, unknown function	6
PF3D7_1026600	conserved Plasmodium protein, unknown function	6
PF3D7_1027700	centrin-3	6
PF3D7_1027700	centrin-3	6
PF3D7_1027800	60S ribosomal protein L3	6
PF3D7_1033100	S-adenosylmethionine decarboxylase/ornithine decarboxylase	6
PF3D7_1037000	DNA polymerase zeta catalytic subunit, putative	6
PF3D7_1037300	ADP,ATP carrier protein 1	6
PF3D7_1102600	Plasmodium exported protein, unknown function	6
PF3D7_1102900	Plasmodium exported protein (hyp11), unknown function	6
PF3D7_1103800	CCR4-NOT transcription complex subunit 1, putative	6
PF3D7_1104200	chromatin remodeling protein	6
PF3D7_1105000	histone H4	6
PF3D7_1105600	translocon component PTEX88	6
PF3D7_1107800	AP2 domain transcription factor, putative	6
PF3D7_1110300	G-patch domain-containing protein, putative	6
PF3D7_1114700	cyclin-dependent-like kinase CLK3	6
PF3D7_1115800	conserved Plasmodium protein, unknown function	6
PF3D7_1116100	serine esterase, putative	6
PF3D7_1116800	heat shock protein 101	6
PF3D7_1119700	conserved Plasmodium protein, unknown function	6
PF3D7_1120200	conserved Plasmodium protein, unknown function	6
PF3D7_1121600	exported protein 1	6
PF3D7_1122800	calcium-dependent protein kinase 6	6
PF3D7_1123600	RAP protein, putative	6
PF3D7_1124600	ethanolamine kinase	6
PF3D7_1124900	60S ribosomal protein L35, putative	6
PF3D7_1128000	conserved Plasmodium protein, unknown function	6
PF3D7_1128000	conserved Plasmodium protein, unknown function	6
PF3D7_1130800	armadillo repeat protein PF16, putative	6
PF3D7_1133300	LEM3/CDC50 family protein, putative	6
PF3D7_1134800	coatomer subunit delta	6
PF3D7_1136500	casein kinase 1	6
PF3D7_1136500	casein kinase 1	6
PF3D7_1136600	conserved Plasmodium protein, unknown function	6
PF3D7_1136700	armadillo-interacting protein AIP	6
PF3D7_1136700	armadillo-interacting protein AIP	6
PF3D7_1136800	DnaJ protein, putative	6
PF3D7_1138400	guanylyl cyclase alpha	6
PF3D7_1140800	conserved Plasmodium protein, unknown function	6
PF3D7_1142100	conserved Plasmodium protein, unknown function	6
PF3D7_1145500	ABC transporter B family member 3, putative	6
PF3D7_1147300	conserved Plasmodium protein, unknown function	6
PF3D7_1148800	Plasmodium exported protein (hyp11), unknown function	6
PF3D7_1148900	Plasmodium exported protein, unknown function	6
PF3D7_1149000	antigen 332, DBL-like protein	6
PF3D7_1149600	DnaJ protein, putative	6
PF3D7_1200700	acyl-CoA synthetase	6
PF3D7_1203000	origin recognition complex subunit 1	6
PF3D7_1205300	conserved Plasmodium protein, unknown function	6
PF3D7_1208900	protein phosphatase PPM11, putative	6
PF3D7_1210100	syntaxin, Qa-SNARE family	6
PF3D7_1212800	succinate dehydrogenase [ubiquinone] iron-sulfur subunit, mitochondrial	6
PF3D7_1220900	heterochromatin protein 1	6
PF3D7_1221300	conserved Plasmodium protein, unknown function	6
PF3D7_1222400	AP2 domain transcription factor	6
PF3D7_1223300	DNA gyrase subunit A	6
PF3D7_1224500	histone chaperone ASF1	6
PF3D7_1227600	kinetochore protein SPC24, putative	6
PF3D7_1229100	multidrug resistance-associated protein 2	6
PF3D7_1231700	conserved protein, unknown function	6
PF3D7_1235200	V-type K+-independent H+-translocating inorganic pyrophosphatase	6
PF3D7_1236100	clustered-asparagine-rich protein	6
PF3D7_1237500	conserved Plasmodium protein, unknown function	6
PF3D7_1246200	actin I	6
PF3D7_1248500	bax inhibitor 1, putative	6
PF3D7_1248600	conserved Plasmodium protein, unknown function	6
PF3D7_1248700	conserved protein, unknown function	6
PF3D7_1250100	osmiophilic body protein G377	6
PF3D7_1252700	Plasmodium exported protein (PHISTb), unknown function	6
PF3D7_1301700	CX3CL1-binding protein 2	6
PF3D7_1302200	protein UIS3	6
PF3D7_1308300	40S ribosomal protein S27	6
PF3D7_1308800	tyrosine recombinase	6
PF3D7_1310600	ras-related protein Rab-5B	6
PF3D7_1313800	conserved Plasmodium membrane protein, unknown function	6
PF3D7_1316000	protein kinase, putative	6
PF3D7_1318800	translocation protein SEC63, putative	6
PF3D7_1318900	conserved Plasmodium protein, unknown function	6
PF3D7_1319100	ubiquitin carboxyl-terminal hydrolase MINDY, putative	6
PF3D7_1321900	conserved protein, unknown function	6
PF3D7_1322000	nucleoside-diphosphatase, putative	6
PF3D7_1323500	plasmepsin V	6
PF3D7_1324100	conserved Plasmodium membrane protein, unknown function	6
PF3D7_1326700	conserved Apicomplexan protein, unknown function	6
PF3D7_1328300	conserved protein, unknown function	6
PF3D7_1329500	conserved protein, unknown function	6
PF3D7_1336700	parasitophorous vacuolar protein 3, putative	6
PF3D7_1337500	conserved Plasmodium protein, unknown function	6
PF3D7_1339200	tRNA Proline	6
PF3D7_1339300	conserved protein, unknown function	6
PF3D7_1340900	sodium-dependent phosphate transporter	6
PF3D7_1342100	aconitate hydratase	6
PF3D7_1344300	zinc finger protein, putative	6
PF3D7_1347500	DNA/RNA-binding protein Alba 4	6
PF3D7_1348400	conserved Plasmodium membrane protein, unknown function	6
PF3D7_1354400	V-type proton ATPase 21 kDa proteolipid subunit, putative	6
PF3D7_1355800	splicing factor 3B subunit 5, putative	6
PF3D7_1357400	conserved Plasmodium protein, unknown function	6
PF3D7_1359500	conserved Plasmodium protein, unknown function	6
PF3D7_1360800	falcilysin	6
PF3D7_1360900	RNA-binding protein, putative	6
PF3D7_1361900	proliferating cell nuclear antigen 1	6
PF3D7_1365700	SNARE associated Golgi protein, putative	6
PF3D7_1366300	conserved Plasmodium protein, unknown function	6
PF3D7_1366800	phosphatidylserine synthase, putative	6
PF3D7_1370300	membrane associated histidine-rich protein 1	6
PF3D7_1372000	Plasmodium exported protein (PHISTa), unknown function	6
PF3D7_1401800	choline kinase	6
PF3D7_1404700	cysteine-rich small secreted protein CSS, putative	6
PF3D7_1404900	conserved Plasmodium protein, unknown function	6
PF3D7_1409200	conserved Plasmodium protein, unknown function	6
PF3D7_1409200	conserved Plasmodium protein, unknown function	6
PF3D7_1409800	CUGBP Elav-like family member 2, putative	6
PF3D7_1409900	cytidine diphosphate-diacylglycerol synthase	6
PF3D7_1410500	conserved Plasmodium protein, unknown function	6
PF3D7_1410800	ankyrin-repeat protein, putative	6
PF3D7_1411300	DnaJ protein, putative	6
PF3D7_1414000	26S proteasome regulatory subunit RPN13, putative	6
PF3D7_1414100	zinc finger protein, putative	6
PF3D7_1414300	60S ribosomal protein L10, putative	6
PF3D7_1414400	serine/threonine protein phosphatase PP1	6
PF3D7_1414500	atypical protein kinase, ABC-1 family, putative	6
PF3D7_1415100	conserved protein, unknown function	6
PF3D7_1417200	NOT family protein, putative	6
PF3D7_1417700	conserved protein, unknown function	6
PF3D7_1423700	conserved Plasmodium protein, unknown function	6
PF3D7_1427800	exosome complex component RRP41	6
PF3D7_1429200	AP2 domain transcription factor AP2-O3, putative	6
PF3D7_1436300	translocon component PTEX150	6
PF3D7_1437900	HSP40, subfamily A	6
PF3D7_1442600	TRAP-like protein	6
PF3D7_1444600	conserved Plasmodium protein, unknown function	6
PF3D7_1450100	signal recognition particle subunit SRP54	6
PF3D7_1455300	conserved protein, unknown function	6
PF3D7_1465000	cytochrome c oxidase subunit ApiCOX25, putative	6
PF3D7_1465500	potassium channel K2	6
PF3D7_1466200	early gametocyte enriched phosphoprotein EGXP	6
PF3D7_1466400	AP2 domain transcription factor AP2-EXP	6
PF3D7_1466500	conserved Plasmodium protein, unknown function	6
PF3D7_1468100	MORC family protein	6
PF3D7_1468200	telomere length and silencing protein 1, putative	6
PF3D7_1468700	eukaryotic initiation factor 4A	6
PF3D7_1470800	conserved Plasmodium protein, unknown function	6
PF3D7_1471100	exported protein 2	6
PF3D7_1473200	DnaJ protein, putative	6
PF3D7_1473700	nucleoporin NUP116/NSP116, putative	6
PF3D7_1474200	conserved Plasmodium membrane protein, unknown function	6
PF3D7_1476300	Plasmodium exported protein (PHISTb), unknown function	6
PF3D7_1477800	acyl-CoA binding protein	6
PF3D7_0102400	lysophospholipase, putative, pseudogene	6
PF3D7_0102700	merozoite-associated tryptophan-rich antigen	6
PF3D7_0102900	aspartate--tRNA ligase	6
PF3D7_0103300	conserved protein, unknown function	6
PF3D7_0103800	actin-related protein ARP1, putative	6
PF3D7_0103900	parasite-infected erythrocyte surface protein	6
PF3D7_0104200	StAR-related lipid transfer protein	6
PF3D7_0104300	ubiquitin carboxyl-terminal hydrolase 1, putative	6
PF3D7_0105200	heptatricopeptide repeat and RAP domain-containing protein, putative	6
PF3D7_0105500	conserved protein, unknown function	6
PF3D7_0106100	V-type proton ATPase subunit C, putative	6
PF3D7_0106300	calcium-transporting ATPase	6
PF3D7_0107000	centrin-1	6
PF3D7_0110400	DNA-directed RNA polymerase II subunit RPB9, putative	6
PF3D7_0110600	phosphatidylinositol-4-phosphate 5-kinase	6
PF3D7_0112200	multidrug resistance-associated protein 1	6
PF3D7_0112900	Plasmodium exported protein, unknown function	6
PF3D7_0113200	Plasmodium exported protein, unknown function	6
PF3D7_0113300	Plasmodium exported protein (hyp1), unknown function	6
PF3D7_0113400	Plasmodium exported protein, unknown function	6
PF3D7_0113900	CX3CL1-binding protein 1	6
PF3D7_0201500	Plasmodium exported protein (hyp9), unknown function	6
PF3D7_0201600	PHISTb domain-containing RESA-like protein 1	6
PF3D7_0201700	DnaJ protein, putative	6
PF3D7_0201800	knob associated heat shock protein 40	6
PF3D7_0201900	erythrocyte membrane protein 3	6
PF3D7_0202000	knob-associated histidine-rich protein	6
PF3D7_0202100	liver stage associated protein 2	6
PF3D7_0202200	EMP1-trafficking protein	6
PF3D7_0202400	translation-enhancing factor	6
PF3D7_0202700	octaprenyl pyrophosphate synthase	6
PF3D7_0204200	translocation protein SEC66, putative	6
PF3D7_0204500	aspartate transaminase	6
PF3D7_0204700	hexose transporter	6
PF3D7_0205900	26S proteasome regulatory subunit RPN1, putative	6
PF3D7_0206300	pentafunctional AROM polypeptide, putative, pseudogene	6
PF3D7_0208300	conserved Plasmodium protein, unknown function	6
PF3D7_0208400	conserved Plasmodium protein, unknown function	6
PF3D7_0208800	protein P22, putative	6
PF3D7_0209100	patatin-like phospholipase 1	6
PF3D7_0209700	RING zinc finger protein, putative	6
PF3D7_0209900	non-coding RNA	6
PF3D7_0210000	secretory complex protein 61 gamma subunit	6
PF3D7_0210700	syntaxin, Qa-SNARE family	6
PF3D7_0210800	conserved Plasmodium protein, unknown function	6
PF3D7_0211800	asparagine--tRNA ligase	6
PF3D7_0211900	pseudouridine synthase, putative	6
PF3D7_0212100	conserved Plasmodium protein, unknown function	6
PF3D7_0212200	ribosomal protein L12, mitochondrial, putative	6
PF3D7_0213700	conserved protein, unknown function	6
PF3D7_0214100	protein transport protein SEC31	6
PF3D7_0215100	RING zinc finger protein, putative	6
PF3D7_0215300	acyl-CoA synthetase	6
PF3D7_0215500	conserved Plasmodium protein, unknown function	6
PF3D7_0215700	DNA-directed RNA polymerase II subunit RPB2, putative	6
PF3D7_0216600	sugar transporter, putative	6
PF3D7_0217300	AP-2 complex subunit sigma, putative	6
PF3D7_0217800	40S ribosomal protein S26	6
PF3D7_0218600	patatin-like phospholipase, putative	6
PF3D7_0219000	small nucleolar RNA snoR01	6
PF3D7_0219700	Plasmodium exported protein (PHISTc), unknown function	6
PF3D7_0219900	Plasmodium exported protein, unknown function	6
PF3D7_0220100	DnaJ protein, putative	6
PF3D7_0220200	Plasmodium exported protein, unknown function	6
PF3D7_0220300	Plasmodium exported protein, unknown function	6
PF3D7_0220600	Plasmodium exported protein (hyp9), unknown function	6
PF3D7_0220700	Plasmodium exported protein (hyp9), unknown function	6
PF3D7_0221200	Plasmodium exported protein (hyp15), unknown function	6
PF3D7_0301300	epoxide hydrolase 1	6
PF3D7_0301500	Plasmodium exported protein, unknown function	6
PF3D7_0301600	Plasmodium exported protein (hyp1), unknown function	6
PF3D7_0301800	Plasmodium exported protein, unknown function	6
PF3D7_0302000	pre-mRNA-splicing factor PRP46, putative	6
PF3D7_0302100	serine/threonine protein kinase	6
PF3D7_0302900	exportin-1, putative	6
PF3D7_0303100	CLP1 P-loop domain-containing protein, putative	6
PF3D7_0303700	lipoamide acyltransferase component of branched-chain alpha-keto acid dehydrogenase complex	6
PF3D7_0303900	phosphatidylethanolamine-binding protein, putative	6
PF3D7_0304200	EH domain-containing protein	6
PF3D7_0304300	conserved Plasmodium protein, unknown function	6
PF3D7_0304400	60S ribosomal protein L44	6
PF3D7_0304500	1-cys-glutaredoxin-like protein-1	6
PF3D7_0304800	conserved Plasmodium membrane protein, unknown function	6
PF3D7_0305000	elongation factor Ts	6
PF3D7_0305200	GRIP domain-containing protein, putative	6
PF3D7_0305300	transporter, putative	6
PF3D7_0305400	conserved protein, unknown function	6
PF3D7_0305700	ubiquitin-conjugating enzyme E2, putative	6
PF3D7_0306200	activator of Hsp90 ATPase	6
PF3D7_0306700	ER membrane protein complex subunit 5, putative	6
PF3D7_0306900	40S ribosomal protein S23, putative	6
PF3D7_0307200	60S ribosomal protein L7, putative	6
PF3D7_0307300	microtubule-associated protein RP/EB family, putative	6
PF3D7_0307700	conserved Plasmodium protein, unknown function	6
PF3D7_0307800	PDZ domain-containing protein, putative	6
PF3D7_0308000	DNA polymerase delta small subunit, putative	6
PF3D7_0309300	N2227-like protein, putative	6
PF3D7_0310200	phd finger protein, putative	6
PF3D7_0310300	phosphoglycerate mutase, putative	6
PF3D7_0310500	ATP-dependent RNA helicase DHX57, putative	6
PF3D7_0310700	trafficking protein particle complex subunit 4, putative	6
PF3D7_0311200	valine--tRNA ligase, putative	6
PF3D7_0311500	conserved protein, unknown function	6
PF3D7_0312300	26S proteasome regulatory subunit RPN12, putative	6
PF3D7_0312600	tRNA Valine	6
PF3D7_0312700	tRNA Isoleucine	6
PF3D7_0312800	60S ribosomal protein L26, putative	6
PF3D7_0313500	Ras-like G protein	6
PF3D7_0314500	conserved Plasmodium protein, unknown function	6
PF3D7_0314600	conserved protein, unknown function	6
PF3D7_0315100	eukaryotic translation initiation factor 4E	6
PF3D7_0316600	formate-nitrite transporter	6
PF3D7_0316700	protein YOP1, putative	6
PF3D7_0316800	40S ribosomal protein S15A, putative	6
PF3D7_0316900	E3 ubiquitin-protein ligase, putative	6
PF3D7_0317000	proteasome subunit alpha type-3, putative	6
PF3D7_0317300	conserved Plasmodium protein, unknown function	6
PF3D7_0317600	40S ribosomal protein S11, putative	6
PF3D7_0317700	CPSF (cleavage and polyadenylation specific factor), subunit A, putative	6
PF3D7_0318100	stomatin-like protein, putative	6
PF3D7_0318600	cleavage and polyadenylation specificity factor, putative	6
PF3D7_0318700	conserved Plasmodium protein, unknown function	6
PF3D7_0318900	conserved protein, unknown function	6
PF3D7_0319300	ubiquitin-conjugating enzyme E2, putative	6
PF3D7_0319700	ABC transporter I family member 1, putative	6
PF3D7_0319900	conserved protein, unknown function	6
PF3D7_0320100	protein transport protein SEC22	6
PF3D7_0320700	signal peptidase complex subunit 2	6
PF3D7_0320900	histone H2A.Z	6
PF3D7_0321800	WD repeat-containing protein, putative	6
PF3D7_0322800	conserved Plasmodium protein, unknown function	6
PF3D7_0322900	40S ribosomal protein S3A, putative	6
PF3D7_0323500	survival motor neuron-like protein	6
PF3D7_0323700	U4/U6.U5 tri-snRNP-associated protein 1, putative	6
PF3D7_0401800	Plasmodium exported protein (PHISTb), unknown function	6
PF3D7_0403800	alpha/beta hydrolase, putative	6
PF3D7_0404500	6-cysteine protein P52	6
PF3D7_0405100	protein transport protein Sec24B, putative	6
PF3D7_0405500	conserved Plasmodium protein, unknown function	6
PF3D7_0405700	lysine decarboxylase, putative	6
PF3D7_0406100	V-type proton ATPase subunit B	6
PF3D7_0407400	conserved Plasmodium protein, unknown function	6
PF3D7_0407900	AAA family ATPase, putative	6
PF3D7_0408100	conserved Plasmodium protein, unknown function	6
PF3D7_0409800	zinc finger protein, putative	6
PF3D7_0410000	erythrocyte vesicle protein 1	6
PF3D7_0410400	exosome complex component RRP4	6
PF3D7_0410600	armadillo-type repeat protein ATRP	6
PF3D7_0410700	ribosome biogenesis GTPase A, putative	6
PF3D7_0410900	conserved Plasmodium protein, unknown function	6
PF3D7_0412000	LITAF-like zinc finger protein, putative	6
PF3D7_0412200	conserved Plasmodium protein, unknown function	6
PF3D7_0413800	50S ribosomal protein L10, putative	6
PF3D7_0415000	arsenical pump-driving ATPase, putative	6
PF3D7_0415200	conserved Plasmodium protein, unknown function	6
PF3D7_0415300	cdc2-related protein kinase 3	6
PF3D7_0415500	nuclear cap-binding protein subunit 2, putative	6
PF3D7_0415600	GTP:AMP phosphotransferase	6
PF3D7_0415900	60S ribosomal protein L15, putative	6
PF3D7_0416000	RNA-binding protein, putative	6
PF3D7_0416400	histone acetyltransferase, putative	6
PF3D7_0416900	conserved Plasmodium protein, unknown function	6
PF3D7_0417300	LETM1-like protein, putative	6
PF3D7_0417400	conserved Plasmodium protein, unknown function	6
PF3D7_0418200	eukaryotic translation initiation factor 3 subunit M, putative	6
PF3D7_0418400	conserved Plasmodium protein, unknown function	6
PF3D7_0419200	protein transport protein GOT1, putative	6
PF3D7_0419600	ran-specific GTPase-activating protein 1, putative	6
PF3D7_0419800	60S ribosomal protein L7ae/L30e, putative	6
PF3D7_0420200	holo-[acyl-carrier-protein] synthase, putative	6
PF3D7_0420300	AP2 domain transcription factor, putative	6
PF3D7_0422000	steroid dehydrogenase, putative	6
PF3D7_0422100	transmembrane emp24 domain-containing protein, putative	6
PF3D7_0422200	erythrocyte membrane-associated antigen	6
PF3D7_0422400	40S ribosomal protein S19	6
PF3D7_0422500	pre-mRNA-splicing helicase BRR2, putative	6
PF3D7_0422600	conserved Plasmodium protein, unknown function	6
PF3D7_0423900	probable protein, unknown function	6
PF3D7_0424000	Plasmodium exported protein (PHISTc), unknown function	6
PF3D7_0424500	serine/threonine protein kinase, FIKK family	6
PF3D7_0424600	Plasmodium exported protein (PHISTb)	6
PF3D7_0500800	mature parasite-infected erythrocyte surface antigen	6
PF3D7_0501200	parasite-infected erythrocyte surface protein	6
PF3D7_0501400	interspersed repeat antigen	6
PF3D7_0502100	HCNGP-like protein	6
PF3D7_0502500	conserved Plasmodium protein, unknown function	6
PF3D7_0502900	Tim10/DDP family zinc finger protein, putative	6
PF3D7_0503300	serine/arginine-rich splicing factor 12	6
PF3D7_0503800	60S ribosomal protein L31	6
PF3D7_0503900	conserved Plasmodium protein, unknown function	6
PF3D7_0504200	ATP-dependent RNA helicase DDX27, putative	6
PF3D7_0504400	ATP-dependent helicase, putative	6
PF3D7_0504700	centrosomal protein CEP120, putative	6
PF3D7_0505100	trafficking protein particle complex subunit 8, putative	6
PF3D7_0505800	small ubiquitin-related modifier	6
PF3D7_0506100	60S ribosomal subunit protein L24, putative	6
PF3D7_0506600	histone deacetylase, putative, pseudogene	6
PF3D7_0507000	conserved protein, unknown function	6
PF3D7_0507100	60S ribosomal protein L4	6
PF3D7_0507600	protein CAF40, putative	6
PF3D7_0507800	conserved protein, unknown function	6
PF3D7_0508300	triose phosphate transporter	6
PF3D7_0508600	conserved protein, unknown function	6
PF3D7_0509800	phosphatidylinositol 4-kinase beta	6
PF3D7_0510400	PDCD2 domain-containing protein, putative	6
PF3D7_0511500	RNA pseudouridylate synthase, putative	6
PF3D7_0511700	EKC/KEOPS complex subunit CGI121	6
PF3D7_0511800	inositol-3-phosphate synthase	6
PF3D7_0513800	ras-related protein Rab-1A	6
PF3D7_0514900	conserved Plasmodium protein, unknown function	6
PF3D7_0515800	BolA-like protein, putative	6
PF3D7_0516000	RAP protein, putative	6
PF3D7_0516300	tRNA pseudouridine synthase, putative	6
PF3D7_0517300	serine/arginine-rich splicing factor 1	6
PF3D7_0517400	FACT complex subunit SPT16, putative	6
PF3D7_0517700	eukaryotic translation initiation factor 3 subunit B, putative	6
PF3D7_0518100	protein AMR2	6
PF3D7_0518700	mRNA-binding protein PUF1	6
PF3D7_0519200	V-type proton ATPase 16 kDa proteolipid subunit	6
PF3D7_0519400	40S ribosomal protein S24	6
PF3D7_0519500	CCR4 domain-containing protein 1, putative	6
PF3D7_0519600	zinc finger protein, putative	6
PF3D7_0520100	protein phosphatase PPM9, putative	6
PF3D7_0521300	zinc finger protein, putative	6
PF3D7_0521700	ATP-dependent RNA helicase DDX1, putative	6
PF3D7_0521800	AFG1-like ATPase, putative	6
PF3D7_0522300	18S rRNA (guanine-N(7))-methyltransferase, putative	6
PF3D7_0522800	pre-mRNA-splicing factor BUD31, putative	6
PF3D7_0523400	DnaJ protein, putative	6
PF3D7_0523600	conserved protein, unknown function	6
PF3D7_0523800	divalent metal transporter, putative	6
PF3D7_0523900	MerC domain-containing protein, putative	6
PF3D7_0524100	conserved Plasmodium protein, unknown function	6
PF3D7_0524700	mitochondrial import receptor subunit TOM22, putative	6
PF3D7_0524900	S-adenosyl-L-methionine-dependent tRNA 4-demethylwyosine synthase, putative	6
PF3D7_0525100	acyl-CoA synthetase	6
PF3D7_0526000	RAP protein, putative	6
PF3D7_0526400	conserved Plasmodium protein, unknown function	6
PF3D7_0526800	conserved Plasmodium protein, unknown function	6
PF3D7_0527300	methionine aminopeptidase 1a, putative	6
PF3D7_0527600	conserved Plasmodium protein, unknown function	6
PF3D7_0527800	tRNA Leucine	6
PF3D7_0528100	AP-1/2 complex subunit beta, putative	6
PF3D7_0528700	peptidyl-prolyl cis-trans isomerase	6
PF3D7_0528800	nuclear GTP-binding protein, putative	6
PF3D7_0529100	thioredoxin-like protein, putative	6
PF3D7_0529300	apicoplast TIC22 protein	6
PF3D7_0530100	SNARE protein, putative	6
PF3D7_0531000	SURF1 domain-containing protein, putative	6
PF3D7_0531300	conserved Plasmodium protein, unknown function	6
PF3D7_0531400	G-patch domain-containing protein, putative	6
PF3D7_0532100	early transcribed membrane protein 5	6
PF3D7_0532200	Plasmodium exported protein (PHISTc), unknown function	6
PF3D7_0532400	lysine-rich membrane-associated PHISTb protein	6
PF3D7_0532500	Plasmodium exported protein, unknown function	6
PF3D7_0602200	MYND-type zinc finger protein, putative	6
PF3D7_0602600	SAC3 domain-containing protein, putative	6
PF3D7_0602900	conserved Plasmodium protein, unknown function	6
PF3D7_0603200	mitochondrial chaperone BCS1, putative	6
PF3D7_0603500	cation/H+ antiporter	6
PF3D7_0603700	phenylalanine--tRNA ligase	6
PF3D7_0604300	conserved Plasmodium protein, unknown function	6
PF3D7_0604600	DNA helicase, putative	6
PF3D7_0605900	elongation of fatty acids protein, putative	6
PF3D7_0606000	protein KIC1	6
PF3D7_0606100	RNA-binding protein, putative	6
PF3D7_0606500	polypyrimidine tract-binding protein, putative	6
PF3D7_0606600	conserved Plasmodium protein, unknown function	6
PF3D7_0606700	coatomer alpha subunit, putative	6
PF3D7_0606900	glutaredoxin-like protein	6
PF3D7_0607000	translation initiation factor IF-2, putative	6
PF3D7_0608700	T-complex protein 1 subunit zeta	6
PF3D7_0608800	ornithine aminotransferase	6
PF3D7_0609000	nucleoporin NUP637, putative	6
PF3D7_0609900	conserved Plasmodium protein, unknown function	6
PF3D7_0610600	calcium-dependent protein kinase 2	6
PF3D7_0610900	transcription elongation factor SPT5, putative	6
PF3D7_0611300	ATP synthase-associated protein, putative	6
PF3D7_0612800	6-cysteine protein P12p	6
PF3D7_0614400	pre-mRNA-splicing factor CWF7, putative	6
PF3D7_0614500	60S ribosomal protein L19	6
PF3D7_0615400	ribonuclease, putative	6
PF3D7_0616700	ras GTPAse, putative	6
PF3D7_0616900	conserved Plasmodium protein, unknown function	6
PF3D7_0617000	mitochondrial import receptor subunit TOM40, putative	6
PF3D7_0617200	BFR1 domain-containing protein, putative	6
PF3D7_0617900	histone H3 variant	6
PF3D7_0618200	conserved protein, unknown function	6
PF3D7_0618300	60S ribosomal protein L27a, putative	6
PF3D7_0620100	ATP synthase-associated protein, putative	6
PF3D7_0620500	cleavage stimulation factor subunit 1, putative	6
PF3D7_0621500	ribonuclease P/MRP protein subunit RPP1, putative	6
PF3D7_0621600	tRNA Serine	6
PF3D7_0621800	nascent polypeptide-associated complex subunit alpha, putative	6
PF3D7_0621900	signal recognition particle subunit SRP68, putative	6
PF3D7_0622200	radical SAM protein, putative	6
PF3D7_0622700	conserved Plasmodium membrane protein, unknown function	6
PF3D7_0623100	nuclear polyadenylated RNA-binding protein NAB2, putative	6
PF3D7_0623200	ferredoxin--NADP reductase	6
PF3D7_0623500	superoxide dismutase [Fe]	6
PF3D7_0624000	hexokinase	6
PF3D7_0624400	conserved protein, unknown function	6
PF3D7_0624600	ISWI chromatin-remodeling complex ATPase	6
PF3D7_0625400	conserved Plasmodium protein, unknown function	6
PF3D7_0626700	ATPase	6
PF3D7_0626800	pyruvate kinase	6
PF3D7_0627300	E3 ubiquitin-protein ligase RNF5, putative	6
PF3D7_0627800	acetyl-CoA synthetase, putative	6
PF3D7_0628200	eukaryotic translation initiation factor 2-alpha kinase	6
PF3D7_0628300	choline/ethanolaminephosphotransferase, putative	6
PF3D7_0628400	protease, putative	6
PF3D7_0628700	conserved Plasmodium protein, unknown function	6
PF3D7_0629200	DnaJ protein, putative	6
PF3D7_0629500	amino acid transporter AAT1	6
PF3D7_0629600	ribosomal RNA-processing protein 7, putative	6
PF3D7_0629700	SET domain protein, putative	6
PF3D7_0629800	cullin-2, putative	6
PF3D7_0630600	deubiquitinating enzyme MINDY, putative	6
PF3D7_0630700	bifunctional methylenetetrahydrofolate dehydrogenase/cyclohydrolase, putative	6
PF3D7_0631000	tetratricopeptide repeat protein, putative	6
PF3D7_0702000	Plasmodium exported protein (hyp12), unknown function	6
PF3D7_0702100	Plasmodium exported protein (PHISTb), unknown function, pseudogene	6
PF3D7_0702200	lysophospholipase, putative	6
PF3D7_0702300	sporozoite threonine and asparagine-rich protein	6
PF3D7_0703400	conserved Plasmodium protein, unknown function	6
PF3D7_0703700	conserved protein, unknown function	6
PF3D7_0704000	conserved Plasmodium membrane protein, unknown function	6
PF3D7_0704400	phosphoinositide-binding protein, putative	6
PF3D7_0704600	HECT-type E3 ubiquitin ligase UT	6
PF3D7_0704900	peptide chain release factor 2	6
PF3D7_0705000	mRNA cap guanine-N7 methyltransferase, putative	6
PF3D7_0705300	origin recognition complex subunit 2	6
PF3D7_0705500	inositol-phosphate phosphatase, putative	6
PF3D7_0705600	RNA helicase, putative	6
PF3D7_0705900	ATP synthase subunit C, putative	6
PF3D7_0706000	importin-7, putative	6
PF3D7_0706500	conserved Plasmodium protein, unknown function	6
PF3D7_0707100	tRNA Lysine	6
PF3D7_0707400	AAA family ATPase, putative	6
PF3D7_0707500	conserved Plasmodium protein, unknown function	6
PF3D7_0707600	mediator of RNA polymerase II transcription subunit 10, putative	6
PF3D7_0707800	RAP protein, putative	6
PF3D7_0708000	cytoskeleton associated protein, putative	6
PF3D7_0708900	protein SCO1, putative	6
PF3D7_0710100	conserved protein, unknown function	6
PF3D7_0710800	protein transport protein USE1, putative	6
PF3D7_0710900	50S ribosomal protein L1, mitochondrial, putative	6
PF3D7_0711000	AAA family ATPase, CDC48 subfamily	6
PF3D7_0711100	conserved protein, unknown function	6
PF3D7_0711200	conserved Plasmodium protein, unknown function	6
PF3D7_0711500	regulator of chromosome condensation, putative	6
PF3D7_0713400	GPCR-like receptor SR25	6
PF3D7_0713900	conserved Plasmodium protein, unknown function	6
PF3D7_0714000	histone H2B variant	6
PF3D7_0714300	palmitoyltransferase DHHC4, putative	6
PF3D7_0714600	conserved protein, unknown function	6
PF3D7_0715700	conserved protein, unknown function	6
PF3D7_0716000	RNA-binding protein, putative	6
PF3D7_0716200	PDCD2 domain-containing protein, putative	6
PF3D7_0716800	eukaryotic translation initiation factor 3 subunit I, putative	6
PF3D7_0717200	conserved Plasmodium protein, unknown function	6
PF3D7_0717300	transcription initiation factor IIE subunit alpha, putative	6
PF3D7_0718100	exported serine/threonine protein kinase	6
PF3D7_0718500	prefoldin subunit 3, putative	6
PF3D7_0719300	actin-related protein ARP6	6
PF3D7_0719600	60S ribosomal protein L11a, putative	6
PF3D7_0720500	conserved Plasmodium protein, unknown function	6
PF3D7_0720600	conserved protein, unknown function	6
PF3D7_0721100	conserved protein, unknown function	6
PF3D7_0721200	conserved Plasmodium protein, unknown function	6
PF3D7_0721300	ATP-dependent DNA helicase DDX31	6
PF3D7_0721600	40S ribosomal protein S5, putative	6
PF3D7_0721800	conserved Plasmodium protein, unknown function	6
PF3D7_0722000	conserved Plasmodium protein, unknown function	6
PF3D7_0722100	protein pelota homolog, putative	6
PF3D7_0723400	conserved Plasmodium protein, unknown function	6
PF3D7_0723900	RNA-binding protein, putative	6
PF3D7_0724100	conserved Plasmodium protein, unknown function	6
PF3D7_0724200	type 2A phosphatase-associated protein 42, putative	6
PF3D7_0724700	bromodomain protein 6, putative	6
PF3D7_0725100	conserved Plasmodium membrane protein, unknown function	6
PF3D7_0726200	serine/threonine protein kinase, FIKK family	6
PF3D7_0726400	conserved Plasmodium membrane protein, unknown function	6
PF3D7_0726500	ubiquitin carboxyl-terminal hydrolase, putative	6
PF3D7_0727000	vacuolar protein sorting-associated protein 53, putative	6
PF3D7_0727100	conserved protein, unknown function	6
PF3D7_0727600	conserved Plasmodium protein, unknown function	6
PF3D7_0727800	cation transporting ATPase, putative	6
PF3D7_0727900	conserved Plasmodium protein, unknown function	6
PF3D7_0728000	eukaryotic translation initiation factor 2 subunit alpha	6
PF3D7_0728100	anaphase-promoting complex subunit 1, putative	6
PF3D7_0729100	allantoicase, putative	6
PF3D7_0729300	60S ribosomal export protein NMD3, putative	6
PF3D7_0729600	COX assembly mitochondrial protein, putative	6
PF3D7_0730200	AP-4 complex subunit beta, putative	6
PF3D7_0730900	EMP1-trafficking protein	6
PF3D7_0731100	EMP1-trafficking protein	6
PF3D7_0731300	Plasmodium exported protein (PHISTb), unknown function	6
PF3D7_0731400	serine/threonine protein kinase, FIKK family, pseudogene	6
PF3D7_0800700	surface-associated interspersed protein 8.3 (SURFIN 8.3)	6
PF3D7_0801000	Plasmodium exported protein (PHISTc)	6
PF3D7_0801200	5.8S ribosomal RNA	6
PF3D7_0801700	sentrin-specific protease 2, putative	6
PF3D7_0801800	mannose-6-phosphate isomerase, putative	6
PF3D7_0802000	glutamate dehydrogenase, putative	6
PF3D7_0803500	AAA family ATPase, putative	6
PF3D7_0803800	proteasome subunit beta type-4	6
PF3D7_0805500	conserved Plasmodium protein, unknown function	6
PF3D7_0805600	phosphatidic acid phosphatase 2	6
PF3D7_0806500	DnaJ protein, putative	6
PF3D7_0806800	V-type proton ATPase subunit a, putative	6
PF3D7_0807100	DNA helicase PSH3	6
PF3D7_0807500	proteasome subunit alpha type-6, putative	6
PF3D7_0807600	conserved Plasmodium protein, unknown function	6
PF3D7_0807800	26S proteasome regulatory subunit RPN10, putative	6
PF3D7_0808200	plasmepsin X	6
PF3D7_0808300	ubiquitin regulatory protein, putative	6
PF3D7_0808400	coatomer subunit epsilon, putative	6
PF3D7_0809500	histone acetyltransferase subunit NuA4, putative	6
PF3D7_0810100	ribosomal protein L33, apicoplast, putative	6
PF3D7_0811300	CCR4-associated factor 1	6
PF3D7_0811600	conserved protein, unknown function	6
PF3D7_0812000	conserved protein, unknown function	6
PF3D7_0812400	karyopherin alpha	6
PF3D7_0812500	RNA-binding protein, putative	6
PF3D7_0812600	ubiquitin-conjugating enzyme E2, putative	6
PF3D7_0813000	protein KIC7	6
PF3D7_0813200	CS domain protein, putative	6
PF3D7_0813300	NPL domain-containing protein, putative	6
PF3D7_0813400	conserved protein, unknown function	6
PF3D7_0813600	translation initiation factor SUI1, putative	6
PF3D7_0813900	40S ribosomal protein S16, putative	6
PF3D7_0814200	DNA/RNA-binding protein Alba 1	6
PF3D7_0814500	conserved protein, unknown function	6
PF3D7_0814900	superoxide dismutase [Fe]	6
PF3D7_0815800	vacuolar protein sorting-associated protein 9, putative	6
PF3D7_0816700	trafficking protein particle complex subunit 2-like protein, putative	6
PF3D7_0817200	conserved protein, unknown function	6
PF3D7_0818200	14-3-3 protein	6
PF3D7_0818800	U3 small nucleolar ribonucleoprotein protein IMP4, putative	6
PF3D7_0820100	RNA-binding protein, putative	6
PF3D7_0820300	conserved Plasmodium protein, unknown function	6
PF3D7_0820500	protein transport protein YIF1, putative	6
PF3D7_0820700	2-oxoglutarate dehydrogenase E1 component	6
PF3D7_0821100	protein kinase 1	6
PF3D7_0821400	conserved Plasmodium protein, unknown function	6
PF3D7_0821700	60S ribosomal protein L22, putative	6
PF3D7_0821800	protein transport protein SEC61 subunit beta, putative	6
PF3D7_0822400	conserved Plasmodium protein, unknown function	6
PF3D7_0822500	dynein light chain 1	6
PF3D7_0822800	U5 small nuclear ribonucleoprotein 40 kDa protein, putative	6
PF3D7_0823100	RWD domain-containing protein, putative	6
PF3D7_0823200	RNA-binding protein, putative	6
PF3D7_0823300	histone acetyltransferase GCN5	6
PF3D7_0823900	dicarboxylate/tricarboxylate carrier	6
PF3D7_0824100	3'-5' exonuclease, putative	6
PF3D7_0824200	conserved Plasmodium protein, unknown function	6
PF3D7_0824400	nucleoside transporter 2	6
PF3D7_0824900	conserved Plasmodium protein, unknown function	6
PF3D7_0825500	protein KRI1, putative	6
PF3D7_0826000	conserved Plasmodium protein, unknown function	6
PF3D7_0826100	HECT-like E3 ubiquitin ligase, putative	6
PF3D7_0826500	ubiquitin conjugation factor E4 B, putative	6
PF3D7_0826600	SNARE protein, putative	6
PF3D7_0826700	receptor for activated c kinase	6
PF3D7_0827800	SET domain protein, putative	6
PF3D7_0827900	protein disulfide-isomerase	6
PF3D7_0829200	prohibitin 1, putative	6
PF3D7_0829700	non-coding RNA	6
PF3D7_0830100	non-coding RNA	6
PF3D7_0830400	CRA domain-containing protein, putative	6
PF3D7_0830500	sporozoite and liver stage tryptophan-rich protein, putative	6
PF3D7_0830700	Plasmodium exported protein (hyp9), unknown function	6
PF3D7_0831400	Plasmodium exported protein, unknown function	6
PF3D7_0831500	Plasmodium exported protein (PHIST), unknown function	6
PF3D7_0831700	heat shock protein 70	6
PF3D7_0831800	histidine-rich protein II	6
PF3D7_0902000	serine/threonine protein kinase, FIKK family	6
PF3D7_0903000	conserved protein, unknown function	6
PF3D7_0903500	nucleoporin NUP138, putative	6
PF3D7_0906200	conserved Plasmodium protein, unknown function	6
PF3D7_0906300	Maf-like protein, putative	6
PF3D7_0906500	arginase	6
PF3D7_0907600	translation initiation factor SUI1, putative	6
PF3D7_0907700	proteasome activator 28	6
PF3D7_0908000	plasma membrane protein 1, putative	6
PF3D7_0909800	small nuclear ribonucleoprotein Sm D3, putative	6
PF3D7_0909900	helicase SKI2W, putative	6
PF3D7_0910100	exportin-7, putative	6
PF3D7_0910500	DNA repair protein REV1, putative	6
PF3D7_0910800	cytosolic Fe-S cluster assembly factor NBP35, putative	6
PF3D7_0912400	alkaline phosphatase, putative	6
PF3D7_0912500	SAP domain-containing protein, putative	6
PF3D7_0913200	elongation factor 1-beta	6
PF3D7_0914200	phospholipid or glycerol acyltransferase, putative	6
PF3D7_0914300	met-10+ like protein, putative	6
PF3D7_0914600	transcription elongation factor 1, putative	6
PF3D7_0914700	major facilitator superfamily-related transporter, putative	6
PF3D7_0915100	SUMO-conjugating enzyme UBC9	6
PF3D7_0915900	conserved Plasmodium protein, unknown function	6
PF3D7_0916100	thioredoxin 3	6
PF3D7_0916400	conserved Plasmodium protein, unknown function	6
PF3D7_0916600	methyltransferase, putative	6
PF3D7_0918100	cytochrome b5-like heme/steroid binding protein, putative	6
PF3D7_0918300	eukaryotic translation initiation factor 3 subunit F, putative	6
PF3D7_0918700	conserved Plasmodium protein, unknown function	6
PF3D7_0919000	nucleosome assembly protein	6
PF3D7_0919100	DnaJ protein, putative	6
PF3D7_0919900	regulator of chromosome condensation-PP1-interacting protein	6
PF3D7_0920300	conserved Plasmodium protein, unknown function	6
PF3D7_0921600	tetratricopeptide repeat protein, putative	6
PF3D7_0921800	ribosome production factor 1, putative	6
PF3D7_0921900	conserved Plasmodium protein, unknown function	6
PF3D7_0922100	ubiquitin-like protein, putative	6
PF3D7_0922200	S-adenosylmethionine synthetase	6
PF3D7_0923200	nitric oxide synthase, putative	6
PF3D7_0923900	polyadenylate-binding protein 2, putative	6
PF3D7_0924200	heptatricopeptide repeat-containing protein, putative	6
PF3D7_0924700	splicing factor 3A subunit 3, putative	6
PF3D7_0925800	regulator of nonsense transcripts 2, putative	6
PF3D7_0926100	protein kinase, putative	6
PF3D7_0926400	monocarboxylate transporter, putative	6
PF3D7_0928500	conserved Plasmodium protein, unknown function	6
PF3D7_0929200	RNA-binding protein, putative	6
PF3D7_0929800	conserved Plasmodium protein, unknown function	6
PF3D7_0930500	diacylglycerol kinase, putative	6
PF3D7_0930700	conserved Plasmodium protein, unknown function	6
PF3D7_0931000	elongation factor Tu, putative	6
PF3D7_0931100	nucleolar protein Nop52, putative	6
PF3D7_0931200	selenoprotein	6
PF3D7_0931500	conserved Plasmodium protein, unknown function	6
PF3D7_0931800	proteasome subunit beta type-6, putative	6
PF3D7_0932800	importin alpha re-exporter, putative	6
PF3D7_0933000	CSTF domain-containing protein, putative	6
PF3D7_0933500	gamma-tubulin complex component, putative	6
PF3D7_0934500	V-type proton ATPase subunit E, putative	6
PF3D7_0934700	UBX domain-containing protein, putative	6
PF3D7_0935500	Plasmodium exported protein, unknown function	6
PF3D7_0935600	gametocytogenesis-implicated protein	6
PF3D7_0935700	Plasmodium exported protein, unknown function	6
PF3D7_0936200	Plasmodium exported protein (hyp11), unknown function	6
PF3D7_0936500	virulence-associated protein 1	6
PF3D7_1000600	rifin	6
PF3D7_1001400	exported lipase 1	6
PF3D7_1001800	Plasmodium exported protein (PHISTc), unknown function	6
PF3D7_1001900	Plasmodium exported protein (hyp16), unknown function	6
PF3D7_1002100	EMP1-trafficking protein	6
PF3D7_1002200	tryptophan-rich antigen 3	6
PF3D7_1002600	conserved Plasmodium protein, unknown function	6
PF3D7_1002900	conserved Plasmodium protein, unknown function	6
PF3D7_1003300	N-terminal acetyltransferase A complex catalytic subunit ARD1, putative	6
PF3D7_1003700	MKT1 domain-containing protein, putative	6
PF3D7_1003800	U5 small nuclear ribonucleoprotein component, putative	6
PF3D7_1004100	conserved Plasmodium protein, unknown function	6
PF3D7_1004300	E3 ubiquitin-protein ligase, putative	6
PF3D7_1004400	RNA-binding protein, putative	6
PF3D7_1005000	methionine--tRNA ligase, putative	6
PF3D7_1005100	U3 small nucleolar RNA-associated protein 25, putative	6
PF3D7_1005400	conserved Plasmodium protein, unknown function	6
PF3D7_1005500	regulator of nonsense transcripts 1, putative	6
PF3D7_1006600	phosducin-like protein 3, putative	6
PF3D7_1006900	PPPDE peptidase, putative	6
PF3D7_1007700	AP2 domain transcription factor AP2-I	6
PF3D7_1007900	eukaryotic translation initiation factor 3 subunit D, putative	6
PF3D7_1008100	PHD finger protein PHD1	6
PF3D7_1008400	26S protease regulatory subunit 4, putative	6
PF3D7_1008500	protein GPR89, putative	6
PF3D7_1008800	nucleolar protein 5, putative	6
PF3D7_1009400	zinc finger protein, putative	6
PF3D7_1010200	DNA2/NAM7 helicase, putative	6
PF3D7_1010300	succinate dehydrogenase subunit 4, putative	6
PF3D7_1010700	dolichyl-phosphate-mannose--protein mannosyltransferase, putative	6
PF3D7_1011200	BET1-like protein, putative	6
PF3D7_1011400	proteasome subunit beta type-5	6
PF3D7_1011700	DNA repair protein RAD23, putative	6
PF3D7_1011800	PRE-binding protein	6
PF3D7_1012000	RING zinc finger protein, putative	6
PF3D7_1012400	hypoxanthine-guanine phosphoribosyltransferase	6
PF3D7_1012600	GMP synthase [glutamine-hydrolyzing]	6
PF3D7_1012900	autophagy-related protein 18	6
PF3D7_1013400	conserved Plasmodium protein, unknown function	6
PF3D7_1014600	transcriptional coactivator ADA2	6
PF3D7_1016200	Rab3 GTPase-activating protein non-catalytic subunit, putative	6
PF3D7_1016400	serine/threonine protein kinase, FIKK family	6
PF3D7_1016600	Plasmodium exported protein (PHISTc), unknown function	6
PF3D7_1016700	Plasmodium exported protein (PHISTc), unknown function	6
PF3D7_1016800	Plasmodium exported protein (PHISTc), unknown function	6
PF3D7_1017400	phosphomannomutase, putative	6
PF3D7_1017600	conserved Plasmodium protein, unknown function	6
PF3D7_1018300	peptidase, putative	6
PF3D7_1018600	tRNA wybutosine-synthesizing protein, putative	6
PF3D7_1019000	eukaryotic translation initiation factor subunit eIF2A, putative	6
PF3D7_1019400	60S ribosomal protein L30e, putative	6
PF3D7_1020900	ADP-ribosylation factor 1	6
PF3D7_1021400	endomembrane protein 70, putative	6
PF3D7_1021500	ATP-dependent RNA helicase ROK1, putative	6
PF3D7_1021700	VPS13 domain-containing protein, putative	6
PF3D7_1022900	CDGSH iron-sulfur domain-containing protein, putative	6
PF3D7_1024000	conserved Plasmodium protein, unknown function	6
PF3D7_1024200	RNA-binding protein, putative	6
PF3D7_1024800	exported protein 3	6
PF3D7_1025100	glutamine--fructose-6-phosphate aminotransferase [isomerizing], putative	6
PF3D7_1026100	conserved Plasmodium protein, unknown function	6
PF3D7_1026800	40S ribosomal protein S2	6
PF3D7_1027100	U3 small nucleolar ribonucleoprotein protein MPP10, putative	6
PF3D7_1027900	palmitoyltransferase DHHC10, putative	6
PF3D7_1028300	rRNA-processing protein EBP2, putative	6
PF3D7_1030100	pre-mRNA-splicing factor ATP-dependent RNA helicase PRP22, putative	6
PF3D7_1030400	conserved protein, unknown function	6
PF3D7_1030600	tRNA N6-adenosine threonylcarbamoyltransferase	6
PF3D7_1031100	conserved Plasmodium protein, unknown function	6
PF3D7_1031300	SAE2 domain-containing protein, putative	6
PF3D7_1031500	DEAD/DEAH box helicase, putative	6
PF3D7_1031700	protein phosphatase inhibitor 3	6
PF3D7_1032100	mRNA-decapping enzyme subunit 1, putative	6
PF3D7_1032500	DER1-like protein, putative	6
PF3D7_1034900	methionine--tRNA ligase	6
PF3D7_1035800	probable protein, unknown function	6
PF3D7_1036700	phosducin-like protein 2, putative	6
PF3D7_1036900	conserved Plasmodium protein, unknown function	6
PF3D7_1038500	Plasmodium exported protein, unknown function	6
PF3D7_1038800	RESA-like protein with PHIST and DnaJ domains	6
PF3D7_1038900	esterase, putative	6
PF3D7_1039000	serine/threonine protein kinase, FIKK family	6
PF3D7_1102700	early transcribed membrane protein 11.1	6
PF3D7_1102800	early transcribed membrane protein 11.2	6
PF3D7_1103100	60S acidic ribosomal protein P1, putative	6
PF3D7_1103200	tRNA Glycine	6
PF3D7_1103600	actin-like protein, putative	6
PF3D7_1103700	casein kinase II beta chain	6
PF3D7_1104000	phenylalanine--tRNA ligase beta subunit	6
PF3D7_1105400	40S ribosomal protein S4, putative	6
PF3D7_1105700	tRNA-splicing ligase RtcB, putative	6
PF3D7_1105800	conserved Apicomplexan protein, unknown function	6
PF3D7_1106000	RuvB-like helicase 2	6
PF3D7_1107300	polyadenylate-binding protein-interacting protein 1, putative	6
PF3D7_1107700	pescadillo homolog	6
PF3D7_1108000	IWS1-like protein, putative	6
PF3D7_1108400	casein kinase 2, alpha subunit	6
PF3D7_1108600	endoplasmic reticulum-resident calcium binding protein	6
PF3D7_1108700	heat shock protein J2	6
PF3D7_1109400	essential nuclear protein 1, putative	6
PF3D7_1109800	small nucleolar RNA snoR12	6
PF3D7_1110200	pre-mRNA-processing factor 6, putative	6
PF3D7_1110400	RNA-binding protein, putative	6
PF3D7_1111000	tRNA m5C-methyltransferase, putative	6
PF3D7_1113200	conserved Plasmodium protein, unknown function	6
PF3D7_1113400	ubiquitin domain-containing protein DSK2, putative	6
PF3D7_1114500	conserved Plasmodium protein, unknown function	6
PF3D7_1115100	conserved protein, unknown function	6
PF3D7_1115300	cysteine proteinase falcipain 2b	6
PF3D7_1115400	cysteine proteinase falcipain 3	6
PF3D7_1115500	AP2 domain transcription factor, putative	6
PF3D7_1115700	cysteine proteinase falcipain 2a	6
PF3D7_1116400	guanine nucleotide-exchange factor SEC12	6
PF3D7_1116600	dolichyl-diphosphooligosaccharide--protein glycosyltransferase subunit STT3, putative	6
PF3D7_1116700	dipeptidyl aminopeptidase 1	6
PF3D7_1117300	conserved protein, unknown function	6
PF3D7_1117700	GTP-binding nuclear protein RAN/TC4	6
PF3D7_1118000	conserved Plasmodium protein, unknown function	6
PF3D7_1118200	heat shock protein 90, putative	6
PF3D7_1118300	insulinase, putative	6
PF3D7_1118600	histone acetyltransferase MYST	6
PF3D7_1119100	tRNA m(1)G methyltransferase, putative	6
PF3D7_1119300	splicing factor U2AF small subunit, putative	6
PF3D7_1119400	ubiquitin-protein ligase, putative	6
PF3D7_1119800	alternative splicing factor ASF-1, putative	6
PF3D7_1119900	protein transport protein SEC16, putative	6
PF3D7_1120000	conserved protein, unknown function	6
PF3D7_1120300	CorA-like Mg2+ transporter protein, putative	6
PF3D7_1120500	tRNA nucleotidyltransferase, putative	6
PF3D7_1120700	conserved Plasmodium protein, unknown function	6
PF3D7_1121700	protein GCN20	6
PF3D7_1122400	conserved Plasmodium protein, unknown function	6
PF3D7_1123000	conserved Plasmodium protein, unknown function	6
PF3D7_1123100	calcium-dependent protein kinase 7	6
PF3D7_1123400	eukaryotic peptide chain release factor GTP-binding subunit, putative	6
PF3D7_1124000	endoplasmic reticulum oxidoreductin, putative	6
PF3D7_1124100	BEACH domain-containing protein, putative	6
PF3D7_1124200	thioredoxin-like protein, putative	6
PF3D7_1124300	conserved protein, unknown function	6
PF3D7_1124700	GrpE protein homolog, mitochondrial, putative	6
PF3D7_1125300	DNA-directed RNA polymerase	6
PF3D7_1125400	mitochondrial import inner membrane translocase subunit TIM44, putative	6
PF3D7_1125700	kelch domain-containing protein, putative	6
PF3D7_1125800	kelch domain-containing protein, putative	6
PF3D7_1126100	autophagy-related protein 7, putative	6
PF3D7_1126200	40S ribosomal protein S18, putative	6
PF3D7_1126300	DnaJ protein, putative	6
PF3D7_1126400	mediator of RNA polymerase II transcription subunit 21, putative	6
PF3D7_1126600	steryl ester hydrolase, putative	6
PF3D7_1127000	protein phosphatase, putative	6
PF3D7_1127300	tRNA (guanine-N(7)-)-methyltransferase, putative	6
PF3D7_1127600	CRAL/TRIO domain-containing protein, putative	6
PF3D7_1127900	conserved Plasmodium protein, unknown function	6
PF3D7_1128100	prefoldin subunit 5, putative	6
PF3D7_1129100	parasitophorous vacuolar protein 1	6
PF3D7_1129900	major facilitator superfamily-related transporter, putative	6
PF3D7_1130100	60S ribosomal protein L38	6
PF3D7_1130200	60S ribosomal protein P0	6
PF3D7_1130400	26S protease regulatory subunit 6A, putative	6
PF3D7_1130700	structural maintenance of chromosomes protein 1, putative	6
PF3D7_1130900	conserved Plasmodium protein, unknown function	6
PF3D7_1132000	ubiquitin-like protein, putative	6
PF3D7_1132200	T-complex protein 1 subunit alpha	6
PF3D7_1132400	conserved Plasmodium membrane protein, unknown function	6
PF3D7_1132900	glycine cleavage system H protein	6
PF3D7_1133100	conserved Plasmodium protein, unknown function	6
PF3D7_1133600	conserved Plasmodium protein, unknown function	6
PF3D7_1133700	FHA domain-containing protein, putative	6
PF3D7_1133800	RNA (uracil-5-)methyltransferase, putative	6
PF3D7_1134000	heat shock protein 70	6
PF3D7_1134100	protein disulfide-isomerase, putative	6
PF3D7_1134200	conserved Plasmodium protein, unknown function	6
PF3D7_1134500	alpha/beta hydrolase, putative	6
PF3D7_1135300	conserved Plasmodium membrane protein, unknown function	6
PF3D7_1135900	3-oxo-5-alpha-steroid 4-dehydrogenase, putative	6
PF3D7_1136300	tudor staphylococcal nuclease	6
PF3D7_1136400	signal recognition particle subunit SRP72, putative	6
PF3D7_1137400	UVB-resistance protein UVR8 homologue	6
PF3D7_1138500	protein phosphatase PPM2	6
PF3D7_1139300	AP2 domain transcription factor, putative	6
PF3D7_1140100	V-type proton ATPase subunit F, putative	6
PF3D7_1140200	conserved Plasmodium protein, unknown function	6
PF3D7_1142400	coproporphyrinogen-III oxidase	6
PF3D7_1142500	60S ribosomal protein L28	6
PF3D7_1142600	60S ribosomal protein L35ae, putative	6
PF3D7_1143300	DNA-directed RNA polymerases I and III subunit RPAC1, putative	6
PF3D7_1143800	oocyst capsule protein Cap93, putative	6
PF3D7_1143900	ATP-dependent (S)-NAD(P)H-hydrate dehydratase, putative	6
PF3D7_1144000	40S ribosomal protein S21	6
PF3D7_1144500	SUMO-activating enzyme subunit 1	6
PF3D7_1144600	transcription initiation factor IIF subunit beta, putative	6
PF3D7_1145100	coatomer subunit gamma, putative	6
PF3D7_1145400	dynamin-like protein	6
PF3D7_1145600	TMEM65 domain-containing protein, putative	6
PF3D7_1145800	conserved Plasmodium protein, unknown function	6
PF3D7_1146200	conserved Plasmodium protein, unknown function	6
PF3D7_1148100	non-coding RNA	6
PF3D7_1148600	18S ribosomal RNA	6
PF3D7_1148700	Plasmodium exported protein (PHISTc), unknown function	6
PF3D7_1149200	ring-infected erythrocyte surface antigen	6
PF3D7_1200900	Plasmodium exported protein (PHISTc), unknown function	6
PF3D7_1201100	RESA-like protein with PHIST and DnaJ domains	6
PF3D7_1201200	Plasmodium exported protein (PHISTa-like), unknown function	6
PF3D7_1201300	liver stage associated protein 1	6
PF3D7_1201400	Plasmodium exported protein, unknown function	6
PF3D7_1201900	conserved protein, unknown function	6
PF3D7_1202600	nuclear export mediator factor NEMF, putative	6
PF3D7_1202700	AATF domain-containing protein, putative	6
PF3D7_1202900	high mobility group protein B1	6
PF3D7_1203600	cytochrome c1 heme lyase, putative	6
PF3D7_1205400	kelch domain-containing protein, putative	6
PF3D7_1205800	high mobility group protein B3, putative	6
PF3D7_1205900	conserved protein, unknown function	6
PF3D7_1206000	shewanella-like protein phosphatase 2	6
PF3D7_1206800	conserved Plasmodium protein, unknown function	6
PF3D7_1208800	zinc finger protein, putative	6
PF3D7_1210000	50S ribosomal protein L1, apicoplast, putative	6
PF3D7_1210700	conserved Plasmodium protein, unknown function	6
PF3D7_1211400	heat shock protein DNAJ homologue Pfj4	6
PF3D7_1211800	polyubiquitin	6
PF3D7_1212500	glycerol-3-phosphate 1-O-acyltransferase	6
PF3D7_1212700	eukaryotic translation initiation factor 3 subunit A, putative	6
PF3D7_1212900	bromodomain protein 2, putative	6
PF3D7_1213100	U1 spliceosomal RNA	6
PF3D7_1213800	proline--tRNA ligase	6
PF3D7_1213900	W2 domain-containing protein, putative	6
PF3D7_1216300	signal recognition particle subunit SRP19	6
PF3D7_1216900	DNA-binding chaperone, putative	6
PF3D7_1217500	conserved Plasmodium protein, unknown function	6
PF3D7_1218200	symplekin domain-containing protein, putative	6
PF3D7_1218300	AP-2 complex subunit mu	6
PF3D7_1218400	triose or hexose phosphate/phosphate translocator, putative	6
PF3D7_1218500	dynamin-like protein, putative	6
PF3D7_1219000	formin 2	6
PF3D7_1219100	clathrin heavy chain, putative	6
PF3D7_1219600	phospholipid-transporting ATPase 2	6
PF3D7_1220100	pre-mRNA-processing factor 17, putative	6
PF3D7_1221900	conserved Plasmodium membrane protein, unknown function	6
PF3D7_1222300	endoplasmin, putative	6
PF3D7_1222500	diphthine--ammonia ligase, putative	6
PF3D7_1222900	conserved Plasmodium protein, unknown function	6
PF3D7_1223200	nucleus export protein BRR6, putative	6
PF3D7_1223400	phospholipid-transporting ATPase, putative	6
PF3D7_1223500	conserved Plasmodium protein, unknown function	6
PF3D7_1223700	vacuolar iron transporter	6
PF3D7_1223800	citrate/oxoglutarate carrier protein, putative	6
PF3D7_1224300	polyadenylate-binding protein 1, putative	6
PF3D7_1224400	WD repeat-containing protein, putative	6
PF3D7_1225200	DNA-binding protein, putative	6
PF3D7_1225500	small subunit rRNA processing factor, putative	6
PF3D7_1225600	conserved Plasmodium protein, unknown function	6
PF3D7_1226300	haloacid dehalogenase-like hydrolase, putative	6
PF3D7_1226400	regulator of MON1-CCZ1 complex, putative	6
PF3D7_1226800	ataxin-3, putative	6
PF3D7_1226900	parasitophorous vacuolar protein 2	6
PF3D7_1227700	protein KIC2	6
PF3D7_1227800	elongator complex protein 3, putative	6
PF3D7_1228300	NIMA related kinase 1	6
PF3D7_1228800	WD repeat-containing protein, putative	6
PF3D7_1229200	non-coding RNA	6
PF3D7_1229500	T-complex protein 1 subunit gamma	6
PF3D7_1230700	protein transport protein SEC13	6
PF3D7_1230800	pre-mRNA-splicing regulator WTAP, putative	6
PF3D7_1231200	conserved Plasmodium protein, unknown function	6
PF3D7_1231400	membrane protein ICM1	6
PF3D7_1231500	mitosis protein dim1, putative	6
PF3D7_1231600	pre-mRNA-splicing factor ATP-dependent RNA helicase PRP2, putative	6
PF3D7_1232300	cytochrome b5, putative	6
PF3D7_1232900	nucleotidyltransferase, putative	6
PF3D7_1233400	conserved Plasmodium membrane protein, unknown function	6
PF3D7_1233600	asparagine and aspartate rich protein 1	6
PF3D7_1233800	conserved protein, unknown function	6
PF3D7_1234100	bromodomain protein 5	6
PF3D7_1234800	splicing factor 3B subunit 3, putative	6
PF3D7_1235300	CCR4-NOT transcription complex subunit 4, putative	6
PF3D7_1235700	ATP synthase subunit beta, mitochondrial	6
PF3D7_1237000	SUMO-activating enzyme subunit 2	6
PF3D7_1237600	periodic tryptophan protein 1, putative	6
PF3D7_1237700	conserved protein, unknown function	6
PF3D7_1237800	ubiquitin-like modifier HUB1, putative	6
PF3D7_1238100	calcyclin binding protein, putative	6
PF3D7_1238500	conserved Plasmodium protein, unknown function	6
PF3D7_1238900	protein kinase 2	6
PF3D7_1239000	HD superfamily phosphohydrolase protein, putative	6
PF3D7_1239800	conserved Plasmodium protein, unknown function	6
PF3D7_1240000	3-hydroxyisobutyryl-CoA hydrolase, putative	6
PF3D7_1240100	early transcribed membrane protein 12	6
PF3D7_1241200	conserved Plasmodium protein, unknown function	6
PF3D7_1241900	tetratricopeptide repeat protein, putative	6
PF3D7_1242000	sulfhydryl oxidase, putative	6
PF3D7_1242900	mitochondrial import inner membrane translocase subunit TIM13, putative	6
PF3D7_1243600	translation initiation factor SUI1, putative	6
PF3D7_1244200	RNA polymerase II transcription factor B subunit 2, putative	6
PF3D7_1244300	ACEA small nucleolar RNA U3	6
PF3D7_1244400	RNA-binding protein, putative	6
PF3D7_1244600	ADP-ribosylation factor GTPase-activating protein 1	6
PF3D7_1246100	delta-aminolevulinic acid synthetase	6
PF3D7_1246500	methyltransferase, putative	6
PF3D7_1248300	conserved protein, unknown function	6
PF3D7_1248900	26S protease regulatory subunit 8, putative	6
PF3D7_1249800	THO complex subunit 2, putative	6
PF3D7_1250200	CSC1-like protein, putative	6
PF3D7_1250900	conserved protein, unknown function	6
PF3D7_1251100	conserved Plasmodium protein, unknown function	6
PF3D7_1251400	conserved Plasmodium protein, unknown function	6
PF3D7_1251800	conserved Plasmodium protein, unknown function	6
PF3D7_1251900	tRNA Valine	6
PF3D7_1252300	conserved Plasmodium protein, unknown function	6
PF3D7_1252600	esterase, putative	6
PF3D7_1252800	Plasmodium exported protein (PHISTb), unknown function	6
PF3D7_1252900	Plasmodium exported protein, unknown function	6
PF3D7_1301400	Plasmodium exported protein (hyp12), unknown function	6
PF3D7_1301500	Plasmodium exported protein (PHISTa), unknown function	6
PF3D7_1302000	EMP1-trafficking protein	6
PF3D7_1302300	Plasmodium exported protein, unknown function	6
PF3D7_1302500	AAA domain-containing protein, putative	6
PF3D7_1302600	deoxyhypusine hydroxylase	6
PF3D7_1302800	40S ribosomal protein S7, putative	6
PF3D7_1303400	LisH domain-containing protein, putative	6
PF3D7_1303600	conserved Plasmodium protein, unknown function	6
PF3D7_1303800	conserved Plasmodium protein, unknown function	6
PF3D7_1304800	small nucleolar RNA snoR16	6
PF3D7_1305300	translational activator GCN1, putative	6
PF3D7_1305700	conserved Plasmodium protein, unknown function	6
PF3D7_1306400	26S protease regulatory subunit 10B, putative	6
PF3D7_1306800	RED-like protein, putative	6
PF3D7_1307600	DNA-directed RNA polymerase subunit alpha, putative	6
PF3D7_1308200	carbamoyl phosphate synthetase	6
PF3D7_1309000	conserved protein, unknown function	6
PF3D7_1309100	60S ribosomal protein L24, putative	6
PF3D7_1309300	U4/U6 small nuclear ribonucleoprotein PRP3, putative	6
PF3D7_1310300	zinc finger protein, putative	6
PF3D7_1310400	conserved Plasmodium protein, unknown function	6
PF3D7_1310900	ribosomal protein S15, mitochondrial, putative	6
PF3D7_1311000	protein ISD11	6
PF3D7_1311300	ATP synthase subunit gamma, mitochondrial	6
PF3D7_1311500	26S protease regulatory subunit 7, putative	6
PF3D7_1311700	cytochrome c, putative	6
PF3D7_1311800	M1-family alanyl aminopeptidase	6
PF3D7_1311900	V-type proton ATPase catalytic subunit A	6
PF3D7_1312500	conserved Plasmodium protein, unknown function	6
PF3D7_1312600	2-oxoisovalerate dehydrogenase subunit alpha, mitochondrial, putative	6
PF3D7_1312700	conserved Plasmodium protein, unknown function	6
PF3D7_1312900	eukaryotic translation initation factor 4 gamma	6
PF3D7_1314100	conserved Plasmodium protein, unknown function	6
PF3D7_1314200	telomerase reverse transcriptase	6
PF3D7_1315000	conserved protein, unknown function	6
PF3D7_1315400	zinc finger (CCCH type) protein, putative	6
PF3D7_1315700	tRNA (adenine(58)-N(1))-methyltransferase catalytic subunit TRM61, putative	6
PF3D7_1316100	inositol polyphosphate kinase, putative	6
PF3D7_1316600	choline-phosphate cytidylyltransferase	6
PF3D7_1316900	conserved protein, unknown function	6
PF3D7_1317000	U4/U6.U5 tri-snRNP-associated protein 2, putative	6
PF3D7_1317700	conserved Plasmodium protein, unknown function	6
PF3D7_1317900	nucleolar complex protein 4, putative	6
PF3D7_1318100	ferredoxin	6
PF3D7_1318200	glycerol-3-phosphate 1-O-acyltransferase	6
PF3D7_1319300	tRNA (guanine(26)-N(2))-dimethyltransferase, putative	6
PF3D7_1319500	conserved protein, unknown function	6
PF3D7_1319900	conserved Plasmodium protein, unknown function	6
PF3D7_1320200	TBC domain protein, putative	6
PF3D7_1321100	protein kinase domain-containing protein, putative	6
PF3D7_1322100	histone-lysine N-methyltransferase SET2	6
PF3D7_1322200	TOG domain-containing protein, putative	6
PF3D7_1322400	conserved Plasmodium protein, unknown function	6
PF3D7_1323200	V-type proton ATPase subunit G, putative	6
PF3D7_1323600	conserved protein, unknown function	6
PF3D7_1325100	phosphoribosylpyrophosphate synthetase	6
PF3D7_1325800	conserved Plasmodium protein, unknown function	6
PF3D7_1327200	ribonuclease P protein subunit RPR2, putative	6
PF3D7_1327600	nicotinamide/nicotinic acid mononucleotide adenylyltransferase	6
PF3D7_1327700	regulator of nonsense transcripts 3B, putative	6
PF3D7_1327800	ribose-phosphate pyrophosphokinase, putative	6
PF3D7_1328100	proteasome subunit beta type-7, putative	6
PF3D7_1328500	alpha/beta-hydrolase, putative	6
PF3D7_1328600	conserved Plasmodium protein, unknown function	6
PF3D7_1328700	Plasmodium RNA of unknown function RUF1	6
PF3D7_1329400	AMP deaminase	6
PF3D7_1329800	conserved Plasmodium protein, unknown function	6
PF3D7_1330400	ER lumen protein retaining receptor 1, putative	6
PF3D7_1330800	RNA-binding protein, putative	6
PF3D7_1331300	signal peptidase complex catalytic subunit SEC11	6
PF3D7_1331500	conserved Plasmodium protein, unknown function	6
PF3D7_1331700	glutamine--tRNA ligase, putative	6
PF3D7_1332700	ATP-dependent RNA helicase DBP8, putative	6
PF3D7_1333100	conserved Plasmodium protein, unknown function	6
PF3D7_1333600	U3 small nucleolar RNA-associated protein 4, putative	6
PF3D7_1333700	histone H3-like centromeric protein CSE4	6
PF3D7_1333800	Voldacs domain-containing protein, putative	6
PF3D7_1333900	conserved Plasmodium protein, unknown function	6
PF3D7_1334200	chaperone binding protein, putative	6
PF3D7_1336800	nuclear movement protein, putative	6
PF3D7_1337800	calcium-dependent protein kinase 5	6
PF3D7_1337900	conserved Plasmodium protein, unknown function	6
PF3D7_1338700	conserved protein, unknown function	6
PF3D7_1338900	serine/threonine protein kinase, putative	6
PF3D7_1339000	conserved Plasmodium protein, unknown function	6
PF3D7_1339100	tRNA Methionine	6
PF3D7_1339900	ABC transporter B family member 5, putative	6
PF3D7_1340600	RNA lariat debranching enzyme, putative	6
PF3D7_1341900	V-type proton ATPase subunit D, putative	6
PF3D7_1342000	40S ribosomal protein S6	6
PF3D7_1342400	casein kinase II beta chain	6
PF3D7_1342500	sporozoite protein essential for cell traversal	6
PF3D7_1342700	DNA-directed RNA polymerases I, II, and III subunit RPABC4, putative	6
PF3D7_1343200	tRNA guanosine-2'-O-methyltransferase, putative	6
PF3D7_1343400	DNA repair protein RAD5, putative	6
PF3D7_1343500	conserved protein, unknown function	6
PF3D7_1343700	kelch protein K13	6
PF3D7_1343800	conserved Plasmodium protein, unknown function	6
PF3D7_1343900	U4/U6 small nuclear ribonucleoprotein PRP4, putative	6
PF3D7_1344200	endoplasmic reticulum chaperone GRP170	6
PF3D7_1344400	conserved Plasmodium protein, unknown function	6
PF3D7_1344800	aspartate carbamoyltransferase	6
PF3D7_1344900	conserved Plasmodium protein, unknown function	6
PF3D7_1345500	ubiquitin-conjugating enzyme E2	6
PF3D7_1345800	conserved Plasmodium protein, unknown function	6
PF3D7_1346100	protein transport protein SEC61 subunit alpha	6
PF3D7_1346200	nuclear import protein MOG1, putative	6
PF3D7_1346300	DNA/RNA-binding protein Alba 2	6
PF3D7_1346400	VPS13 domain-containing protein, putative	6
PF3D7_1347400	conserved Plasmodium protein, unknown function	6
PF3D7_1347600	conserved protein, unknown function	6
PF3D7_1347700	ethanolamine-phosphate cytidylyltransferase	6
PF3D7_1349200	glutamate--tRNA ligase, putative	6
PF3D7_1349400	cytidine and deoxycytidylate deaminase, putative	6
PF3D7_1349500	conserved Plasmodium protein, unknown function	6
PF3D7_1349600	conserved Plasmodium protein, unknown function	6
PF3D7_1349800	GPN-loop GTPase, putative	6
PF3D7_1350500	conserved Plasmodium protein, unknown function	6
PF3D7_1350700	N6-adenine-specific methylase, putative	6
PF3D7_1350900	AP2 domain transcription factor AP2-O4, putative	6
PF3D7_1351000	phosphatidylinositol transfer protein, putative	6
PF3D7_1351400	60S ribosomal protein L17, putative	6
PF3D7_1352100	ABC transporter B family member 6, putative	6
PF3D7_1352200	U3 small nucleolar RNA-associated protein 15, putative	6
PF3D7_1352300	conserved Plasmodium protein, unknown function	6
PF3D7_1352900	Plasmodium exported protein, unknown function	6
PF3D7_1353000	tryptophan-rich protein, pseudogene	6
PF3D7_1353100	Plasmodium exported protein, unknown function	6
PF3D7_1353200	membrane associated histidine-rich protein 2	6
PF3D7_1353300	conserved Plasmodium protein, unknown function	6
PF3D7_1353900	proteasome subunit alpha type-7, putative	6
PF3D7_1354200	phosphoinositide phosphatase SAC1	6
PF3D7_1354300	large subunit rRNA methyltransferase, putative	6
PF3D7_1354500	adenylosuccinate synthetase	6
PF3D7_1354600	60S ribosomal protein L7-2, putative	6
PF3D7_1355900	RWD domain-containing protein, putative	6
PF3D7_1356600	regulator of chromosome condensation, putative	6
PF3D7_1356700	DnaJ protein, putative	6
PF3D7_1357000	elongation factor 1-alpha	6
PF3D7_1357100	elongation factor 1-alpha	6
PF3D7_1357200	glutamate--tRNA ligase	6
PF3D7_1358100	Sas10 domain-containing protein, putative	6
PF3D7_1358700	YOP1-like protein, putative	6
PF3D7_1358800	40S ribosomal protein S15	6
PF3D7_1359400	CUGBP Elav-like family member 1	6
PF3D7_1359800	ADP-ribosylation factor, putative	6
PF3D7_1359900	conserved Plasmodium membrane protein, unknown function	6
PF3D7_1360700	E3 SUMO-protein ligase PIAS, putative	6
PF3D7_1361100	protein transport protein Sec24A	6
PF3D7_1361600	Fe-S assembly protein IscX, putative	6
PF3D7_1363700	protein AMR1	6
PF3D7_1364200	nucleoporin NUP205, putative	6
PF3D7_1364300	pre-mRNA-splicing factor ATP-dependent RNA helicase PRP16	6
PF3D7_1364500	exosome complex component RRP45, putative	6
PF3D7_1365800	conserved Plasmodium protein, unknown function	6
PF3D7_1366000	conserved Plasmodium protein, unknown function	6
PF3D7_1366200	conserved protein, unknown function	6
PF3D7_1366600	signal recognition particle receptor subunit alpha, putative	6
PF3D7_1366900	conserved protein, unknown function	6
PF3D7_1367300	conserved Plasmodium protein, unknown function	6
PF3D7_1367500	NADH-cytochrome b5 reductase, putative	6
PF3D7_1368300	conserved Plasmodium protein, unknown function	6
PF3D7_1368400	ribosomal protein L1, putative	6
PF3D7_1368900	conserved protein, unknown function	6
PF3D7_1369100	conserved Plasmodium protein, unknown function	6
PF3D7_1369300	conserved Plasmodium protein, unknown function	6
PF3D7_1369400	conserved Plasmodium protein, unknown function	6
PF3D7_1369500	conserved protein, unknown function	6
PF3D7_1369700	U2 small nuclear ribonucleoprotein A', putative	6
PF3D7_1369800	tRNA Arginine	6
PF3D7_1370500	non-coding RNA	6
PF3D7_1371000	18S ribosomal RNA	6
PF3D7_1372200	histidine-rich protein III	6
PF3D7_1401100	DnaJ protein, putative	6
PF3D7_1401200	Plasmodium exported protein, unknown function	6
PF3D7_1401300	epoxide hydrolase 2	6
PF3D7_1401700	conserved Plasmodium protein, unknown function	6
PF3D7_1402300	26S proteasome regulatory subunit RPN6	6
PF3D7_1402400	zinc finger protein, putative	6
PF3D7_1402800	conserved Plasmodium protein, unknown function	6
PF3D7_1404200	conserved Plasmodium protein, unknown function	6
PF3D7_1404800	conserved Plasmodium protein, unknown function	6
PF3D7_1405700	RING zinc finger protein, putative	6
PF3D7_1405800	ribosome biogenesis protein BOP1, putative	6
PF3D7_1405900	RNA-binding protein, putative	6
PF3D7_1406200	transcription elongation factor SPT6, putative	6
PF3D7_1406600	ATP-dependent Clp protease regulatory subunit ClpC	6
PF3D7_1407200	conserved Plasmodium protein, unknown function	6
PF3D7_1407300	pre-mRNA-splicing factor 38B, putative	6
PF3D7_1407400	conserved Plasmodium protein, unknown function	6
PF3D7_1407500	multifunctional methyltransferase subunit TRM112, putative	6
PF3D7_1407800	plasmepsin IV	6
PF3D7_1407900	plasmepsin I	6
PF3D7_1408000	plasmepsin II	6
PF3D7_1408100	plasmepsin III	6
PF3D7_1408200	AP2 domain transcription factor AP2-G2	6
PF3D7_1408500	conserved Plasmodium protein, unknown function	6
PF3D7_1408600	40S ribosomal protein S8e, putative	6
PF3D7_1408700	conserved protein, unknown function	6
PF3D7_1410000	ER membrane protein complex subunit 2, putative	6
PF3D7_1410200	CTP synthase	6
PF3D7_1410300	WD repeat-containing protein, putative	6
PF3D7_1410600	eukaryotic translation initiation factor 2 subunit gamma, putative	6
PF3D7_1410900	ribosome maturation protein SBDS, putative	6
PF3D7_1411100	conserved Plasmodium membrane protein, unknown function	6
PF3D7_1411200	rhomboid protease ROM8	6
PF3D7_1412300	nuclear transport factor 2, putative	6
PF3D7_1412800	glycylpeptide N-tetradecanoyltransferase	6
PF3D7_1413700	conserved Plasmodium protein, unknown function	6
PF3D7_1413900	DnaJ protein, putative	6
PF3D7_1414200	conserved Plasmodium protein, unknown function	6
PF3D7_1414600	mRNA-capping enzyme subunit alpha	6
PF3D7_1414700	ubiquitin carboxyl-terminal hydrolase, putative	6
PF3D7_1415800	ribosomal RNA small subunit methyltransferase A1	6
PF3D7_1415900	zinc finger protein, putative	6
PF3D7_1416200	metacaspase-3	6
PF3D7_1416300	N-acyl-phosphatidylethanolamine-hydrolyzing phospholipase D, putative	6
PF3D7_1416500	NADP-specific glutamate dehydrogenase	6
PF3D7_1417500	H/ACA ribonucleoprotein complex subunit 4, putative	6
PF3D7_1417600	conserved Plasmodium protein, unknown function	6
PF3D7_1418000	ubiquitin fusion degradation protein 1, putative	6
PF3D7_1418400	tRNA Proline	6
PF3D7_1418500	5S ribosomal RNA	6
PF3D7_1418800	signal recognition particle RNA	6
PF3D7_1419100	ATP-dependent RNA helicase DDX55	6
PF3D7_1419200	thioredoxin-like protein, putative	6
PF3D7_1419400	conserved Plasmodium membrane protein, unknown function	6
PF3D7_1419600	conserved Plasmodium protein, unknown function	6
PF3D7_1419900	YTH domain-containing protein 1, putative	6
PF3D7_1420000	splicing factor 3B subunit 4, putative	6
PF3D7_1420400	glycine--tRNA ligase	6
PF3D7_1420600	pantothenate kinase 1	6
PF3D7_1421100	conserved Plasmodium protein, unknown function	6
PF3D7_1422300	DnaJ protein, putative	6
PF3D7_1422700	conserved Plasmodium protein, unknown function	6
PF3D7_1422800	actin-related protein ARP4	6
PF3D7_1423000	nucleolar GTP-binding protein 2, putative	6
PF3D7_1423200	peptidyl-prolyl cis-trans isomerase	6
PF3D7_1423500	conserved Plasmodium protein, unknown function	6
PF3D7_1423800	vacuolar protein sorting-associated protein 3, putative	6
PF3D7_1424100	60S ribosomal protein L5, putative	6
PF3D7_1424700	small nucleolar RNA snoR29	6
PF3D7_1425200	enoyl-CoA hydratase, putative	6
PF3D7_1426000	60S ribosomal protein L21	6
PF3D7_1426100	transcription factor BTF3, putative	6
PF3D7_1426800	conserved Plasmodium protein, unknown function	6
PF3D7_1427100	lipase, putative	6
PF3D7_1427500	DNA mismatch repair protein MSH2, putative	6
PF3D7_1427900	leucine-rich repeat protein	6
PF3D7_1428200	major facilitator superfamily domain-containing protein, putative	6
PF3D7_1428300	proliferation-associated protein 2g4, putative	6
PF3D7_1428500	protein kinase, putative	6
PF3D7_1429300	CPW-WPC family protein	6
PF3D7_1429500	diphthamide biosynthesis protein 2, putative	6
PF3D7_1430000	conserved protein, unknown function	6
PF3D7_1430300	acid phosphatase, putative	6
PF3D7_1430400	autophagy protein 5, putative	6
PF3D7_1431500	mitogen-activated protein kinase 1	6
PF3D7_1431700	60S ribosomal protein L14, putative	6
PF3D7_1432100	voltage-dependent anion-selective channel protein, putative	6
PF3D7_1432300	conserved Plasmodium protein, unknown function	6
PF3D7_1432400	leucine-rich repeat protein	6
PF3D7_1432700	protein-L-isoaspartate(D-aspartate) O-methyltransferase, putative	6
PF3D7_1433500	DNA topoisomerase 2	6
PF3D7_1433600	signal peptidase complex subunit SPC1, putative	6
PF3D7_1434200	calmodulin	6
PF3D7_1434300	Hsp70/Hsp90 organizing protein	6
PF3D7_1434600	methionine aminopeptidase 2	6
PF3D7_1434800	mitochondrial acidic protein MAM33, putative	6
PF3D7_1435400	ER membrane protein complex subunit 4, putative	6
PF3D7_1435500	clathrin light chain, putative	6
PF3D7_1435900	conserved Plasmodium protein, unknown function	6
PF3D7_1436100	conserved Plasmodium membrane protein, unknown function	6
PF3D7_1436200	basal complex protein BCP1	6
PF3D7_1436800	ATP-dependent Clp protease proteolytic subunit	6
PF3D7_1437000	N-acetyltransferase, GNAT family, putative	6
PF3D7_1437400	pantothenate kinase 2, putative	6
PF3D7_1437800	trafficking protein particle complex subunit 5, putative	6
PF3D7_1438000	eukaryotic translation initiation factor eIF2A, putative	6
PF3D7_1438100	translocation protein SEC62, putative	6
PF3D7_1438400	metacaspase-2	6
PF3D7_1438600	conserved protein, unknown function	6
PF3D7_1438900	thioredoxin peroxidase 1	6
PF3D7_1439400	cytochrome b-c1 complex subunit Rieske, putative	6
PF3D7_1439800	vesicle-associated membrane protein, putative	6
PF3D7_1440200	stromal-processing peptidase, putative	6
PF3D7_1440300	porphobilinogen synthase	6
PF3D7_1440700	AP-3 complex subunit mu, putative	6
PF3D7_1441100	conserved Plasmodium protein, unknown function	6
PF3D7_1441200	60S ribosomal protein L1, putative	6
PF3D7_1441600	acid cluster protein 33 homologue, putative	6
PF3D7_1441900	RNA polymerase II transcription factor B subunit 5, putative	6
PF3D7_1442400	protein KIC9	6
PF3D7_1442800	conserved Plasmodium protein, unknown function	6
[truncated: 995 more rows]

## Sheet: GO BP Ring_ups
ID	Name	Bgd count	Result count	Result gene list	Pct of bgd	Fold enrichment	Odds ratio	P-value	Benjamini	Bonferroni	State
GO:1901264	carbohydrate derivative transport	8	2	PF3D7_1037300,PF3D7_1113300,	25	20.62	28.08	0.00386179	0.23809	1	1
GO:0015711	organic anion transport	12	2	PF3D7_1037300,PF3D7_1113300,	16.7	13.75	16.83	0.00882339	0.23809	1	1
GO:0020035	cytoadherence to microvasculature, mediated by symbiont protein	175	29	PF3D7_0100100,PF3D7_0101000,PF3D7_0115200,PF3D7_0300800,PF3D7_0324400,PF3D7_0400500,PF3D7_0401200,PF3D7_0425700,PF3D7_0425900,PF3D7_0426000,PF3D7_0632200,PF3D7_0632400,PF3D7_0800500,PF3D7_0833000,PF3D7_0833100,PF3D7_0900200,PF3D7_0900400,PF3D7_0901300,PF3D7_1041200,PF3D7_1101100,PF3D7_1150400,PF3D7_1240600,PF3D7_1254800,PF3D7_1300200,PF3D7_1300400,PF3D7_1373000,PF3D7_1373100,PF3D7_1373400,PF3D7_1…	16.6	17.53	54.61	1.29796e-31	3.69807e-30	8.43672e-30	10
GO:0044406	adhesion of symbiont to host	175	29	PF3D7_0100100,PF3D7_0101000,PF3D7_0115200,PF3D7_0300800,PF3D7_0324400,PF3D7_0400500,PF3D7_0401200,PF3D7_0425700,PF3D7_0425900,PF3D7_0426000,PF3D7_0632200,PF3D7_0632400,PF3D7_0800500,PF3D7_0833000,PF3D7_0833100,PF3D7_0900200,PF3D7_0900400,PF3D7_0901300,PF3D7_1041200,PF3D7_1101100,PF3D7_1150400,PF3D7_1240600,PF3D7_1254800,PF3D7_1300200,PF3D7_1300400,PF3D7_1373000,PF3D7_1373100,PF3D7_1373400,PF3D7_1…	16.6	17.53	54.61	1.29796e-31	3.69807e-30	8.43672e-30	10
GO:0020033	antigenic variation	202	30	PF3D7_0100100,PF3D7_0101000,PF3D7_0115200,PF3D7_0300800,PF3D7_0324400,PF3D7_0400500,PF3D7_0401200,PF3D7_0425700,PF3D7_0425900,PF3D7_0426000,PF3D7_0632200,PF3D7_0632300,PF3D7_0632400,PF3D7_0800500,PF3D7_0833000,PF3D7_0833100,PF3D7_0900200,PF3D7_0900400,PF3D7_0901300,PF3D7_1041200,PF3D7_1101100,PF3D7_1150400,PF3D7_1240600,PF3D7_1254800,PF3D7_1300200,PF3D7_1300400,PF3D7_1373000,PF3D7_1373100,PF3D7_1…	14.9	15.71	50.67	2.25151e-31	3.69807e-30	1.46348e-29	10
GO:0042783	evasion of host immune response	205	30	PF3D7_0100100,PF3D7_0101000,PF3D7_0115200,PF3D7_0300800,PF3D7_0324400,PF3D7_0400500,PF3D7_0401200,PF3D7_0425700,PF3D7_0425900,PF3D7_0426000,PF3D7_0632200,PF3D7_0632300,PF3D7_0632400,PF3D7_0800500,PF3D7_0833000,PF3D7_0833100,PF3D7_0900200,PF3D7_0900400,PF3D7_0901300,PF3D7_1041200,PF3D7_1101100,PF3D7_1150400,PF3D7_1240600,PF3D7_1254800,PF3D7_1300200,PF3D7_1300400,PF3D7_1373000,PF3D7_1373100,PF3D7_1…	14.6	15.48	49.77	3.59249e-31	3.69807e-30	2.33512e-29	10
GO:0043207	response to external biotic stimulus	208	30	PF3D7_0100100,PF3D7_0101000,PF3D7_0115200,PF3D7_0300800,PF3D7_0324400,PF3D7_0400500,PF3D7_0401200,PF3D7_0425700,PF3D7_0425900,PF3D7_0426000,PF3D7_0632200,PF3D7_0632300,PF3D7_0632400,PF3D7_0800500,PF3D7_0833000,PF3D7_0833100,PF3D7_0900200,PF3D7_0900400,PF3D7_0901300,PF3D7_1041200,PF3D7_1101100,PF3D7_1150400,PF3D7_1240600,PF3D7_1254800,PF3D7_1300200,PF3D7_1300400,PF3D7_1373000,PF3D7_1373100,PF3D7_1…	14.4	15.26	48.9	5.68934e-31	3.69807e-30	3.69807e-29	10
GO:0052200	response to host defenses	208	30	PF3D7_0100100,PF3D7_0101000,PF3D7_0115200,PF3D7_0300800,PF3D7_0324400,PF3D7_0400500,PF3D7_0401200,PF3D7_0425700,PF3D7_0425900,PF3D7_0426000,PF3D7_0632200,PF3D7_0632300,PF3D7_0632400,PF3D7_0800500,PF3D7_0833000,PF3D7_0833100,PF3D7_0900200,PF3D7_0900400,PF3D7_0901300,PF3D7_1041200,PF3D7_1101100,PF3D7_1150400,PF3D7_1240600,PF3D7_1254800,PF3D7_1300200,PF3D7_1300400,PF3D7_1373000,PF3D7_1373100,PF3D7_1…	14.4	15.26	48.9	5.68934e-31	3.69807e-30	3.69807e-29	10
GO:0051707	response to other organism	208	30	PF3D7_0100100,PF3D7_0101000,PF3D7_0115200,PF3D7_0300800,PF3D7_0324400,PF3D7_0400500,PF3D7_0401200,PF3D7_0425700,PF3D7_0425900,PF3D7_0426000,PF3D7_0632200,PF3D7_0632300,PF3D7_0632400,PF3D7_0800500,PF3D7_0833000,PF3D7_0833100,PF3D7_0900200,PF3D7_0900400,PF3D7_0901300,PF3D7_1041200,PF3D7_1101100,PF3D7_1150400,PF3D7_1240600,PF3D7_1254800,PF3D7_1300200,PF3D7_1300400,PF3D7_1373000,PF3D7_1373100,PF3D7_1…	14.4	15.26	48.9	5.68934e-31	3.69807e-30	3.69807e-29	10
GO:0075136	response to host	208	30	PF3D7_0100100,PF3D7_0101000,PF3D7_0115200,PF3D7_0300800,PF3D7_0324400,PF3D7_0400500,PF3D7_0401200,PF3D7_0425700,PF3D7_0425900,PF3D7_0426000,PF3D7_0632200,PF3D7_0632300,PF3D7_0632400,PF3D7_0800500,PF3D7_0833000,PF3D7_0833100,PF3D7_0900200,PF3D7_0900400,PF3D7_0901300,PF3D7_1041200,PF3D7_1101100,PF3D7_1150400,PF3D7_1240600,PF3D7_1254800,PF3D7_1300200,PF3D7_1300400,PF3D7_1373000,PF3D7_1373100,PF3D7_1…	14.4	15.26	48.9	5.68934e-31	3.69807e-30	3.69807e-29	10
GO:0052572	response to host immune response	208	30	PF3D7_0100100,PF3D7_0101000,PF3D7_0115200,PF3D7_0300800,PF3D7_0324400,PF3D7_0400500,PF3D7_0401200,PF3D7_0425700,PF3D7_0425900,PF3D7_0426000,PF3D7_0632200,PF3D7_0632300,PF3D7_0632400,PF3D7_0800500,PF3D7_0833000,PF3D7_0833100,PF3D7_0900200,PF3D7_0900400,PF3D7_0901300,PF3D7_1041200,PF3D7_1101100,PF3D7_1150400,PF3D7_1240600,PF3D7_1254800,PF3D7_1300200,PF3D7_1300400,PF3D7_1373000,PF3D7_1373100,PF3D7_1…	14.4	15.26	48.9	5.68934e-31	3.69807e-30	3.69807e-29	10
GO:0052173	response to defenses of other organism	208	30	PF3D7_0100100,PF3D7_0101000,PF3D7_0115200,PF3D7_0300800,PF3D7_0324400,PF3D7_0400500,PF3D7_0401200,PF3D7_0425700,PF3D7_0425900,PF3D7_0426000,PF3D7_0632200,PF3D7_0632300,PF3D7_0632400,PF3D7_0800500,PF3D7_0833000,PF3D7_0833100,PF3D7_0900200,PF3D7_0900400,PF3D7_0901300,PF3D7_1041200,PF3D7_1101100,PF3D7_1150400,PF3D7_1240600,PF3D7_1254800,PF3D7_1300200,PF3D7_1300400,PF3D7_1373000,PF3D7_1373100,PF3D7_1…	14.4	15.26	48.9	5.68934e-31	3.69807e-30	3.69807e-29	10
GO:0009607	response to biotic stimulus	209	30	PF3D7_0100100,PF3D7_0101000,PF3D7_0115200,PF3D7_0300800,PF3D7_0324400,PF3D7_0400500,PF3D7_0401200,PF3D7_0425700,PF3D7_0425900,PF3D7_0426000,PF3D7_0632200,PF3D7_0632300,PF3D7_0632400,PF3D7_0800500,PF3D7_0833000,PF3D7_0833100,PF3D7_0900200,PF3D7_0900400,PF3D7_0901300,PF3D7_1041200,PF3D7_1101100,PF3D7_1150400,PF3D7_1240600,PF3D7_1254800,PF3D7_1300200,PF3D7_1300400,PF3D7_1373000,PF3D7_1373100,PF3D7_1…	14.4	15.18	48.61	6.62082e-31	3.9123e-30	4.30353e-29	10
GO:0044419	biological process involved in interspecies interaction between organisms	414	36	PF3D7_0100100,PF3D7_0100300,PF3D7_0101000,PF3D7_0101300,PF3D7_0115200,PF3D7_0222100,PF3D7_0300800,PF3D7_0324400,PF3D7_0400500,PF3D7_0401200,PF3D7_0425700,PF3D7_0425900,PF3D7_0426000,PF3D7_0632200,PF3D7_0632300,PF3D7_0632400,PF3D7_0700100,PF3D7_0800500,PF3D7_0833000,PF3D7_0833100,PF3D7_0900200,PF3D7_0900400,PF3D7_0901300,PF3D7_1039700,PF3D7_1041200,PF3D7_1101100,PF3D7_1101700,PF3D7_1150400,PF3D7_1…	8.7	9.2	42.3	1.30507e-30	6.66655e-30	8.48298e-29	10
GO:0022407	regulation of cell-cell adhesion	190	29	PF3D7_0100100,PF3D7_0101000,PF3D7_0115200,PF3D7_0300800,PF3D7_0324400,PF3D7_0400500,PF3D7_0401200,PF3D7_0425700,PF3D7_0425900,PF3D7_0426000,PF3D7_0632200,PF3D7_0632400,PF3D7_0800500,PF3D7_0833000,PF3D7_0833100,PF3D7_0900200,PF3D7_0900400,PF3D7_0901300,PF3D7_1041200,PF3D7_1101100,PF3D7_1150400,PF3D7_1240600,PF3D7_1254800,PF3D7_1300200,PF3D7_1300400,PF3D7_1373000,PF3D7_1373100,PF3D7_1373400,PF3D7_1…	15.3	16.15	49.36	1.641e-30	6.66655e-30	1.06665e-28	10
GO:0020013	modulation by symbiont of host erythrocyte aggregation	190	29	PF3D7_0100100,PF3D7_0101000,PF3D7_0115200,PF3D7_0300800,PF3D7_0324400,PF3D7_0400500,PF3D7_0401200,PF3D7_0425700,PF3D7_0425900,PF3D7_0426000,PF3D7_0632200,PF3D7_0632400,PF3D7_0800500,PF3D7_0833000,PF3D7_0833100,PF3D7_0900200,PF3D7_0900400,PF3D7_0901300,PF3D7_1041200,PF3D7_1101100,PF3D7_1150400,PF3D7_1240600,PF3D7_1254800,PF3D7_1300200,PF3D7_1300400,PF3D7_1373000,PF3D7_1373100,PF3D7_1373400,PF3D7_1…	15.3	16.15	49.36	1.641e-30	6.66655e-30	1.06665e-28	10
GO:0034118	regulation of erythrocyte aggregation	190	29	PF3D7_0100100,PF3D7_0101000,PF3D7_0115200,PF3D7_0300800,PF3D7_0324400,PF3D7_0400500,PF3D7_0401200,PF3D7_0425700,PF3D7_0425900,PF3D7_0426000,PF3D7_0632200,PF3D7_0632400,PF3D7_0800500,PF3D7_0833000,PF3D7_0833100,PF3D7_0900200,PF3D7_0900400,PF3D7_0901300,PF3D7_1041200,PF3D7_1101100,PF3D7_1150400,PF3D7_1240600,PF3D7_1254800,PF3D7_1300200,PF3D7_1300400,PF3D7_1373000,PF3D7_1373100,PF3D7_1373400,PF3D7_1…	15.3	16.15	49.36	1.641e-30	6.66655e-30	1.06665e-28	10
GO:0034110	regulation of homotypic cell-cell adhesion	190	29	PF3D7_0100100,PF3D7_0101000,PF3D7_0115200,PF3D7_0300800,PF3D7_0324400,PF3D7_0400500,PF3D7_0401200,PF3D7_0425700,PF3D7_0425900,PF3D7_0426000,PF3D7_0632200,PF3D7_0632400,PF3D7_0800500,PF3D7_0833000,PF3D7_0833100,PF3D7_0900200,PF3D7_0900400,PF3D7_0901300,PF3D7_1041200,PF3D7_1101100,PF3D7_1150400,PF3D7_1240600,PF3D7_1254800,PF3D7_1300200,PF3D7_1300400,PF3D7_1373000,PF3D7_1373100,PF3D7_1373400,PF3D7_1…	15.3	16.15	49.36	1.641e-30	6.66655e-30	1.06665e-28	10
GO:0030155	regulation of cell adhesion	191	29	PF3D7_0100100,PF3D7_0101000,PF3D7_0115200,PF3D7_0300800,PF3D7_0324400,PF3D7_0400500,PF3D7_0401200,PF3D7_0425700,PF3D7_0425900,PF3D7_0426000,PF3D7_0632200,PF3D7_0632400,PF3D7_0800500,PF3D7_0833000,PF3D7_0833100,PF3D7_0900200,PF3D7_0900400,PF3D7_0901300,PF3D7_1041200,PF3D7_1101100,PF3D7_1150400,PF3D7_1240600,PF3D7_1254800,PF3D7_1300200,PF3D7_1300400,PF3D7_1373000,PF3D7_1373100,PF3D7_1373400,PF3D7_1…	15.2	16.06	49.05	1.92797e-30	7.37165e-30	1.25318e-28	10
GO:0044068	modulation by symbiont of host cellular process	192	29	PF3D7_0100100,PF3D7_0101000,PF3D7_0115200,PF3D7_0300800,PF3D7_0324400,PF3D7_0400500,PF3D7_0401200,PF3D7_0425700,PF3D7_0425900,PF3D7_0426000,PF3D7_0632200,PF3D7_0632400,PF3D7_0800500,PF3D7_0833000,PF3D7_0833100,PF3D7_0900200,PF3D7_0900400,PF3D7_0901300,PF3D7_1041200,PF3D7_1101100,PF3D7_1150400,PF3D7_1240600,PF3D7_1254800,PF3D7_1300200,PF3D7_1300400,PF3D7_1373000,PF3D7_1373100,PF3D7_1373400,PF3D7_1…	15.1	15.98	48.74	2.26301e-30	8.17199e-30	1.47096e-28	10
GO:0009605	response to external stimulus	219	30	PF3D7_0100100,PF3D7_0101000,PF3D7_0115200,PF3D7_0300800,PF3D7_0324400,PF3D7_0400500,PF3D7_0401200,PF3D7_0425700,PF3D7_0425900,PF3D7_0426000,PF3D7_0632200,PF3D7_0632300,PF3D7_0632400,PF3D7_0800500,PF3D7_0833000,PF3D7_0833100,PF3D7_0900200,PF3D7_0900400,PF3D7_0901300,PF3D7_1041200,PF3D7_1101100,PF3D7_1150400,PF3D7_1240600,PF3D7_1254800,PF3D7_1300200,PF3D7_1300400,PF3D7_1373000,PF3D7_1373100,PF3D7_1…	13.7	14.49	45.94	2.89006e-30	9.88706e-30	1.87854e-28	10
GO:0022610	biological adhesion	194	29	PF3D7_0100100,PF3D7_0101000,PF3D7_0115200,PF3D7_0300800,PF3D7_0324400,PF3D7_0400500,PF3D7_0401200,PF3D7_0425700,PF3D7_0425900,PF3D7_0426000,PF3D7_0632200,PF3D7_0632400,PF3D7_0800500,PF3D7_0833000,PF3D7_0833100,PF3D7_0900200,PF3D7_0900400,PF3D7_0901300,PF3D7_1041200,PF3D7_1101100,PF3D7_1150400,PF3D7_1240600,PF3D7_1254800,PF3D7_1300200,PF3D7_1300400,PF3D7_1373000,PF3D7_1373100,PF3D7_1373400,PF3D7_1…	14.9	15.81	48.13	3.10931e-30	1.01053e-29	2.02105e-28	10
GO:0051817	modulation of process of other organism involved in symbiotic interaction	205	29	PF3D7_0100100,PF3D7_0101000,PF3D7_0115200,PF3D7_0300800,PF3D7_0324400,PF3D7_0400500,PF3D7_0401200,PF3D7_0425700,PF3D7_0425900,PF3D7_0426000,PF3D7_0632200,PF3D7_0632400,PF3D7_0800500,PF3D7_0833000,PF3D7_0833100,PF3D7_0900200,PF3D7_0900400,PF3D7_0901300,PF3D7_1041200,PF3D7_1101100,PF3D7_1150400,PF3D7_1240600,PF3D7_1254800,PF3D7_1300200,PF3D7_1300400,PF3D7_1373000,PF3D7_1373100,PF3D7_1373400,PF3D7_1…	14.1	14.96	45.01	1.67663e-29	4.7383e-29	1.08981e-27	10
GO:0044003	modulation by symbiont of host process	205	29	PF3D7_0100100,PF3D7_0101000,PF3D7_0115200,PF3D7_0300800,PF3D7_0324400,PF3D7_0400500,PF3D7_0401200,PF3D7_0425700,PF3D7_0425900,PF3D7_0426000,PF3D7_0632200,PF3D7_0632400,PF3D7_0800500,PF3D7_0833000,PF3D7_0833100,PF3D7_0900200,PF3D7_0900400,PF3D7_0901300,PF3D7_1041200,PF3D7_1101100,PF3D7_1150400,PF3D7_1240600,PF3D7_1254800,PF3D7_1300200,PF3D7_1300400,PF3D7_1373000,PF3D7_1373100,PF3D7_1373400,PF3D7_1…	14.1	14.96	45.01	1.67663e-29	4.7383e-29	1.08981e-27	10
GO:0035821	modulation of process of other organism	205	29	PF3D7_0100100,PF3D7_0101000,PF3D7_0115200,PF3D7_0300800,PF3D7_0324400,PF3D7_0400500,PF3D7_0401200,PF3D7_0425700,PF3D7_0425900,PF3D7_0426000,PF3D7_0632200,PF3D7_0632400,PF3D7_0800500,PF3D7_0833000,PF3D7_0833100,PF3D7_0900200,PF3D7_0900400,PF3D7_0901300,PF3D7_1041200,PF3D7_1101100,PF3D7_1150400,PF3D7_1240600,PF3D7_1254800,PF3D7_1300200,PF3D7_1300400,PF3D7_1373000,PF3D7_1373100,PF3D7_1373400,PF3D7_1…	14.1	14.96	45.01	1.67663e-29	4.7383e-29	1.08981e-27	10
GO:0051701	biological process involved in interaction with host	379	34	PF3D7_0100100,PF3D7_0101000,PF3D7_0101300,PF3D7_0115200,PF3D7_0222100,PF3D7_0300800,PF3D7_0324400,PF3D7_0400500,PF3D7_0401200,PF3D7_0425700,PF3D7_0425900,PF3D7_0426000,PF3D7_0632200,PF3D7_0632300,PF3D7_0632400,PF3D7_0800500,PF3D7_0833000,PF3D7_0833100,PF3D7_0900200,PF3D7_0900400,PF3D7_0901300,PF3D7_1039700,PF3D7_1041200,PF3D7_1101100,PF3D7_1101700,PF3D7_1150400,PF3D7_1240600,PF3D7_1254800,PF3D7_1…	9	9.49	36.75	8.1762e-29	2.21439e-28	5.31453e-27	10
GO:0044403	biological process involved in symbiotic interaction	393	34	PF3D7_0100100,PF3D7_0101000,PF3D7_0101300,PF3D7_0115200,PF3D7_0222100,PF3D7_0300800,PF3D7_0324400,PF3D7_0400500,PF3D7_0401200,PF3D7_0425700,PF3D7_0425900,PF3D7_0426000,PF3D7_0632200,PF3D7_0632300,PF3D7_0632400,PF3D7_0800500,PF3D7_0833000,PF3D7_0833100,PF3D7_0900200,PF3D7_0900400,PF3D7_0901300,PF3D7_1039700,PF3D7_1041200,PF3D7_1101100,PF3D7_1101700,PF3D7_1150400,PF3D7_1240600,PF3D7_1254800,PF3D7_1…	8.7	9.15	35.21	2.86214e-28	7.44157e-28	1.86039e-26	10
GO:0050896	response to stimulus	549	30	PF3D7_0100100,PF3D7_0101000,PF3D7_0115200,PF3D7_0300800,PF3D7_0324400,PF3D7_0400500,PF3D7_0401200,PF3D7_0425700,PF3D7_0425900,PF3D7_0426000,PF3D7_0632200,PF3D7_0632300,PF3D7_0632400,PF3D7_0800500,PF3D7_0833000,PF3D7_0833100,PF3D7_0900200,PF3D7_0900400,PF3D7_0901300,PF3D7_1041200,PF3D7_1101100,PF3D7_1150400,PF3D7_1240600,PF3D7_1254800,PF3D7_1300200,PF3D7_1300400,PF3D7_1373000,PF3D7_1373100,PF3D7_1…	5.5	5.78	15.54	3.12126e-18	7.80315e-18	2.02882e-16	10
GO:0050794	regulation of cellular process	680	30	PF3D7_0100100,PF3D7_0101000,PF3D7_0115200,PF3D7_0300800,PF3D7_0324400,PF3D7_0400500,PF3D7_0401200,PF3D7_0425700,PF3D7_0425900,PF3D7_0426000,PF3D7_0632200,PF3D7_0632400,PF3D7_0800500,PF3D7_0833000,PF3D7_0833100,PF3D7_0900200,PF3D7_0900400,PF3D7_0901300,PF3D7_1041200,PF3D7_1101100,PF3D7_1150400,PF3D7_1222600,PF3D7_1240600,PF3D7_1254800,PF3D7_1300200,PF3D7_1300400,PF3D7_1373000,PF3D7_1373100,PF3D7_1…	4.4	4.67	12.03	1.39576e-15	3.36017e-15	9.07247e-14	10
GO:0050789	regulation of biological process	743	30	PF3D7_0100100,PF3D7_0101000,PF3D7_0115200,PF3D7_0300800,PF3D7_0324400,PF3D7_0400500,PF3D7_0401200,PF3D7_0425700,PF3D7_0425900,PF3D7_0426000,PF3D7_0632200,PF3D7_0632400,PF3D7_0800500,PF3D7_0833000,PF3D7_0833100,PF3D7_0900200,PF3D7_0900400,PF3D7_0901300,PF3D7_1041200,PF3D7_1101100,PF3D7_1150400,PF3D7_1222600,PF3D7_1240600,PF3D7_1254800,PF3D7_1300200,PF3D7_1300400,PF3D7_1373000,PF3D7_1373100,PF3D7_1…	4	4.27	10.8	1.66778e-14	3.87162e-14	1.08405e-12	10
GO:0065007	biological regulation	816	30	PF3D7_0100100,PF3D7_0101000,PF3D7_0115200,PF3D7_0300800,PF3D7_0324400,PF3D7_0400500,PF3D7_0401200,PF3D7_0425700,PF3D7_0425900,PF3D7_0426000,PF3D7_0632200,PF3D7_0632400,PF3D7_0800500,PF3D7_0833000,PF3D7_0833100,PF3D7_0900200,PF3D7_0900400,PF3D7_0901300,PF3D7_1041200,PF3D7_1101100,PF3D7_1150400,PF3D7_1222600,PF3D7_1240600,PF3D7_1254800,PF3D7_1300200,PF3D7_1300400,PF3D7_1373000,PF3D7_1373100,PF3D7_1…	3.7	3.89	9.62	2.22488e-13	4.98679e-13	1.44617e-11	10
GO:0042000	translocation of peptides or proteins into host	14	4	PF3D7_0101300,PF3D7_0222100,PF3D7_1039700,PF3D7_1101700,	28.6	30.22	45.81	6.53239e-06	1.36969e-05	0.000424605	10
GO:0044417	translocation of molecules into host	14	4	PF3D7_0101300,PF3D7_0222100,PF3D7_1039700,PF3D7_1101700,	28.6	30.22	45.81	6.53239e-06	1.36969e-05	0.000424605	10
GO:0009405	pathogenesis	75	6	PF3D7_0100100,PF3D7_0100300,PF3D7_0426000,PF3D7_0700100,PF3D7_1150400,PF3D7_1240600,	8	8.46	10.33	6.29313e-05	0.000127829	0.00409054	10
GO:0098609	cell-cell adhesion	62	4	PF3D7_0100100,PF3D7_0426000,PF3D7_1150400,PF3D7_1240600,	6.5	6.82	7.82	0.00261352	0.00514785	0.169879	10
GO:0007155	cell adhesion	70	4	PF3D7_0100100,PF3D7_0426000,PF3D7_1150400,PF3D7_1240600,	5.7	6.04	6.86	0.00406579	0.00777283	0.264276	10
GO:0035891	exit from host cell	26	9	PF3D7_0207600,PF3D7_0217500,PF3D7_0930300,PF3D7_1014100,PF3D7_1138400,PF3D7_1250100,PF3D7_1414400,PF3D7_1418100,PF3D7_1449000,	34.6	4.54	6.55	7.67714e-05	0.0533264	0.0761573	3
GO:0035890	exit from host	27	9	PF3D7_0207600,PF3D7_0217500,PF3D7_0930300,PF3D7_1014100,PF3D7_1138400,PF3D7_1250100,PF3D7_1414400,PF3D7_1418100,PF3D7_1449000,	33.3	4.37	6.18	0.000107513	0.0533264	0.106653	3
GO:0052126	movement in host environment	117	20	PF3D7_0102500,PF3D7_0207600,PF3D7_0210600,PF3D7_0217500,PF3D7_0315200,PF3D7_0404400,PF3D7_0423500,PF3D7_0424400,PF3D7_0929400,PF3D7_0930300,PF3D7_1014100,PF3D7_1030200,PF3D7_1138400,PF3D7_1246200,PF3D7_1250100,PF3D7_1252200,PF3D7_1335900,PF3D7_1414400,PF3D7_1418100,PF3D7_1449000,	17.1	2.24	2.58	0.000452733	0.149704	0.449111	3
GO:0006665	sphingolipid metabolic process	10	4	PF3D7_1238600,PF3D7_1331600,PF3D7_1403700,PF3D7_1415700,	40	5.25	8.15	0.00482262	0.552068	1	3
GO:0006287	base-excision repair, gap-filling	2	2	PF3D7_0630300,PF3D7_1017000,	100	13.12	inf	0.00579857	0.552068	1	3
GO:0006297	nucleotide-excision repair, DNA gap filling	2	2	PF3D7_0630300,PF3D7_1017000,	100	13.12	inf	0.00579857	0.552068	1	3
GO:0006338	chromatin remodeling	24	6	PF3D7_0809700,PF3D7_0809900,PF3D7_0818700,PF3D7_1104200,PF3D7_1220900,PF3D7_1248700,	25	3.28	4.09	0.00779844	0.552068	1	3
GO:0044409	entry into host	100	15	PF3D7_0102500,PF3D7_0210600,PF3D7_0217500,PF3D7_0315200,PF3D7_0404400,PF3D7_0423500,PF3D7_0424400,PF3D7_0929400,PF3D7_0930300,PF3D7_1014100,PF3D7_1030200,PF3D7_1246200,PF3D7_1252200,PF3D7_1335900,PF3D7_1414400,	15	1.97	2.19	0.00815122	0.552068	1	3
GO:0006468	protein phosphorylation	110	16	PF3D7_0107600,PF3D7_0217500,PF3D7_0317200,PF3D7_0605300,PF3D7_0615500,PF3D7_0623800,PF3D7_0704500,PF3D7_0805700,PF3D7_0926300,PF3D7_1104900,PF3D7_1114700,PF3D7_1136500,PF3D7_1315100,PF3D7_1316000,PF3D7_1356800,PF3D7_1441300,	14.5	1.91	2.11	0.00859079	0.552068	1	3
GO:0006355	regulation of transcription, DNA-templated	140	19	PF3D7_0516800,PF3D7_0611400,PF3D7_0613800,PF3D7_0622900,PF3D7_0730300,PF3D7_0802100,PF3D7_0809700,PF3D7_0817900,PF3D7_1104200,PF3D7_1107800,PF3D7_1114700,PF3D7_1143100,PF3D7_1220900,PF3D7_1241400,PF3D7_1328800,PF3D7_1355700,PF3D7_1439500,PF3D7_1466400,PF3D7_1473700,	13.6	1.78	1.95	0.00927579	0.552068	1	3
GO:1903506	regulation of nucleic acid-templated transcription	140	19	PF3D7_0516800,PF3D7_0611400,PF3D7_0613800,PF3D7_0622900,PF3D7_0730300,PF3D7_0802100,PF3D7_0809700,PF3D7_0817900,PF3D7_1104200,PF3D7_1107800,PF3D7_1114700,PF3D7_1143100,PF3D7_1220900,PF3D7_1241400,PF3D7_1328800,PF3D7_1355700,PF3D7_1439500,PF3D7_1466400,PF3D7_1473700,	13.6	1.78	1.95	0.00927579	0.552068	1	3
GO:2001141	regulation of RNA biosynthetic process	140	19	PF3D7_0516800,PF3D7_0611400,PF3D7_0613800,PF3D7_0622900,PF3D7_0730300,PF3D7_0802100,PF3D7_0809700,PF3D7_0817900,PF3D7_1104200,PF3D7_1107800,PF3D7_1114700,PF3D7_1143100,PF3D7_1220900,PF3D7_1241400,PF3D7_1328800,PF3D7_1355700,PF3D7_1439500,PF3D7_1466400,PF3D7_1473700,	13.6	1.78	1.95	0.00927579	0.552068	1	3
GO:0018105	peptidyl-serine phosphorylation	18	5	PF3D7_0217500,PF3D7_0317200,PF3D7_1104900,PF3D7_1114700,PF3D7_1136500,	27.8	3.64	4.71	0.00936167	0.552068	1	3
GO:0032238	adenosine transport	1	1	PF3D7_1347200,	100	304.12	inf	0.00328812	0.149141	0.466913	5
GO:0009408	response to heat	29	2	PF3D7_0818900,PF3D7_1437900,	6.9	20.97	25.52	0.00390828	0.149141	0.554976	5
GO:0009266	response to temperature stimulus	30	2	PF3D7_0818900,PF3D7_1437900,	6.7	20.27	24.6	0.00417943	0.149141	0.593479	5
GO:0006863	purine nucleobase transport	2	1	PF3D7_1347200,	50	152.06	323.27	0.00656611	0.149141	0.932387	5
GO:0015851	nucleobase transport	2	1	PF3D7_1347200,	50	152.06	323.27	0.00656611	0.149141	0.932387	5
GO:0015860	purine nucleoside transmembrane transport	2	1	PF3D7_1347200,	50	152.06	323.27	0.00656611	0.149141	0.932387	5
GO:0009628	response to abiotic stimulus	40	2	PF3D7_0818900,PF3D7_1437900,	5	15.21	18.09	0.007352	0.149141	1	5
GO:0072530	purine-containing compound transmembrane transport	3	1	PF3D7_1347200,	33.3	101.38	161.6	0.00983398	0.149751	1	5
GO:0043632	modification-dependent macromolecule catabolic process	120	62	PF3D7_0104300,PF3D7_0205900,PF3D7_0209700,PF3D7_0305700,PF3D7_0312300,PF3D7_0314700,PF3D7_0317000,PF3D7_0317700,PF3D7_0319300,PF3D7_0410400,PF3D7_0505800,PF3D7_0627300,PF3D7_0629800,PF3D7_0631000,PF3D7_0711000,PF3D7_0726500,PF3D7_0728100,PF3D7_0803800,PF3D7_0807500,PF3D7_0807800,PF3D7_0808300,PF3D7_0812600,PF3D7_0826100,PF3D7_0826500,PF3D7_0917900,PF3D7_0921000,PF3D7_0922100,PF3D7_0931800,PF3D7_1…	51.7	1.77	2.66	1.55667e-07	0.000126989	0.000299502	6
GO:0006511	ubiquitin-dependent protein catabolic process	113	59	PF3D7_0104300,PF3D7_0205900,PF3D7_0209700,PF3D7_0305700,PF3D7_0312300,PF3D7_0314700,PF3D7_0317000,PF3D7_0317700,PF3D7_0319300,PF3D7_0505800,PF3D7_0627300,PF3D7_0629800,PF3D7_0631000,PF3D7_0711000,PF3D7_0726500,PF3D7_0728100,PF3D7_0803800,PF3D7_0807500,PF3D7_0807800,PF3D7_0808300,PF3D7_0812600,PF3D7_0826100,PF3D7_0826500,PF3D7_0917900,PF3D7_0921000,PF3D7_0922100,PF3D7_0931800,PF3D7_1004300,PF3D7_1…	52.2	1.78	2.71	1.9368e-07	0.000126989	0.000372641	6
GO:0051234	establishment of localization	450	180	PF3D7_0103900,PF3D7_0104200,PF3D7_0104300,PF3D7_0106100,PF3D7_0106300,PF3D7_0112200,PF3D7_0204200,PF3D7_0204700,PF3D7_0210000,PF3D7_0210700,PF3D7_0214100,PF3D7_0215300,PF3D7_0216600,PF3D7_0217300,PF3D7_0302900,PF3D7_0304200,PF3D7_0310700,PF3D7_0316600,PF3D7_0319700,PF3D7_0320100,PF3D7_0320700,PF3D7_0405100,PF3D7_0406100,PF3D7_0415000,PF3D7_0419200,PF3D7_0419600,PF3D7_0422100,PF3D7_0501300,PF3D7_0…	40	1.37	1.7	1.98008e-07	0.000126989	0.000380968	6
GO:1901565	organonitrogen compound catabolic process	174	82	PF3D7_0104300,PF3D7_0205900,PF3D7_0207800,PF3D7_0209700,PF3D7_0305700,PF3D7_0312300,PF3D7_0314700,PF3D7_0317000,PF3D7_0317700,PF3D7_0319300,PF3D7_0405700,PF3D7_0505800,PF3D7_0608800,PF3D7_0627300,PF3D7_0629800,PF3D7_0631000,PF3D7_0711000,PF3D7_0726500,PF3D7_0728100,PF3D7_0729100,PF3D7_0802000,PF3D7_0803800,PF3D7_0807500,PF3D7_0807800,PF3D7_0808300,PF3D7_0812600,PF3D7_0826100,PF3D7_0826500,PF3D7_0…	47.1	1.61	2.22	3.05727e-07	0.000145718	0.000588218	6
GO:0044248	cellular catabolic process	257	112	PF3D7_0104300,PF3D7_0205900,PF3D7_0207800,PF3D7_0209700,PF3D7_0218600,PF3D7_0305700,PF3D7_0312300,PF3D7_0314700,PF3D7_0317000,PF3D7_0317700,PF3D7_0319300,PF3D7_0405700,PF3D7_0410400,PF3D7_0505100,PF3D7_0505800,PF3D7_0507600,PF3D7_0519500,PF3D7_0606600,PF3D7_0608800,PF3D7_0615400,PF3D7_0623900,PF3D7_0627300,PF3D7_0629800,PF3D7_0631000,PF3D7_0702200,PF3D7_0711000,PF3D7_0722100,PF3D7_0726500,PF3D7_0…	43.6	1.49	1.94	3.78684e-07	0.000145718	0.000728589	6
GO:0044265	cellular macromolecule catabolic process	197	90	PF3D7_0104300,PF3D7_0205900,PF3D7_0207800,PF3D7_0209700,PF3D7_0305700,PF3D7_0312300,PF3D7_0314700,PF3D7_0317000,PF3D7_0317700,PF3D7_0319300,PF3D7_0410400,PF3D7_0505800,PF3D7_0507600,PF3D7_0519500,PF3D7_0606600,PF3D7_0615400,PF3D7_0623900,PF3D7_0627300,PF3D7_0629800,PF3D7_0631000,PF3D7_0711000,PF3D7_0722100,PF3D7_0726500,PF3D7_0728100,PF3D7_0803800,PF3D7_0807500,PF3D7_0807800,PF3D7_0808300,PF3D7_0…	45.7	1.56	2.1	4.64067e-07	0.000148811	0.000892864	6
GO:0019941	modification-dependent protein catabolic process	116	59	PF3D7_0104300,PF3D7_0205900,PF3D7_0209700,PF3D7_0305700,PF3D7_0312300,PF3D7_0314700,PF3D7_0317000,PF3D7_0317700,PF3D7_0319300,PF3D7_0505800,PF3D7_0627300,PF3D7_0629800,PF3D7_0631000,PF3D7_0711000,PF3D7_0726500,PF3D7_0728100,PF3D7_0803800,PF3D7_0807500,PF3D7_0807800,PF3D7_0808300,PF3D7_0812600,PF3D7_0826100,PF3D7_0826500,PF3D7_0917900,PF3D7_0921000,PF3D7_0922100,PF3D7_0931800,PF3D7_1004300,PF3D7_1…	50.9	1.74	2.57	6.26639e-07	0.000158555	0.00120565	6
GO:0009057	macromolecule catabolic process	201	91	PF3D7_0104300,PF3D7_0205900,PF3D7_0207800,PF3D7_0209700,PF3D7_0305700,PF3D7_0312300,PF3D7_0314700,PF3D7_0317000,PF3D7_0317700,PF3D7_0319300,PF3D7_0410400,PF3D7_0505800,PF3D7_0507600,PF3D7_0519500,PF3D7_0606600,PF3D7_0615400,PF3D7_0623900,PF3D7_0627300,PF3D7_0629800,PF3D7_0631000,PF3D7_0711000,PF3D7_0722100,PF3D7_0726500,PF3D7_0728100,PF3D7_0803800,PF3D7_0807500,PF3D7_0807800,PF3D7_0808300,PF3D7_0…	45.3	1.55	2.07	6.59271e-07	0.000158555	0.00126844	6
GO:0030163	protein catabolic process	146	70	PF3D7_0104300,PF3D7_0205900,PF3D7_0207800,PF3D7_0209700,PF3D7_0305700,PF3D7_0312300,PF3D7_0314700,PF3D7_0317000,PF3D7_0317700,PF3D7_0319300,PF3D7_0505800,PF3D7_0627300,PF3D7_0629800,PF3D7_0631000,PF3D7_0711000,PF3D7_0726500,PF3D7_0728100,PF3D7_0803800,PF3D7_0807500,PF3D7_0807800,PF3D7_0808300,PF3D7_0812600,PF3D7_0826100,PF3D7_0826500,PF3D7_0917900,PF3D7_0921000,PF3D7_0922100,PF3D7_0931800,PF3D7_1…	47.9	1.64	2.29	1.03223e-06	0.000211148	0.001986	6
GO:1901575	organic substance catabolic process	270	115	PF3D7_0104300,PF3D7_0205900,PF3D7_0207800,PF3D7_0209100,PF3D7_0209700,PF3D7_0218600,PF3D7_0305700,PF3D7_0312300,PF3D7_0314700,PF3D7_0317000,PF3D7_0317700,PF3D7_0319300,PF3D7_0405700,PF3D7_0410400,PF3D7_0505800,PF3D7_0507600,PF3D7_0519500,PF3D7_0606600,PF3D7_0608800,PF3D7_0615400,PF3D7_0623900,PF3D7_0624000,PF3D7_0626800,PF3D7_0627300,PF3D7_0629800,PF3D7_0631000,PF3D7_0702200,PF3D7_0705500,PF3D7_0…	42.6	1.46	1.86	1.09744e-06	0.000211148	0.00211148	6
GO:0009056	catabolic process	288	121	PF3D7_0104300,PF3D7_0205900,PF3D7_0207800,PF3D7_0209100,PF3D7_0209700,PF3D7_0218600,PF3D7_0305700,PF3D7_0312300,PF3D7_0314700,PF3D7_0317000,PF3D7_0317700,PF3D7_0319300,PF3D7_0405700,PF3D7_0410400,PF3D7_0505100,PF3D7_0505800,PF3D7_0507600,PF3D7_0519500,PF3D7_0606600,PF3D7_0608800,PF3D7_0615400,PF3D7_0623900,PF3D7_0624000,PF3D7_0626800,PF3D7_0627300,PF3D7_0629800,PF3D7_0631000,PF3D7_0702200,PF3D7_0…	42	1.44	1.82	1.34131e-06	0.000222007	0.00258068	6
GO:0006810	transport	473	184	PF3D7_0103900,PF3D7_0104200,PF3D7_0104300,PF3D7_0106100,PF3D7_0106300,PF3D7_0112200,PF3D7_0204200,PF3D7_0204700,PF3D7_0210000,PF3D7_0210700,PF3D7_0214100,PF3D7_0215300,PF3D7_0216600,PF3D7_0217300,PF3D7_0302900,PF3D7_0304200,PF3D7_0310700,PF3D7_0316600,PF3D7_0319700,PF3D7_0320100,PF3D7_0320700,PF3D7_0405100,PF3D7_0406100,PF3D7_0415000,PF3D7_0419200,PF3D7_0419600,PF3D7_0422100,PF3D7_0501300,PF3D7_0…	38.9	1.33	1.62	1.38466e-06	0.000222007	0.00266408	6
GO:0010468	regulation of gene expression	265	112	PF3D7_0202400,PF3D7_0302100,PF3D7_0317300,PF3D7_0320900,PF3D7_0401800,PF3D7_0409800,PF3D7_0410400,PF3D7_0415300,PF3D7_0416400,PF3D7_0420300,PF3D7_0422500,PF3D7_0502100,PF3D7_0507600,PF3D7_0517300,PF3D7_0517400,PF3D7_0518700,PF3D7_0519500,PF3D7_0525400,PF3D7_0603600,PF3D7_0606100,PF3D7_0606500,PF3D7_0606600,PF3D7_0610900,PF3D7_0611400,PF3D7_0615400,PF3D7_0617800,PF3D7_0622900,PF3D7_0623100,PF3D7_0…	42.3	1.44	1.84	2.4077e-06	0.00035634	0.00463241	6
GO:0051179	localization	494	189	PF3D7_0103900,PF3D7_0104200,PF3D7_0104300,PF3D7_0106100,PF3D7_0106300,PF3D7_0112200,PF3D7_0204200,PF3D7_0204700,PF3D7_0210000,PF3D7_0210700,PF3D7_0214100,PF3D7_0215300,PF3D7_0216600,PF3D7_0217300,PF3D7_0302900,PF3D7_0304200,PF3D7_0307300,PF3D7_0310700,PF3D7_0316600,PF3D7_0319700,PF3D7_0320100,PF3D7_0320700,PF3D7_0405100,PF3D7_0406100,PF3D7_0410400,PF3D7_0415000,PF3D7_0419200,PF3D7_0419600,PF3D7_0…	38.3	1.31	1.57	3.60454e-06	0.000487764	0.00693513	6
GO:0051171	regulation of nitrogen compound metabolic process	250	106	PF3D7_0202400,PF3D7_0205900,PF3D7_0302100,PF3D7_0317300,PF3D7_0320900,PF3D7_0401800,PF3D7_0407900,PF3D7_0409800,PF3D7_0415300,PF3D7_0416400,PF3D7_0420300,PF3D7_0422500,PF3D7_0502100,PF3D7_0507600,PF3D7_0517300,PF3D7_0517400,PF3D7_0518700,PF3D7_0525400,PF3D7_0603600,PF3D7_0606100,PF3D7_0606500,PF3D7_0610900,PF3D7_0611400,PF3D7_0617800,PF3D7_0622900,PF3D7_0623100,PF3D7_0624600,PF3D7_0629700,PF3D7_0…	42.4	1.45	1.84	3.80274e-06	0.000487764	0.00731646	6
GO:0048878	chemical homeostasis	30	21	PF3D7_0106300,PF3D7_0107500,PF3D7_0218600,PF3D7_0406100,PF3D7_0417300,PF3D7_0515800,PF3D7_0603500,PF3D7_0624000,PF3D7_0708900,PF3D7_0727800,PF3D7_0806800,PF3D7_1140100,PF3D7_1223200,PF3D7_1223700,PF3D7_1311900,PF3D7_1323200,PF3D7_1341900,PF3D7_1434200,PF3D7_1454500,PF3D7_1456800,PF3D7_1464700,	70	2.39	5.71	4.38933e-06	0.000518539	0.00844507	6
GO:0060255	regulation of macromolecule metabolic process	306	125	PF3D7_0202400,PF3D7_0205900,PF3D7_0302100,PF3D7_0317300,PF3D7_0320900,PF3D7_0401800,PF3D7_0407900,PF3D7_0409800,PF3D7_0410400,PF3D7_0415300,PF3D7_0416400,PF3D7_0420300,PF3D7_0422500,PF3D7_0502100,PF3D7_0507600,PF3D7_0517300,PF3D7_0517400,PF3D7_0518700,PF3D7_0519500,PF3D7_0525400,PF3D7_0603600,PF3D7_0604600,PF3D7_0606100,PF3D7_0606500,PF3D7_0606600,PF3D7_0610900,PF3D7_0611400,PF3D7_0615400,PF3D7_0…	40.8	1.4	1.73	5.07732e-06	0.000518539	0.00976876	6
GO:0019222	regulation of metabolic process	315	128	PF3D7_0202400,PF3D7_0205900,PF3D7_0302100,PF3D7_0317300,PF3D7_0320900,PF3D7_0401800,PF3D7_0407900,PF3D7_0409800,PF3D7_0410400,PF3D7_0415300,PF3D7_0416400,PF3D7_0420300,PF3D7_0422500,PF3D7_0502100,PF3D7_0507600,PF3D7_0517300,PF3D7_0517400,PF3D7_0518700,PF3D7_0519500,PF3D7_0525400,PF3D7_0603600,PF3D7_0604600,PF3D7_0606100,PF3D7_0606500,PF3D7_0606600,PF3D7_0610900,PF3D7_0611400,PF3D7_0615400,PF3D7_0…	40.6	1.39	1.72	5.35386e-06	0.000518539	0.0103008	6
GO:0044257	cellular protein catabolic process	138	65	PF3D7_0104300,PF3D7_0205900,PF3D7_0207800,PF3D7_0209700,PF3D7_0305700,PF3D7_0312300,PF3D7_0314700,PF3D7_0317000,PF3D7_0317700,PF3D7_0319300,PF3D7_0505800,PF3D7_0627300,PF3D7_0629800,PF3D7_0631000,PF3D7_0711000,PF3D7_0726500,PF3D7_0728100,PF3D7_0803800,PF3D7_0807500,PF3D7_0807800,PF3D7_0808300,PF3D7_0812600,PF3D7_0826100,PF3D7_0826500,PF3D7_0917900,PF3D7_0921000,PF3D7_0922100,PF3D7_0931800,PF3D7_1…	47.1	1.61	2.21	5.39022e-06	0.000518539	0.0103708	6
GO:0051603	proteolysis involved in cellular protein catabolic process	138	65	PF3D7_0104300,PF3D7_0205900,PF3D7_0207800,PF3D7_0209700,PF3D7_0305700,PF3D7_0312300,PF3D7_0314700,PF3D7_0317000,PF3D7_0317700,PF3D7_0319300,PF3D7_0505800,PF3D7_0627300,PF3D7_0629800,PF3D7_0631000,PF3D7_0711000,PF3D7_0726500,PF3D7_0728100,PF3D7_0803800,PF3D7_0807500,PF3D7_0807800,PF3D7_0808300,PF3D7_0812600,PF3D7_0826100,PF3D7_0826500,PF3D7_0917900,PF3D7_0921000,PF3D7_0922100,PF3D7_0931800,PF3D7_1…	47.1	1.61	2.21	5.39022e-06	0.000518539	0.0103708	6
GO:0009987	cellular process	2442	784	PF3D7_0102500,PF3D7_0102900,PF3D7_0103900,PF3D7_0104300,PF3D7_0106100,PF3D7_0106300,PF3D7_0107000,PF3D7_0110400,PF3D7_0110600,PF3D7_0112200,PF3D7_0113000,PF3D7_0201800,PF3D7_0202700,PF3D7_0204200,PF3D7_0204500,PF3D7_0204700,PF3D7_0205900,PF3D7_0207800,PF3D7_0208400,PF3D7_0209100,PF3D7_0209700,PF3D7_0210000,PF3D7_0210100,PF3D7_0210700,PF3D7_0211800,PF3D7_0211900,PF3D7_0212200,PF3D7_0214100,PF3D7_0…	32.1	1.1	1.32	7.04434e-06	0.000638633	0.0135533	6
GO:0080090	regulation of primary metabolic process	253	106	PF3D7_0202400,PF3D7_0205900,PF3D7_0302100,PF3D7_0317300,PF3D7_0320900,PF3D7_0401800,PF3D7_0407900,PF3D7_0409800,PF3D7_0415300,PF3D7_0416400,PF3D7_0420300,PF3D7_0422500,PF3D7_0502100,PF3D7_0507600,PF3D7_0517300,PF3D7_0517400,PF3D7_0518700,PF3D7_0525400,PF3D7_0603600,PF3D7_0606100,PF3D7_0606500,PF3D7_0610900,PF3D7_0611400,PF3D7_0617800,PF3D7_0622900,PF3D7_0623100,PF3D7_0624600,PF3D7_0629700,PF3D7_0…	41.9	1.43	1.8	7.30246e-06	0.000638633	0.0140499	6
GO:0031323	regulation of cellular metabolic process	259	108	PF3D7_0202400,PF3D7_0302100,PF3D7_0317300,PF3D7_0320900,PF3D7_0401800,PF3D7_0407900,PF3D7_0409800,PF3D7_0415300,PF3D7_0416400,PF3D7_0420300,PF3D7_0422500,PF3D7_0502100,PF3D7_0507600,PF3D7_0517300,PF3D7_0517400,PF3D7_0518700,PF3D7_0525400,PF3D7_0603600,PF3D7_0604600,PF3D7_0606100,PF3D7_0606500,PF3D7_0610900,PF3D7_0611400,PF3D7_0617800,PF3D7_0622900,PF3D7_0623100,PF3D7_0624600,PF3D7_0629700,PF3D7_0…	41.7	1.42	1.79	7.73385e-06	0.000646954	0.0148799	6
GO:0006811	ion transport	351	139	PF3D7_0104200,PF3D7_0106100,PF3D7_0106300,PF3D7_0204200,PF3D7_0204700,PF3D7_0210000,PF3D7_0210700,PF3D7_0214100,PF3D7_0215300,PF3D7_0216600,PF3D7_0217300,PF3D7_0302900,PF3D7_0316600,PF3D7_0319700,PF3D7_0320100,PF3D7_0320700,PF3D7_0405100,PF3D7_0406100,PF3D7_0415000,PF3D7_0419600,PF3D7_0422100,PF3D7_0501300,PF3D7_0508300,PF3D7_0513800,PF3D7_0519200,PF3D7_0523800,PF3D7_0523900,PF3D7_0524000,PF3D7_0…	39.6	1.35	1.65	1.05877e-05	0.000848777	0.0203706	6
GO:0051252	regulation of RNA metabolic process	163	73	PF3D7_0302100,PF3D7_0317300,PF3D7_0320900,PF3D7_0401800,PF3D7_0409800,PF3D7_0415300,PF3D7_0416400,PF3D7_0420300,PF3D7_0502100,PF3D7_0517300,PF3D7_0517400,PF3D7_0518700,PF3D7_0603600,PF3D7_0606100,PF3D7_0606500,PF3D7_0610900,PF3D7_0611400,PF3D7_0617800,PF3D7_0622900,PF3D7_0623100,PF3D7_0624600,PF3D7_0629700,PF3D7_0704400,PF3D7_0717300,PF3D7_0722100,PF3D7_0727900,PF3D7_0730300,PF3D7_0812500,PF3D7_0…	44.8	1.53	2.01	1.37974e-05	0.00106185	0.0265461	6
GO:0070972	protein localization to endoplasmic reticulum	24	17	PF3D7_0204200,PF3D7_0210000,PF3D7_0320700,PF3D7_0415000,PF3D7_0621900,PF3D7_0821800,PF3D7_0903100,PF3D7_1017400,PF3D7_1136400,PF3D7_1216300,PF3D7_1318800,PF3D7_1330400,PF3D7_1346100,PF3D7_1366600,PF3D7_1433600,PF3D7_1438100,PF3D7_1450100,	70.8	2.42	5.93	2.93397e-05	0.00204991	0.0564496	6
GO:0072599	establishment of protein localization to endoplasmic reticulum	20	15	PF3D7_0204200,PF3D7_0210000,PF3D7_0320700,PF3D7_0415000,PF3D7_0621900,PF3D7_0821800,PF3D7_1017400,PF3D7_1136400,PF3D7_1216300,PF3D7_1318800,PF3D7_1346100,PF3D7_1366600,PF3D7_1433600,PF3D7_1438100,PF3D7_1450100,	75	2.56	7.32	2.98323e-05	0.00204991	0.0573974	6
GO:0045047	protein targeting to ER	20	15	PF3D7_0204200,PF3D7_0210000,PF3D7_0320700,PF3D7_0415000,PF3D7_0621900,PF3D7_0821800,PF3D7_1017400,PF3D7_1136400,PF3D7_1216300,PF3D7_1318800,PF3D7_1346100,PF3D7_1366600,PF3D7_1433600,PF3D7_1438100,PF3D7_1450100,	75	2.56	7.32	2.98323e-05	0.00204991	0.0573974	6
GO:0042592	homeostatic process	78	40	PF3D7_0106300,PF3D7_0107500,PF3D7_0218600,PF3D7_0304500,PF3D7_0406100,PF3D7_0417300,PF3D7_0515800,PF3D7_0603500,PF3D7_0605800,PF3D7_0606900,PF3D7_0624000,PF3D7_0708900,PF3D7_0713400,PF3D7_0727800,PF3D7_0802200,PF3D7_0806800,PF3D7_0815900,PF3D7_0827900,PF3D7_0904800,PF3D7_0916100,PF3D7_0922200,PF3D7_0931200,PF3D7_1006600,PF3D7_1036700,PF3D7_1104400,PF3D7_1108700,PF3D7_1134100,PF3D7_1140100,PF3D7_1…	51.3	1.75	2.59	3.17786e-05	0.00210835	0.061142	6
GO:0006508	proteolysis	227	94	PF3D7_0104300,PF3D7_0205900,PF3D7_0207800,PF3D7_0209700,PF3D7_0305700,PF3D7_0312300,PF3D7_0314700,PF3D7_0317000,PF3D7_0317300,PF3D7_0317700,PF3D7_0319300,PF3D7_0320700,PF3D7_0505800,PF3D7_0527300,PF3D7_0602600,PF3D7_0627300,PF3D7_0629800,PF3D7_0630600,PF3D7_0631000,PF3D7_0711000,PF3D7_0726500,PF3D7_0727900,PF3D7_0728100,PF3D7_0801700,PF3D7_0803500,PF3D7_0803800,PF3D7_0807500,PF3D7_0807800,PF3D7_0…	41.4	1.42	1.76	4.23468e-05	0.00271584	0.0814753	6
GO:2000112	regulation of cellular macromolecule biosynthetic process	208	87	PF3D7_0202400,PF3D7_0317300,PF3D7_0320900,PF3D7_0401800,PF3D7_0409800,PF3D7_0415300,PF3D7_0416400,PF3D7_0420300,PF3D7_0422500,PF3D7_0502100,PF3D7_0507600,PF3D7_0517400,PF3D7_0518700,PF3D7_0525400,PF3D7_0603600,PF3D7_0604600,PF3D7_0606100,PF3D7_0606500,PF3D7_0610900,PF3D7_0611400,PF3D7_0617800,PF3D7_0622900,PF3D7_0624600,PF3D7_0629700,PF3D7_0704400,PF3D7_0716800,PF3D7_0717300,PF3D7_0723900,PF3D7_0…	41.8	1.43	1.79	5.29255e-05	0.00318214	0.101829	6
GO:0010556	regulation of macromolecule biosynthetic process	208	87	PF3D7_0202400,PF3D7_0317300,PF3D7_0320900,PF3D7_0401800,PF3D7_0409800,PF3D7_0415300,PF3D7_0416400,PF3D7_0420300,PF3D7_0422500,PF3D7_0502100,PF3D7_0507600,PF3D7_0517400,PF3D7_0518700,PF3D7_0525400,PF3D7_0603600,PF3D7_0604600,PF3D7_0606100,PF3D7_0606500,PF3D7_0610900,PF3D7_0611400,PF3D7_0617800,PF3D7_0622900,PF3D7_0624600,PF3D7_0629700,PF3D7_0704400,PF3D7_0716800,PF3D7_0717300,PF3D7_0723900,PF3D7_0…	41.8	1.43	1.79	5.29255e-05	0.00318214	0.101829	6
GO:0071702	organic substance transport	278	111	PF3D7_0104200,PF3D7_0204200,PF3D7_0204700,PF3D7_0210000,PF3D7_0210700,PF3D7_0214100,PF3D7_0215300,PF3D7_0216600,PF3D7_0217300,PF3D7_0302900,PF3D7_0316600,PF3D7_0319700,PF3D7_0320100,PF3D7_0320700,PF3D7_0405100,PF3D7_0415000,PF3D7_0419600,PF3D7_0422100,PF3D7_0501300,PF3D7_0508300,PF3D7_0513800,PF3D7_0524000,PF3D7_0524700,PF3D7_0528100,PF3D7_0529300,PF3D7_0530100,PF3D7_0602600,PF3D7_0606700,PF3D7_0…	39.9	1.36	1.66	5.72222e-05	0.00332318	0.110095	6
GO:0019538	protein metabolic process	827	289	PF3D7_0102900,PF3D7_0104300,PF3D7_0205900,PF3D7_0207800,PF3D7_0209700,PF3D7_0210100,PF3D7_0211800,PF3D7_0212200,PF3D7_0215100,PF3D7_0217800,PF3D7_0302100,PF3D7_0304400,PF3D7_0305000,PF3D7_0305700,PF3D7_0306900,PF3D7_0307200,PF3D7_0311200,PF3D7_0312300,PF3D7_0312800,PF3D7_0314400,PF3D7_0314700,PF3D7_0315100,PF3D7_0316800,PF3D7_0316900,PF3D7_0317000,PF3D7_0317200,PF3D7_0317300,PF3D7_0317600,PF3D7_0…	34.9	1.19	1.37	5.87256e-05	0.00332318	0.112988	6
GO:0019219	regulation of nucleobase-containing compound metabolic process	175	75	PF3D7_0302100,PF3D7_0317300,PF3D7_0320900,PF3D7_0401800,PF3D7_0407900,PF3D7_0409800,PF3D7_0415300,PF3D7_0416400,PF3D7_0420300,PF3D7_0502100,PF3D7_0517300,PF3D7_0517400,PF3D7_0518700,PF3D7_0603600,PF3D7_0606100,PF3D7_0606500,PF3D7_0610900,PF3D7_0611400,PF3D7_0617800,PF3D7_0622900,PF3D7_0623100,PF3D7_0624600,PF3D7_0629700,PF3D7_0704400,PF3D7_0717300,PF3D7_0722100,PF3D7_0727900,PF3D7_0730300,PF3D7_0…	42.9	1.46	1.86	6.69804e-05	0.00368201	0.12887	6
GO:0006897	endocytosis	21	15	PF3D7_0104300,PF3D7_0217300,PF3D7_0304200,PF3D7_0617100,PF3D7_0813000,PF3D7_1136500,PF3D7_1218300,PF3D7_1219100,PF3D7_1223400,PF3D7_1343700,PF3D7_1411300,PF3D7_1422800,PF3D7_1440700,PF3D7_1451800,PF3D7_1455500,	71.4	2.44	6.1	7.61799e-05	0.00395856	0.14657	6
GO:0044238	primary metabolic process	1635	536	PF3D7_0102900,PF3D7_0104300,PF3D7_0106100,PF3D7_0110400,PF3D7_0110600,PF3D7_0202700,PF3D7_0204500,PF3D7_0205900,PF3D7_0207800,PF3D7_0209100,PF3D7_0209700,PF3D7_0210100,PF3D7_0211800,PF3D7_0211900,PF3D7_0212200,PF3D7_0215100,PF3D7_0215300,PF3D7_0215700,PF3D7_0215800,PF3D7_0217800,PF3D7_0218600,PF3D7_0302000,PF3D7_0302100,PF3D7_0303100,PF3D7_0304400,PF3D7_0305000,PF3D7_0305700,PF3D7_0306900,PF3D7_0…	32.8	1.12	1.29	7.65216e-05	0.00395856	0.147228	6
GO:0031326	regulation of cellular biosynthetic process	210	87	PF3D7_0202400,PF3D7_0317300,PF3D7_0320900,PF3D7_0401800,PF3D7_0409800,PF3D7_0415300,PF3D7_0416400,PF3D7_0420300,PF3D7_0422500,PF3D7_0502100,PF3D7_0507600,PF3D7_0517400,PF3D7_0518700,PF3D7_0525400,PF3D7_0603600,PF3D7_0604600,PF3D7_0606100,PF3D7_0606500,PF3D7_0610900,PF3D7_0611400,PF3D7_0617800,PF3D7_0622900,PF3D7_0624600,PF3D7_0629700,PF3D7_0704400,PF3D7_0716800,PF3D7_0717300,PF3D7_0723900,PF3D7_0…	41.4	1.42	1.76	8.02412e-05	0.00395856	0.154384	6
GO:0009889	regulation of biosynthetic process	210	87	PF3D7_0202400,PF3D7_0317300,PF3D7_0320900,PF3D7_0401800,PF3D7_0409800,PF3D7_0415300,PF3D7_0416400,PF3D7_0420300,PF3D7_0422500,PF3D7_0502100,PF3D7_0507600,PF3D7_0517400,PF3D7_0518700,PF3D7_0525400,PF3D7_0603600,PF3D7_0604600,PF3D7_0606100,PF3D7_0606500,PF3D7_0610900,PF3D7_0611400,PF3D7_0617800,PF3D7_0622900,PF3D7_0624600,PF3D7_0629700,PF3D7_0704400,PF3D7_0716800,PF3D7_0717300,PF3D7_0723900,PF3D7_0…	41.4	1.42	1.76	8.02412e-05	0.00395856	0.154384	6
GO:0033365	protein localization to organelle	76	38	PF3D7_0204200,PF3D7_0210000,PF3D7_0307300,PF3D7_0320700,PF3D7_0415000,PF3D7_0419600,PF3D7_0524000,PF3D7_0524700,PF3D7_0617000,PF3D7_0621900,PF3D7_0706000,PF3D7_0812400,PF3D7_0821800,PF3D7_0903100,PF3D7_0932800,PF3D7_1017400,PF3D7_1117700,PF3D7_1124700,PF3D7_1125400,PF3D7_1136400,PF3D7_1216300,PF3D7_1242900,PF3D7_1318800,PF3D7_1330400,PF3D7_1343800,PF3D7_1346100,PF3D7_1346400,PF3D7_1359800,PF3D7_1…	50	1.71	2.46	0.000101569	0.00488547	0.195419	6
GO:0010498	proteasomal protein catabolic process	71	36	PF3D7_0205900,PF3D7_0312300,PF3D7_0317000,PF3D7_0317700,PF3D7_0319300,PF3D7_0627300,PF3D7_0631000,PF3D7_0711000,PF3D7_0728100,PF3D7_0803800,PF3D7_0807500,PF3D7_0807800,PF3D7_0808300,PF3D7_0812600,PF3D7_0826100,PF3D7_0826500,PF3D7_0917900,PF3D7_0931800,PF3D7_1011400,PF3D7_1011700,PF3D7_1014300,PF3D7_1032500,PF3D7_1113400,PF3D7_1136800,PF3D7_1202600,PF3D7_1248900,PF3D7_1306400,PF3D7_1328100,PF3D7_1…	50.7	1.73	2.52	0.00010648	0.00499675	0.204867	6
GO:0006820	anion transport	291	114	PF3D7_0104200,PF3D7_0204200,PF3D7_0204700,PF3D7_0210000,PF3D7_0210700,PF3D7_0214100,PF3D7_0215300,PF3D7_0216600,PF3D7_0217300,PF3D7_0302900,PF3D7_0316600,PF3D7_0319700,PF3D7_0320100,PF3D7_0320700,PF3D7_0405100,PF3D7_0415000,PF3D7_0419600,PF3D7_0422100,PF3D7_0501300,PF3D7_0508300,PF3D7_0513800,PF3D7_0524000,PF3D7_0524700,PF3D7_0528100,PF3D7_0529300,PF3D7_0530100,PF3D7_0602600,PF3D7_0606700,PF3D7_0…	39.2	1.34	1.61	0.000117483	0.00538185	0.226038	6
GO:0043161	proteasome-mediated ubiquitin-dependent protein catabolic process	69	35	PF3D7_0205900,PF3D7_0312300,PF3D7_0317000,PF3D7_0317700,PF3D7_0319300,PF3D7_0631000,PF3D7_0711000,PF3D7_0728100,PF3D7_0803800,PF3D7_0807500,PF3D7_0807800,PF3D7_0808300,PF3D7_0812600,PF3D7_0826100,PF3D7_0826500,PF3D7_0917900,PF3D7_0931800,PF3D7_1011400,PF3D7_1011700,PF3D7_1014300,PF3D7_1032500,PF3D7_1113400,PF3D7_1136800,PF3D7_1202600,PF3D7_1248900,PF3D7_1306400,PF3D7_1328100,PF3D7_1345500,PF3D7_1…	50.7	1.73	2.53	0.000131051	0.00575087	0.252143	6
GO:0033036	macromolecule localization	277	109	PF3D7_0104200,PF3D7_0204200,PF3D7_0210000,PF3D7_0210700,PF3D7_0214100,PF3D7_0215300,PF3D7_0217300,PF3D7_0302900,PF3D7_0307300,PF3D7_0319700,PF3D7_0320100,PF3D7_0320700,PF3D7_0405100,PF3D7_0410400,PF3D7_0415000,PF3D7_0419600,PF3D7_0422100,PF3D7_0501300,PF3D7_0505100,PF3D7_0513800,PF3D7_0524000,PF3D7_0524700,PF3D7_0528100,PF3D7_0529300,PF3D7_0530100,PF3D7_0602600,PF3D7_0606700,PF3D7_0613700,PF3D7_0…	39.4	1.34	1.62	0.000134825	0.00575087	0.259404	6
GO:0055080	cation homeostasis	26	17	PF3D7_0106300,PF3D7_0406100,PF3D7_0417300,PF3D7_0515800,PF3D7_0603500,PF3D7_0708900,PF3D7_0727800,PF3D7_0806800,PF3D7_1140100,PF3D7_1223700,PF3D7_1311900,PF3D7_1323200,PF3D7_1341900,PF3D7_1434200,PF3D7_1454500,PF3D7_1456800,PF3D7_1464700,	65.4	2.23	4.61	0.000140484	0.00575087	0.270291	6
GO:0098771	inorganic ion homeostasis	26	17	PF3D7_0106300,PF3D7_0406100,PF3D7_0417300,PF3D7_0515800,PF3D7_0603500,PF3D7_0708900,PF3D7_0727800,PF3D7_0806800,PF3D7_1140100,PF3D7_1223700,PF3D7_1311900,PF3D7_1323200,PF3D7_1341900,PF3D7_1434200,PF3D7_1454500,PF3D7_1456800,PF3D7_1464700,	65.4	2.23	4.61	0.000140484	0.00575087	0.270291	6
GO:0050801	ion homeostasis	26	17	PF3D7_0106300,PF3D7_0406100,PF3D7_0417300,PF3D7_0515800,PF3D7_0603500,PF3D7_0708900,PF3D7_0727800,PF3D7_0806800,PF3D7_1140100,PF3D7_1223700,PF3D7_1311900,PF3D7_1323200,PF3D7_1341900,PF3D7_1434200,PF3D7_1454500,PF3D7_1456800,PF3D7_1464700,	65.4	2.23	4.61	0.000140484	0.00575087	0.270291	6
GO:0055082	cellular chemical homeostasis	24	16	PF3D7_0106300,PF3D7_0406100,PF3D7_0417300,PF3D7_0515800,PF3D7_0603500,PF3D7_0624000,PF3D7_0708900,PF3D7_0727800,PF3D7_0806800,PF3D7_1140100,PF3D7_1223700,PF3D7_1311900,PF3D7_1323200,PF3D7_1341900,PF3D7_1454500,PF3D7_1464700,	66.7	2.28	4.88	0.000158013	0.00606979	0.304017	6
GO:0034504	protein localization to nucleus	12	10	PF3D7_0419600,PF3D7_0524000,PF3D7_0706000,PF3D7_0812400,PF3D7_0932800,PF3D7_1117700,PF3D7_1412300,PF3D7_1432300,PF3D7_1456700,PF3D7_1473700,	83.3	2.85	12.16	0.000160894	0.00606979	0.309559	6
GO:0006606	protein import into nucleus	12	10	PF3D7_0419600,PF3D7_0524000,PF3D7_0706000,PF3D7_0812400,PF3D7_0932800,PF3D7_1117700,PF3D7_1412300,PF3D7_1432300,PF3D7_1456700,PF3D7_1473700,	83.3	2.85	12.16	0.000160894	0.00606979	0.309559	6
GO:0051170	import into nucleus	12	10	PF3D7_0419600,PF3D7_0524000,PF3D7_0706000,PF3D7_0812400,PF3D7_0932800,PF3D7_1117700,PF3D7_1412300,PF3D7_1432300,PF3D7_1456700,PF3D7_1473700,	83.3	2.85	12.16	0.000160894	0.00606979	0.309559	6
GO:0019725	cellular homeostasis	62	32	PF3D7_0106300,PF3D7_0304500,PF3D7_0406100,PF3D7_0417300,PF3D7_0515800,PF3D7_0603500,PF3D7_0606900,PF3D7_0624000,PF3D7_0708900,PF3D7_0713400,PF3D7_0727800,PF3D7_0802200,PF3D7_0806800,PF3D7_0815900,PF3D7_0827900,PF3D7_0916100,PF3D7_0922200,PF3D7_0931200,PF3D7_1006600,PF3D7_1036700,PF3D7_1104400,PF3D7_1108700,PF3D7_1134100,PF3D7_1140100,PF3D7_1223700,PF3D7_1242000,PF3D7_1311900,PF3D7_1323200,PF3D7_1…	51.6	1.76	2.61	0.00016635	0.00615494	0.320057	6
GO:0044267	cellular protein metabolic process	761	265	PF3D7_0102900,PF3D7_0104300,PF3D7_0205900,PF3D7_0207800,PF3D7_0209700,PF3D7_0210100,PF3D7_0211800,PF3D7_0212200,PF3D7_0215100,PF3D7_0217800,PF3D7_0302100,PF3D7_0304400,PF3D7_0305000,PF3D7_0305700,PF3D7_0306900,PF3D7_0307200,PF3D7_0311200,PF3D7_0312300,PF3D7_0312800,PF3D7_0314400,PF3D7_0314700,PF3D7_0315100,PF3D7_0316800,PF3D7_0316900,PF3D7_0317000,PF3D7_0317200,PF3D7_0317600,PF3D7_0317700,PF3D7_0…	34.8	1.19	1.36	0.000170904	0.00620415	0.32882	6
GO:0055085	transmembrane transport	118	53	PF3D7_0106100,PF3D7_0106300,PF3D7_0112200,PF3D7_0204200,PF3D7_0204700,PF3D7_0210000,PF3D7_0316600,PF3D7_0319700,PF3D7_0406100,PF3D7_0508300,PF3D7_0519200,PF3D7_0523000,PF3D7_0603500,PF3D7_0614300,PF3D7_0617000,PF3D7_0629500,PF3D7_0705900,PF3D7_0806800,PF3D7_0821800,PF3D7_0824400,PF3D7_0914700,PF3D7_0926400,PF3D7_0934500,PF3D7_1037300,PF3D7_1124700,PF3D7_1125400,PF3D7_1132400,PF3D7_1140100,PF3D7_1…	44.9	1.53	2.01	0.000189145	0.00673916	0.363915	6
GO:0008152	metabolic process	1799	581	PF3D7_0102900,PF3D7_0104300,PF3D7_0106100,PF3D7_0110400,PF3D7_0110600,PF3D7_0202700,PF3D7_0204500,PF3D7_0205900,PF3D7_0207800,PF3D7_0208400,PF3D7_0209100,PF3D7_0209700,PF3D7_0210100,PF3D7_0211800,PF3D7_0211900,PF3D7_0212200,PF3D7_0215100,PF3D7_0215300,PF3D7_0215700,PF3D7_0215800,PF3D7_0217800,PF3D7_0218600,PF3D7_0302000,PF3D7_0302100,PF3D7_0303100,PF3D7_0304400,PF3D7_0305000,PF3D7_0305700,PF3D7_0…	32.3	1.1	1.26	0.000219792	0.00768872	0.42288	6
GO:1901564	organonitrogen compound metabolic process	1007	340	PF3D7_0102900,PF3D7_0104300,PF3D7_0106100,PF3D7_0204500,PF3D7_0205900,PF3D7_0207800,PF3D7_0209700,PF3D7_0210100,PF3D7_0211800,PF3D7_0212200,PF3D7_0215100,PF3D7_0217800,PF3D7_0302100,PF3D7_0304400,PF3D7_0305000,PF3D7_0305700,PF3D7_0306900,PF3D7_0307200,PF3D7_0311200,PF3D7_0312300,PF3D7_0312800,PF3D7_0314400,PF3D7_0314700,PF3D7_0315100,PF3D7_0316800,PF3D7_0316900,PF3D7_0317000,PF3D7_0317200,PF3D7_0…	33.8	1.15	1.3	0.000276886	0.00951302	0.532729	6
GO:0043170	macromolecule metabolic process	1390	457	PF3D7_0102900,PF3D7_0104300,PF3D7_0110400,PF3D7_0205900,PF3D7_0207800,PF3D7_0209700,PF3D7_0210100,PF3D7_0211800,PF3D7_0211900,PF3D7_0212200,PF3D7_0215100,PF3D7_0215700,PF3D7_0215800,PF3D7_0217800,PF3D7_0302000,PF3D7_0302100,PF3D7_0303100,PF3D7_0304400,PF3D7_0305000,PF3D7_0305700,PF3D7_0306900,PF3D7_0307200,PF3D7_0308000,PF3D7_0310500,PF3D7_0311200,PF3D7_0312300,PF3D7_0312800,PF3D7_0314400,PF3D7_0…	32.9	1.12	1.27	0.000282609	0.00953929	0.54374	6
GO:0071705	nitrogen compound transport	249	98	PF3D7_0204200,PF3D7_0210000,PF3D7_0210700,PF3D7_0214100,PF3D7_0217300,PF3D7_0302900,PF3D7_0316600,PF3D7_0320100,PF3D7_0320700,PF3D7_0405100,PF3D7_0415000,PF3D7_0419600,PF3D7_0422100,PF3D7_0501300,PF3D7_0513800,PF3D7_0524000,PF3D7_0524700,PF3D7_0528100,PF3D7_0529300,PF3D7_0530100,PF3D7_0602600,PF3D7_0606700,PF3D7_0613700,PF3D7_0617000,PF3D7_0617100,PF3D7_0621800,PF3D7_0621900,PF3D7_0629500,PF3D7_0…	39.4	1.34	1.61	0.000291804	0.00964195	0.561431	6
GO:0065008	regulation of biological quality	117	52	PF3D7_0106300,PF3D7_0107500,PF3D7_0218600,PF3D7_0304500,PF3D7_0406100,PF3D7_0417300,PF3D7_0515800,PF3D7_0518700,PF3D7_0603500,PF3D7_0605800,PF3D7_0606900,PF3D7_0623100,PF3D7_0624000,PF3D7_0708900,PF3D7_0713400,PF3D7_0722100,PF3D7_0727800,PF3D7_0802200,PF3D7_0806800,PF3D7_0815900,PF3D7_0827900,PF3D7_0903100,PF3D7_0904800,PF3D7_0916100,PF3D7_0922200,PF3D7_0931200,PF3D7_1006600,PF3D7_1036700,PF3D7_1…	44.4	1.52	1.97	0.000299021	0.00964195	0.575315	6
GO:0010628	positive regulation of gene expression	34	20	PF3D7_0317300,PF3D7_0415300,PF3D7_0517400,PF3D7_0611400,PF3D7_0624600,PF3D7_0629700,PF3D7_0722100,PF3D7_0727900,PF3D7_0817900,PF3D7_0914600,PF3D7_1012000,PF3D7_1118600,PF3D7_1130400,PF3D7_1202900,PF3D7_1306400,PF3D7_1311500,PF3D7_1406200,PF3D7_1410600,PF3D7_1434800,PF3D7_1466400,	58.8	2.01	3.49	0.000300685	0.00964195	0.578517	6
GO:0006355	regulation of transcription, DNA-templated	140	60	PF3D7_0317300,PF3D7_0320900,PF3D7_0401800,PF3D7_0409800,PF3D7_0415300,PF3D7_0416400,PF3D7_0420300,PF3D7_0502100,PF3D7_0517400,PF3D7_0603600,PF3D7_0606100,PF3D7_0610900,PF3D7_0611400,PF3D7_0617800,PF3D7_0622900,PF3D7_0624600,PF3D7_0629700,PF3D7_0704400,PF3D7_0717300,PF3D7_0727900,PF3D7_0730300,PF3D7_0812500,PF3D7_0817900,PF3D7_0823300,PF3D7_0912500,PF3D7_0914600,PF3D7_1006100,PF3D7_1007700,PF3D7_1…	42.9	1.46	1.85	0.000353778	0.0108043	0.680669	6
GO:1903506	regulation of nucleic acid-templated transcription	140	60	PF3D7_0317300,PF3D7_0320900,PF3D7_0401800,PF3D7_0409800,PF3D7_0415300,PF3D7_0416400,PF3D7_0420300,PF3D7_0502100,PF3D7_0517400,PF3D7_0603600,PF3D7_0606100,PF3D7_0610900,PF3D7_0611400,PF3D7_0617800,PF3D7_0622900,PF3D7_0624600,PF3D7_0629700,PF3D7_0704400,PF3D7_0717300,PF3D7_0727900,PF3D7_0730300,PF3D7_0812500,PF3D7_0817900,PF3D7_0823300,PF3D7_0912500,PF3D7_0914600,PF3D7_1006100,PF3D7_1007700,PF3D7_1…	42.9	1.46	1.85	0.000353778	0.0108043	0.680669	6
GO:2001141	regulation of RNA biosynthetic process	140	60	PF3D7_0317300,PF3D7_0320900,PF3D7_0401800,PF3D7_0409800,PF3D7_0415300,PF3D7_0416400,PF3D7_0420300,PF3D7_0502100,PF3D7_0517400,PF3D7_0603600,PF3D7_0606100,PF3D7_0610900,PF3D7_0611400,PF3D7_0617800,PF3D7_0622900,PF3D7_0624600,PF3D7_0629700,PF3D7_0704400,PF3D7_0717300,PF3D7_0727900,PF3D7_0730300,PF3D7_0812500,PF3D7_0817900,PF3D7_0823300,PF3D7_0912500,PF3D7_0914600,PF3D7_1006100,PF3D7_1007700,PF3D7_1…	42.9	1.46	1.85	0.000353778	0.0108043	0.680669	6
GO:0030003	cellular cation homeostasis	23	15	PF3D7_0106300,PF3D7_0406100,PF3D7_0417300,PF3D7_0515800,PF3D7_0603500,PF3D7_0708900,PF3D7_0727800,PF3D7_0806800,PF3D7_1140100,PF3D7_1223700,PF3D7_1311900,PF3D7_1323200,PF3D7_1341900,PF3D7_1454500,PF3D7_1464700,	65.2	2.23	4.57	0.00036708	0.0108656	0.706262	6
GO:0006873	cellular ion homeostasis	23	15	PF3D7_0106300,PF3D7_0406100,PF3D7_0417300,PF3D7_0515800,PF3D7_0603500,PF3D7_0708900,PF3D7_0727800,PF3D7_0806800,PF3D7_1140100,PF3D7_1223700,PF3D7_1311900,PF3D7_1323200,PF3D7_1341900,PF3D7_1454500,PF3D7_1464700,	65.2	2.23	4.57	0.00036708	0.0108656	0.706262	6
GO:0045184	establishment of protein localization	230	91	PF3D7_0204200,PF3D7_0210000,PF3D7_0210700,PF3D7_0214100,PF3D7_0217300,PF3D7_0302900,PF3D7_0320100,PF3D7_0320700,PF3D7_0405100,PF3D7_0415000,PF3D7_0419600,PF3D7_0422100,PF3D7_0501300,PF3D7_0513800,PF3D7_0524000,PF3D7_0524700,PF3D7_0528100,PF3D7_0529300,PF3D7_0530100,PF3D7_0602600,PF3D7_0606700,PF3D7_0613700,PF3D7_0617000,PF3D7_0617100,PF3D7_0621800,PF3D7_0621900,PF3D7_0706000,PF3D7_0711000,PF3D7_0…	39.6	1.35	1.62	0.000388342	0.0111518	0.74717	6
GO:0015833	peptide transport	230	91	PF3D7_0204200,PF3D7_0210000,PF3D7_0210700,PF3D7_0214100,PF3D7_0217300,PF3D7_0302900,PF3D7_0320100,PF3D7_0320700,PF3D7_0405100,PF3D7_0415000,PF3D7_0419600,PF3D7_0422100,PF3D7_0501300,PF3D7_0513800,PF3D7_0524000,PF3D7_0524700,PF3D7_0528100,PF3D7_0529300,PF3D7_0530100,PF3D7_0602600,PF3D7_0606700,PF3D7_0613700,PF3D7_0617000,PF3D7_0617100,PF3D7_0621800,PF3D7_0621900,PF3D7_0706000,PF3D7_0709000,PF3D7_0…	39.6	1.35	1.62	0.000388342	0.0111518	0.74717	6
GO:0071310	cellular response to organic substance	17	12	PF3D7_0627300,PF3D7_0711000,PF3D7_0818900,PF3D7_0831700,PF3D7_0917900,PF3D7_1032500,PF3D7_1134000,PF3D7_1136800,PF3D7_1418000,PF3D7_1452300,PF3D7_1466100,PF3D7_1468500,	70.6	2.41	5.84	0.000498516	0.0141051	0.959145	6
GO:0070727	cellular macromolecule localization	211	84	PF3D7_0204200,PF3D7_0210000,PF3D7_0210700,PF3D7_0214100,PF3D7_0217300,PF3D7_0302900,PF3D7_0307300,PF3D7_0320100,PF3D7_0320700,PF3D7_0405100,PF3D7_0410400,PF3D7_0415000,PF3D7_0419600,PF3D7_0422100,PF3D7_0505100,PF3D7_0513800,PF3D7_0524000,PF3D7_0524700,PF3D7_0528100,PF3D7_0530100,PF3D7_0602600,PF3D7_0606700,PF3D7_0613700,PF3D7_0617000,PF3D7_0617100,PF3D7_0617200,PF3D7_0621800,PF3D7_0621900,PF3D7_0…	39.8	1.36	1.64	0.000513524	0.0143191	0.98802	6
GO:0042886	amide transport	232	91	PF3D7_0204200,PF3D7_0210000,PF3D7_0210700,PF3D7_0214100,PF3D7_0217300,PF3D7_0302900,PF3D7_0320100,PF3D7_0320700,PF3D7_0405100,PF3D7_0415000,PF3D7_0419600,PF3D7_0422100,PF3D7_0501300,PF3D7_0513800,PF3D7_0524000,PF3D7_0524700,PF3D7_0528100,PF3D7_0529300,PF3D7_0530100,PF3D7_0602600,PF3D7_0606700,PF3D7_0613700,PF3D7_0617000,PF3D7_0617100,PF3D7_0621800,PF3D7_0621900,PF3D7_0706000,PF3D7_0709000,PF3D7_0…	39.2	1.34	1.6	0.000546557	0.0150225	1	6
GO:0008104	protein localization	247	96	PF3D7_0204200,PF3D7_0210000,PF3D7_0210700,PF3D7_0214100,PF3D7_0217300,PF3D7_0302900,PF3D7_0307300,PF3D7_0320100,PF3D7_0320700,PF3D7_0405100,PF3D7_0415000,PF3D7_0419600,PF3D7_0422100,PF3D7_0501300,PF3D7_0505100,PF3D7_0513800,PF3D7_0524000,PF3D7_0524700,PF3D7_0528100,PF3D7_0529300,PF3D7_0530100,PF3D7_0602600,PF3D7_0606700,PF3D7_0613700,PF3D7_0617000,PF3D7_0617100,PF3D7_0621800,PF3D7_0621900,PF3D7_0…	38.9	1.33	1.58	0.000561065	0.0152041	1	6
GO:0031204	posttranslational protein targeting to membrane, translocation	6	6	PF3D7_0204200,PF3D7_0210000,PF3D7_0821800,PF3D7_1318800,PF3D7_1346100,PF3D7_1438100,	100	3.42	inf	0.000623427	0.0166594	1	6
GO:0072594	establishment of protein localization to organelle	66	32	PF3D7_0204200,PF3D7_0210000,PF3D7_0320700,PF3D7_0415000,PF3D7_0419600,PF3D7_0524000,PF3D7_0524700,PF3D7_0617000,PF3D7_0621900,PF3D7_0706000,PF3D7_0812400,PF3D7_0821800,PF3D7_0932800,PF3D7_1017400,PF3D7_1117700,PF3D7_1124700,PF3D7_1125400,PF3D7_1136400,PF3D7_1216300,PF3D7_1242900,PF3D7_1318800,PF3D7_1343800,PF3D7_1346100,PF3D7_1346400,PF3D7_1366600,PF3D7_1412300,PF3D7_1432300,PF3D7_1433600,PF3D7_1…	48.5	1.66	2.3	0.000708964	0.0186856	1	6
GO:0006807	nitrogen compound metabolic process	1566	506	PF3D7_0102900,PF3D7_0104300,PF3D7_0106100,PF3D7_0110400,PF3D7_0204500,PF3D7_0205900,PF3D7_0207800,PF3D7_0209700,PF3D7_0210100,PF3D7_0211800,PF3D7_0211900,PF3D7_0212200,PF3D7_0215100,PF3D7_0215700,PF3D7_0215800,PF3D7_0217800,PF3D7_0302000,PF3D7_0302100,PF3D7_0303100,PF3D7_0304400,PF3D7_0305000,PF3D7_0305700,PF3D7_0306900,PF3D7_0307200,PF3D7_0308000,PF3D7_0310500,PF3D7_0311200,PF3D7_0312300,PF3D7_0…	32.3	1.1	1.24	0.000759637	0.0197506	1	6
GO:0006886	intracellular protein transport	184	74	PF3D7_0204200,PF3D7_0210000,PF3D7_0210700,PF3D7_0214100,PF3D7_0217300,PF3D7_0302900,PF3D7_0320100,PF3D7_0320700,PF3D7_0405100,PF3D7_0415000,PF3D7_0419600,PF3D7_0422100,PF3D7_0513800,PF3D7_0524000,PF3D7_0524700,PF3D7_0528100,PF3D7_0530100,PF3D7_0602600,PF3D7_0606700,PF3D7_0613700,PF3D7_0617000,PF3D7_0617100,PF3D7_0621800,PF3D7_0621900,PF3D7_0706000,PF3D7_0711000,PF3D7_0714300,PF3D7_0729300,PF3D7_0…	40.2	1.37	1.66	0.000775162	0.0198855	1	6
GO:1902680	positive regulation of RNA biosynthetic process	22	14	PF3D7_0317300,PF3D7_0415300,PF3D7_0517400,PF3D7_0611400,PF3D7_0624600,PF3D7_0629700,PF3D7_0727900,PF3D7_0914600,PF3D7_1012000,PF3D7_1118600,PF3D7_1130400,PF3D7_1306400,PF3D7_1311500,PF3D7_1406200,	63.6	2.17	4.26	0.000835402	0.0206066	1	6
GO:1903508	positive regulation of nucleic acid-templated transcription	22	14	PF3D7_0317300,PF3D7_0415300,PF3D7_0517400,PF3D7_0611400,PF3D7_0624600,PF3D7_0629700,PF3D7_0727900,PF3D7_0914600,PF3D7_1012000,PF3D7_1118600,PF3D7_1130400,PF3D7_1306400,PF3D7_1311500,PF3D7_1406200,	63.6	2.17	4.26	0.000835402	0.0206066	1	6
GO:0045893	positive regulation of transcription, DNA-templated	22	14	PF3D7_0317300,PF3D7_0415300,PF3D7_0517400,PF3D7_0611400,PF3D7_0624600,PF3D7_0629700,PF3D7_0727900,PF3D7_0914600,PF3D7_1012000,PF3D7_1118600,PF3D7_1130400,PF3D7_1306400,PF3D7_1311500,PF3D7_1406200,	63.6	2.17	4.26	0.000835402	0.0206066	1	6
GO:0034220	ion transmembrane transport	88	40	PF3D7_0106100,PF3D7_0106300,PF3D7_0204200,PF3D7_0204700,PF3D7_0210000,PF3D7_0316600,PF3D7_0406100,PF3D7_0508300,PF3D7_0519200,PF3D7_0603500,PF3D7_0617000,PF3D7_0629500,PF3D7_0705900,PF3D7_0806800,PF3D7_0821800,PF3D7_0824400,PF3D7_0934500,PF3D7_1037300,PF3D7_1124700,PF3D7_1125400,PF3D7_1140100,PF3D7_1223800,PF3D7_1235200,PF3D7_1235700,PF3D7_1310600,PF3D7_1311300,PF3D7_1311900,PF3D7_1318800,PF3D7_1…	45.5	1.55	2.04	0.00084634	0.0206121	1	6
GO:0034613	cellular protein localization	206	81	PF3D7_0204200,PF3D7_0210000,PF3D7_0210700,PF3D7_0214100,PF3D7_0217300,PF3D7_0302900,PF3D7_0307300,PF3D7_0320100,PF3D7_0320700,PF3D7_0405100,PF3D7_0415000,PF3D7_0419600,PF3D7_0422100,PF3D7_0505100,PF3D7_0513800,PF3D7_0524000,PF3D7_0524700,PF3D7_0528100,PF3D7_0530100,PF3D7_0602600,PF3D7_0606700,PF3D7_0613700,PF3D7_0617000,PF3D7_0617100,PF3D7_0621800,PF3D7_0621900,PF3D7_0706000,PF3D7_0711000,PF3D7_0…	39.3	1.34	1.6	0.00100034	0.023979	1	6
GO:0051169	nuclear transport	34	19	PF3D7_0302900,PF3D7_0419600,PF3D7_0524000,PF3D7_0602600,PF3D7_0706000,PF3D7_0729300,PF3D7_0812400,PF3D7_0910100,PF3D7_0912500,PF3D7_0932800,PF3D7_1117700,PF3D7_1202600,PF3D7_1223200,PF3D7_1249800,PF3D7_1412300,PF3D7_1423000,PF3D7_1432300,PF3D7_1456700,PF3D7_1473700,	55.9	1.91	3.09	0.00102198	0.023979	1	6
GO:0006913	nucleocytoplasmic transport	34	19	PF3D7_0302900,PF3D7_0419600,PF3D7_0524000,PF3D7_0602600,PF3D7_0706000,PF3D7_0729300,PF3D7_0812400,PF3D7_0910100,PF3D7_0912500,PF3D7_0932800,PF3D7_1117700,PF3D7_1202600,PF3D7_1223200,PF3D7_1249800,PF3D7_1412300,PF3D7_1423000,PF3D7_1432300,PF3D7_1456700,PF3D7_1473700,	55.9	1.91	3.09	0.00102198	0.023979	1	6
GO:0071704	organic substance metabolic process	1711	548	PF3D7_0102900,PF3D7_0104300,PF3D7_0106100,PF3D7_0110400,PF3D7_0110600,PF3D7_0202700,PF3D7_0204500,PF3D7_0205900,PF3D7_0207800,PF3D7_0209100,PF3D7_0209700,PF3D7_0210100,PF3D7_0211800,PF3D7_0211900,PF3D7_0212200,PF3D7_0215100,PF3D7_0215300,PF3D7_0215700,PF3D7_0215800,PF3D7_0217800,PF3D7_0218600,PF3D7_0302000,PF3D7_0302100,PF3D7_0303100,PF3D7_0304400,PF3D7_0305000,PF3D7_0305700,PF3D7_0306900,PF3D7_0…	32	1.09	1.23	0.00104529	0.0240718	1	6
GO:0015031	protein transport	242	93	PF3D7_0204200,PF3D7_0210000,PF3D7_0210700,PF3D7_0214100,PF3D7_0217300,PF3D7_0302900,PF3D7_0320100,PF3D7_0320700,PF3D7_0405100,PF3D7_0415000,PF3D7_0419600,PF3D7_0422100,PF3D7_0501300,PF3D7_0513800,PF3D7_0524000,PF3D7_0524700,PF3D7_0528100,PF3D7_0529300,PF3D7_0530100,PF3D7_0602600,PF3D7_0606700,PF3D7_0613700,PF3D7_0616700,PF3D7_0617000,PF3D7_0617100,PF3D7_0621800,PF3D7_0621900,PF3D7_0706000,PF3D7_0…	38.4	1.31	1.54	0.00105095	0.0240718	1	6
GO:0044237	cellular metabolic process	1688	541	PF3D7_0102900,PF3D7_0104300,PF3D7_0106100,PF3D7_0110400,PF3D7_0110600,PF3D7_0202700,PF3D7_0204500,PF3D7_0205900,PF3D7_0207800,PF3D7_0208400,PF3D7_0209100,PF3D7_0209700,PF3D7_0210100,PF3D7_0211800,PF3D7_0211900,PF3D7_0212200,PF3D7_0215100,PF3D7_0215300,PF3D7_0215700,PF3D7_0215800,PF3D7_0217800,PF3D7_0218600,PF3D7_0302000,PF3D7_0302100,PF3D7_0303100,PF3D7_0304400,PF3D7_0305000,PF3D7_0305700,PF3D7_0…	32	1.1	1.23	0.00107532	0.0241037	1	6
GO:0006620	posttranslational protein targeting to endoplasmic reticulum membrane	8	7	PF3D7_0204200,PF3D7_0210000,PF3D7_0415000,PF3D7_0821800,PF3D7_1318800,PF3D7_1346100,PF3D7_1438100,	87.5	2.99	17	0.00108386	0.0241037	1	6
GO:1902600	proton transmembrane transport	27	16	PF3D7_0106100,PF3D7_0406100,PF3D7_0519200,PF3D7_0705900,PF3D7_0806800,PF3D7_0934500,PF3D7_1140100,PF3D7_1235200,PF3D7_1235700,PF3D7_1311300,PF3D7_1311900,PF3D7_1323200,PF3D7_1341900,PF3D7_1354400,PF3D7_1456800,PF3D7_1464700,	59.3	2.02	3.54	0.00108993	0.0241037	1	6
GO:0035967	cellular response to topologically incorrect protein	16	11	PF3D7_0627300,PF3D7_0711000,PF3D7_0818900,PF3D7_0831700,PF3D7_0917900,PF3D7_1032500,PF3D7_1134000,PF3D7_1136800,PF3D7_1418000,PF3D7_1452300,PF3D7_1468500,	68.8	2.35	5.35	0.00122508	0.0267847	1	6
GO:0070887	cellular response to chemical stimulus	32	18	PF3D7_0623500,PF3D7_0627300,PF3D7_0628200,PF3D7_0711000,PF3D7_0818900,PF3D7_0831700,PF3D7_0917900,PF3D7_1032500,PF3D7_1114700,PF3D7_1134000,PF3D7_1136800,PF3D7_1218300,PF3D7_1344200,PF3D7_1418000,PF3D7_1420600,PF3D7_1452300,PF3D7_1466100,PF3D7_1468500,	56.3	1.92	3.13	0.00124869	0.0269941	1	6
GO:0042221	response to chemical	95	42	PF3D7_0106300,PF3D7_0112200,PF3D7_0509800,PF3D7_0523000,PF3D7_0523900,PF3D7_0623200,PF3D7_0623500,PF3D7_0627300,PF3D7_0628200,PF3D7_0629200,PF3D7_0704600,PF3D7_0709000,PF3D7_0711000,PF3D7_0818900,PF3D7_0826500,PF3D7_0831700,PF3D7_0917900,PF3D7_1032500,PF3D7_1113400,PF3D7_1114700,PF3D7_1116800,PF3D7_1118200,PF3D7_1121600,PF3D7_1134000,PF3D7_1136800,PF3D7_1211400,PF3D7_1213800,PF3D7_1218300,PF3D7_1…	44.2	1.51	1.94	0.00126304	0.0270011	1	6
GO:0010604	positive regulation of macromolecule metabolic process	47	24	PF3D7_0317300,PF3D7_0415300,PF3D7_0517400,PF3D7_0611400,PF3D7_0624600,PF3D7_0629700,PF3D7_0722100,PF3D7_0727900,PF3D7_0817900,PF3D7_0826100,PF3D7_0826700,PF3D7_0907700,PF3D7_0914600,PF3D7_1012000,PF3D7_1014600,PF3D7_1118600,PF3D7_1130400,PF3D7_1202900,PF3D7_1306400,PF3D7_1311500,PF3D7_1406200,PF3D7_1410600,PF3D7_1434800,PF3D7_1466400,	51.1	1.74	2.55	0.00130568	0.0271144	1	6
GO:0006613	cotranslational protein targeting to membrane	10	8	PF3D7_0621900,PF3D7_0821800,PF3D7_1136400,PF3D7_1216300,PF3D7_1318800,PF3D7_1346100,PF3D7_1366600,PF3D7_1450100,	80	2.73	9.72	0.00131228	0.0271144	1	6
GO:0006614	SRP-dependent cotranslational protein targeting to membrane	10	8	PF3D7_0621900,PF3D7_0821800,PF3D7_1136400,PF3D7_1216300,PF3D7_1318800,PF3D7_1346100,PF3D7_1366600,PF3D7_1450100,	80	2.73	9.72	0.00131228	0.0271144	1	6
GO:0002181	cytoplasmic translation	37	20	PF3D7_0312800,PF3D7_0415900,PF3D7_0418200,PF3D7_0503800,PF3D7_0517700,PF3D7_0716800,PF3D7_0813600,PF3D7_0821700,PF3D7_0823100,PF3D7_0907600,PF3D7_1007900,PF3D7_1026800,PF3D7_1103100,PF3D7_1123400,PF3D7_1130200,PF3D7_1142600,PF3D7_1212700,PF3D7_1351400,PF3D7_1410600,PF3D7_1468700,	54.1	1.85	2.87	0.00132472	0.0271144	1	6
GO:0051641	cellular localization	274	103	PF3D7_0103900,PF3D7_0204200,PF3D7_0210000,PF3D7_0210700,PF3D7_0214100,PF3D7_0217300,PF3D7_0302900,PF3D7_0304200,PF3D7_0307300,PF3D7_0310700,PF3D7_0320100,PF3D7_0320700,PF3D7_0405100,PF3D7_0410400,PF3D7_0415000,PF3D7_0419600,PF3D7_0422100,PF3D7_0505100,PF3D7_0513800,PF3D7_0524000,PF3D7_0524700,PF3D7_0528100,PF3D7_0530100,PF3D7_0602600,PF3D7_0606700,PF3D7_0613700,PF3D7_0617000,PF3D7_0617100,PF3D7_0…	37.6	1.28	1.49	0.00138939	0.0281389	1	6
GO:0016192	vesicle-mediated transport	141	58	PF3D7_0103900,PF3D7_0104300,PF3D7_0210700,PF3D7_0214100,PF3D7_0217300,PF3D7_0304200,PF3D7_0310700,PF3D7_0320100,PF3D7_0405100,PF3D7_0419200,PF3D7_0422100,PF3D7_0505100,PF3D7_0528100,PF3D7_0530100,PF3D7_0606700,PF3D7_0613700,PF3D7_0617100,PF3D7_0629900,PF3D7_0710800,PF3D7_0727000,PF3D7_0730200,PF3D7_0731100,PF3D7_0808400,PF3D7_0813000,PF3D7_0815800,PF3D7_0816700,PF3D7_0820500,PF3D7_0826600,PF3D7_0…	41.1	1.41	1.72	0.00149272	0.0299167	1	6
GO:0009893	positive regulation of metabolic process	50	25	PF3D7_0317300,PF3D7_0415300,PF3D7_0517400,PF3D7_0611400,PF3D7_0624600,PF3D7_0629700,PF3D7_0722100,PF3D7_0727900,PF3D7_0817900,PF3D7_0826100,PF3D7_0826700,PF3D7_0907700,PF3D7_0914600,PF3D7_1012000,PF3D7_1014600,PF3D7_1118600,PF3D7_1130400,PF3D7_1202900,PF3D7_1305300,PF3D7_1306400,PF3D7_1311500,PF3D7_1406200,PF3D7_1410600,PF3D7_1434800,PF3D7_1466400,	50	1.71	2.44	0.00153623	0.0304711	1	6
GO:0006325	chromatin organization	74	34	PF3D7_0319300,PF3D7_0320900,PF3D7_0416400,PF3D7_0517400,PF3D7_0617800,PF3D7_0624600,PF3D7_0629700,PF3D7_0704400,PF3D7_0714000,PF3D7_0719300,PF3D7_0809500,PF3D7_0809900,PF3D7_0812600,PF3D7_0818700,PF3D7_0823300,PF3D7_0914600,PF3D7_0919000,PF3D7_1008100,PF3D7_1014600,PF3D7_1103600,PF3D7_1104200,PF3D7_1105000,PF3D7_1106000,PF3D7_1118600,PF3D7_1220900,PF3D7_1224500,PF3D7_1228800,PF3D7_1316900,PF3D7_1…	45.9	1.57	2.08	0.00161561	0.0317187	1	6
GO:0043952	protein transport by the Sec complex	5	5	PF3D7_0210000,PF3D7_0821800,PF3D7_1310600,PF3D7_1361100,PF3D7_1438100,	100	3.42	inf	0.00213565	0.0415049	1	6
GO:0042493	response to drug	129	53	PF3D7_0104300,PF3D7_0106300,PF3D7_0107500,PF3D7_0110600,PF3D7_0112200,PF3D7_0204700,PF3D7_0310200,PF3D7_0316600,PF3D7_0317500,PF3D7_0319700,PF3D7_0509800,PF3D7_0523000,PF3D7_0525100,PF3D7_0624000,PF3D7_0627800,PF3D7_0628200,PF3D7_0629500,PF3D7_0704600,PF3D7_0709000,PF3D7_0713400,PF3D7_0808200,PF3D7_0813000,PF3D7_0823300,PF3D7_0827800,PF3D7_0907700,PF3D7_0917900,PF3D7_1007700,PF3D7_1012400,PF3D7_1…	41.1	1.4	1.71	0.00242021	0.0465649	1	6
GO:0022613	ribonucleoprotein complex biogenesis	248	93	PF3D7_0302100,PF3D7_0302900,PF3D7_0303100,PF3D7_0307200,PF3D7_0310500,PF3D7_0312800,PF3D7_0323700,PF3D7_0409800,PF3D7_0410400,PF3D7_0413800,PF3D7_0418200,PF3D7_0419800,PF3D7_0420200,PF3D7_0422400,PF3D7_0506100,PF3D7_0517700,PF3D7_0521700,PF3D7_0522300,PF3D7_0612900,PF3D7_0629600,PF3D7_0710600,PF3D7_0716800,PF3D7_0719600,PF3D7_0721300,PF3D7_0721600,PF3D7_0725300,PF3D7_0729300,PF3D7_0813600,PF3D7_0…	37.5	1.28	1.48	0.00255099	0.0475935	1	6
GO:0016573	histone acetylation	17	11	PF3D7_0416400,PF3D7_0704400,PF3D7_0809500,PF3D7_0823300,PF3D7_1008100,PF3D7_1103600,PF3D7_1106000,PF3D7_1118600,PF3D7_1224500,PF3D7_1316900,PF3D7_1422800,	64.7	2.21	4.46	0.00255712	0.0475935	1	6
GO:0046907	intracellular transport	245	92	PF3D7_0103900,PF3D7_0204200,PF3D7_0210000,PF3D7_0210700,PF3D7_0214100,PF3D7_0217300,PF3D7_0302900,PF3D7_0304200,PF3D7_0310700,PF3D7_0320100,PF3D7_0320700,PF3D7_0405100,PF3D7_0415000,PF3D7_0419600,PF3D7_0422100,PF3D7_0505100,PF3D7_0513800,PF3D7_0524000,PF3D7_0524700,PF3D7_0528100,PF3D7_0530100,PF3D7_0602600,PF3D7_0606700,PF3D7_0613700,PF3D7_0617000,PF3D7_0617100,PF3D7_0621800,PF3D7_0621900,PF3D7_0…	37.6	1.28	1.48	0.00256197	0.0475935	1	6
GO:0016071	mRNA metabolic process	185	72	PF3D7_0110400,PF3D7_0302000,PF3D7_0302100,PF3D7_0318600,PF3D7_0323700,PF3D7_0410400,PF3D7_0415500,PF3D7_0507600,PF3D7_0516300,PF3D7_0517300,PF3D7_0519500,PF3D7_0522800,PF3D7_0531400,PF3D7_0606600,PF3D7_0614400,PF3D7_0615400,PF3D7_0625600,PF3D7_0705000,PF3D7_0716000,PF3D7_0722100,PF3D7_0723900,PF3D7_0803300,PF3D7_0811300,PF3D7_0818000,PF3D7_0821300,PF3D7_0906600,PF3D7_0909800,PF3D7_0909900,PF3D7_0…	38.9	1.33	1.57	0.00257262	0.0475935	1	6
GO:0042254	ribosome biogenesis	194	75	PF3D7_0302900,PF3D7_0303100,PF3D7_0307200,PF3D7_0310500,PF3D7_0312800,PF3D7_0323700,PF3D7_0409800,PF3D7_0410400,PF3D7_0413800,PF3D7_0419800,PF3D7_0420200,PF3D7_0422400,PF3D7_0506100,PF3D7_0521700,PF3D7_0522300,PF3D7_0612900,PF3D7_0629600,PF3D7_0710600,PF3D7_0719600,PF3D7_0721300,PF3D7_0721600,PF3D7_0725300,PF3D7_0729300,PF3D7_0813900,PF3D7_0818400,PF3D7_0818800,PF3D7_0825500,PF3D7_0921800,PF3D7_0…	38.7	1.32	1.55	0.00260334	0.0477032	1	6
GO:0051649	establishment of localization in cell	249	93	PF3D7_0103900,PF3D7_0204200,PF3D7_0210000,PF3D7_0210700,PF3D7_0214100,PF3D7_0217300,PF3D7_0302900,PF3D7_0304200,PF3D7_0310700,PF3D7_0320100,PF3D7_0320700,PF3D7_0405100,PF3D7_0415000,PF3D7_0419600,PF3D7_0422100,PF3D7_0505100,PF3D7_0513800,PF3D7_0524000,PF3D7_0524700,PF3D7_0528100,PF3D7_0530100,PF3D7_0602600,PF3D7_0606700,PF3D7_0613700,PF3D7_0617000,PF3D7_0617100,PF3D7_0621800,PF3D7_0621900,PF3D7_0…	37.3	1.28	1.47	0.00293236	0.053225	1	6
GO:0006612	protein targeting to membrane	29	16	PF3D7_0204200,PF3D7_0210000,PF3D7_0415000,PF3D7_0621800,PF3D7_0621900,PF3D7_0714300,PF3D7_0821800,PF3D7_1027900,PF3D7_1115900,PF3D7_1136400,PF3D7_1216300,PF3D7_1318800,PF3D7_1346100,PF3D7_1366600,PF3D7_1438100,PF3D7_1450100,	55.2	1.89	3	0.00303331	0.0540378	1	6
GO:0035966	response to topologically incorrect protein	29	16	PF3D7_0627300,PF3D7_0629200,PF3D7_0711000,PF3D7_0818900,PF3D7_0831700,PF3D7_0917900,PF3D7_1032500,PF3D7_1116800,PF3D7_1118200,PF3D7_1134000,PF3D7_1136800,PF3D7_1211400,PF3D7_1406600,PF3D7_1418000,PF3D7_1452300,PF3D7_1468500,	55.2	1.89	3	0.00303331	0.0540378	1	6
GO:0016925	protein sumoylation	7	6	PF3D7_0505800,PF3D7_0915100,PF3D7_1144500,PF3D7_1237000,PF3D7_1360700,PF3D7_1451300,	85.7	2.93	14.56	0.00327261	0.0577296	1	6
GO:0000466	maturation of 5.8S rRNA from tricistronic rRNA transcript (SSU-rRNA, 5.8S rRNA, LSU-rRNA)	13	9	PF3D7_0303100,PF3D7_0410400,PF3D7_0825500,PF3D7_1107700,PF3D7_1144000,PF3D7_1354300,PF3D7_1364500,PF3D7_1405800,PF3D7_1449700,	69.2	2.37	5.47	0.00330055	0.0577296	1	6
GO:0044260	cellular macromolecule metabolic process	1046	342	PF3D7_0102900,PF3D7_0104300,PF3D7_0110400,PF3D7_0205900,PF3D7_0207800,PF3D7_0209700,PF3D7_0210100,PF3D7_0211800,PF3D7_0212200,PF3D7_0215100,PF3D7_0215700,PF3D7_0215800,PF3D7_0217800,PF3D7_0302100,PF3D7_0304400,PF3D7_0305000,PF3D7_0305700,PF3D7_0306900,PF3D7_0307200,PF3D7_0308000,PF3D7_0311200,PF3D7_0312300,PF3D7_0312800,PF3D7_0314400,PF3D7_0314700,PF3D7_0315100,PF3D7_0316800,PF3D7_0316900,PF3D7_0…	32.7	1.12	1.23	0.0034975	0.0598471	1	6
GO:0055067	monovalent inorganic cation homeostasis	11	8	PF3D7_0406100,PF3D7_0806800,PF3D7_1140100,PF3D7_1311900,PF3D7_1323200,PF3D7_1341900,PF3D7_1456800,PF3D7_1464700,	72.7	2.49	6.48	0.00357578	0.0598471	1	6
GO:0006885	regulation of pH	11	8	PF3D7_0406100,PF3D7_0806800,PF3D7_1140100,PF3D7_1311900,PF3D7_1323200,PF3D7_1341900,PF3D7_1456800,PF3D7_1464700,	72.7	2.49	6.48	0.00357578	0.0598471	1	6
GO:0007035	vacuolar acidification	9	7	PF3D7_0406100,PF3D7_0806800,PF3D7_1140100,PF3D7_1311900,PF3D7_1323200,PF3D7_1341900,PF3D7_1464700,	77.8	2.66	8.5	0.00363935	0.0598471	1	6
GO:0051452	intracellular pH reduction	9	7	PF3D7_0406100,PF3D7_0806800,PF3D7_1140100,PF3D7_1311900,PF3D7_1323200,PF3D7_1341900,PF3D7_1464700,	77.8	2.66	8.5	0.00363935	0.0598471	1	6
GO:0034620	cellular response to unfolded protein	9	7	PF3D7_0818900,PF3D7_0831700,PF3D7_0917900,PF3D7_1032500,PF3D7_1134000,PF3D7_1452300,PF3D7_1468500,	77.8	2.66	8.5	0.00363935	0.0598471	1	6
GO:0045851	pH reduction	9	7	PF3D7_0406100,PF3D7_0806800,PF3D7_1140100,PF3D7_1311900,PF3D7_1323200,PF3D7_1341900,PF3D7_1464700,	77.8	2.66	8.5	0.00363935	0.0598471	1	6
GO:0043043	peptide biosynthetic process	288	105	PF3D7_0102900,PF3D7_0210100,PF3D7_0211800,PF3D7_0212200,PF3D7_0217800,PF3D7_0304400,PF3D7_0305000,PF3D7_0306900,PF3D7_0307200,PF3D7_0311200,PF3D7_0312800,PF3D7_0315100,PF3D7_0316800,PF3D7_0317600,PF3D7_0322900,PF3D7_0413800,PF3D7_0415900,PF3D7_0418200,PF3D7_0419800,PF3D7_0422400,PF3D7_0503800,PF3D7_0506100,PF3D7_0507100,PF3D7_0517700,PF3D7_0519400,PF3D7_0603700,PF3D7_0607000,PF3D7_0610900,PF3D7_0…	36.5	1.25	1.42	0.0039604	0.0645747	1	6
GO:0051254	positive regulation of RNA metabolic process	25	14	PF3D7_0317300,PF3D7_0415300,PF3D7_0517400,PF3D7_0611400,PF3D7_0624600,PF3D7_0629700,PF3D7_0727900,PF3D7_0914600,PF3D7_1012000,PF3D7_1118600,PF3D7_1130400,PF3D7_1306400,PF3D7_1311500,PF3D7_1406200,	56	1.91	3.1	0.00458842	0.0741859	1	6
GO:0006475	internal protein amino acid acetylation	18	11	PF3D7_0416400,PF3D7_0704400,PF3D7_0809500,PF3D7_0823300,PF3D7_1008100,PF3D7_1103600,PF3D7_1106000,PF3D7_1118600,PF3D7_1224500,PF3D7_1316900,PF3D7_1422800,	61.1	2.09	3.82	0.0048494	0.0758557	1	6
GO:0050684	regulation of mRNA processing	18	11	PF3D7_0302100,PF3D7_0517300,PF3D7_0623100,PF3D7_1002400,PF3D7_1108000,PF3D7_1230800,PF3D7_1306800,PF3D7_1330800,PF3D7_1406200,PF3D7_1419900,PF3D7_1468200,	61.1	2.09	3.82	0.0048494	0.0758557	1	6
GO:0018394	peptidyl-lysine acetylation	18	11	PF3D7_0416400,PF3D7_0704400,PF3D7_0809500,PF3D7_0823300,PF3D7_1008100,PF3D7_1103600,PF3D7_1106000,PF3D7_1118600,PF3D7_1224500,PF3D7_1316900,PF3D7_1422800,	61.1	2.09	3.82	0.0048494	0.0758557	1	6
GO:0018393	internal peptidyl-lysine acetylation	18	11	PF3D7_0416400,PF3D7_0704400,PF3D7_0809500,PF3D7_0823300,PF3D7_1008100,PF3D7_1103600,PF3D7_1106000,PF3D7_1118600,PF3D7_1224500,PF3D7_1316900,PF3D7_1422800,	61.1	2.09	3.82	0.0048494	0.0758557	1	6
GO:0043604	amide biosynthetic process	299	108	PF3D7_0102900,PF3D7_0210100,PF3D7_0211800,PF3D7_0212200,PF3D7_0217800,PF3D7_0304400,PF3D7_0305000,PF3D7_0306900,PF3D7_0307200,PF3D7_0311200,PF3D7_0312800,PF3D7_0315100,PF3D7_0316800,PF3D7_0317600,PF3D7_0322900,PF3D7_0413800,PF3D7_0415900,PF3D7_0418200,PF3D7_0419800,PF3D7_0422400,PF3D7_0503800,PF3D7_0506100,PF3D7_0507100,PF3D7_0517700,PF3D7_0519400,PF3D7_0603700,PF3D7_0607000,PF3D7_0610900,PF3D7_0…	36.1	1.23	1.4	0.00489352	0.0759284	1	6
GO:0006518	peptide metabolic process	303	109	PF3D7_0102900,PF3D7_0210100,PF3D7_0211800,PF3D7_0212200,PF3D7_0217800,PF3D7_0304400,PF3D7_0305000,PF3D7_0306900,PF3D7_0307200,PF3D7_0311200,PF3D7_0312800,PF3D7_0315100,PF3D7_0316800,PF3D7_0317600,PF3D7_0320700,PF3D7_0322900,PF3D7_0413800,PF3D7_0415900,PF3D7_0418200,PF3D7_0419800,PF3D7_0422400,PF3D7_0503800,PF3D7_0506100,PF3D7_0507100,PF3D7_0517700,PF3D7_0519400,PF3D7_0603700,PF3D7_0607000,PF3D7_0…	36	1.23	1.39	0.00544219	0.0833088	1	6
GO:0042273	ribosomal large subunit biogenesis	62	28	PF3D7_0303100,PF3D7_0307200,PF3D7_0312800,PF3D7_0409800,PF3D7_0419800,PF3D7_0506100,PF3D7_0612900,PF3D7_0719600,PF3D7_0725300,PF3D7_0729300,PF3D7_0921800,PF3D7_1027800,PF3D7_1028300,PF3D7_1107700,PF3D7_1124900,PF3D7_1130200,PF3D7_1142600,PF3D7_1210000,PF3D7_1309100,PF3D7_1354300,PF3D7_1354600,PF3D7_1405800,PF3D7_1407500,PF3D7_1414300,PF3D7_1424100,PF3D7_1431700,PF3D7_1441200,PF3D7_1445200,	45.2	1.54	2.01	0.00545577	0.0833088	1	6
GO:0006164	purine nucleotide biosynthetic process	41	20	PF3D7_0106100,PF3D7_0627800,PF3D7_0630700,PF3D7_0704700,PF3D7_0705900,PF3D7_0815900,PF3D7_1012400,PF3D7_1012600,PF3D7_1138400,PF3D7_1140100,PF3D7_1235700,PF3D7_1311300,PF3D7_1325100,PF3D7_1327800,PF3D7_1329400,PF3D7_1354500,PF3D7_1420600,PF3D7_1437400,PF3D7_1443700,PF3D7_1469600,	48.8	1.67	2.32	0.00633423	0.095961	1	6
GO:0045944	positive regulation of transcription by RNA polymerase II	14	9	PF3D7_0415300,PF3D7_0517400,PF3D7_0611400,PF3D7_1012000,PF3D7_1118600,PF3D7_1130400,PF3D7_1306400,PF3D7_1311500,PF3D7_1406200,	64.3	2.2	4.37	0.00685423	0.102229	1	6
GO:0010499	proteasomal ubiquitin-independent protein catabolic process	14	9	PF3D7_0317000,PF3D7_0803800,PF3D7_0807500,PF3D7_0931800,PF3D7_1011400,PF3D7_1328100,PF3D7_1353900,PF3D7_1470900,PF3D7_1474800,	64.3	2.2	4.37	0.00685423	0.102229	1	6
GO:0072522	purine-containing compound biosynthetic process	44	21	PF3D7_0106100,PF3D7_0627800,PF3D7_0630700,PF3D7_0704700,PF3D7_0705900,PF3D7_0815900,PF3D7_1012400,PF3D7_1012600,PF3D7_1033100,PF3D7_1138400,PF3D7_1140100,PF3D7_1235700,PF3D7_1311300,PF3D7_1325100,PF3D7_1327800,PF3D7_1329400,PF3D7_1354500,PF3D7_1420600,PF3D7_1437400,PF3D7_1443700,PF3D7_1469600,	47.7	1.63	2.23	0.00713618	0.102693	1	6
GO:0006412	translation	293	105	PF3D7_0102900,PF3D7_0210100,PF3D7_0211800,PF3D7_0212200,PF3D7_0217800,PF3D7_0304400,PF3D7_0305000,PF3D7_0305400,PF3D7_0306900,PF3D7_0307200,PF3D7_0311200,PF3D7_0312800,PF3D7_0315100,PF3D7_0316800,PF3D7_0317600,PF3D7_0322900,PF3D7_0413800,PF3D7_0415900,PF3D7_0418200,PF3D7_0419800,PF3D7_0422400,PF3D7_0503800,PF3D7_0506100,PF3D7_0507100,PF3D7_0517700,PF3D7_0519400,PF3D7_0603700,PF3D7_0607000,PF3D7_0…	35.8	1.22	1.38	0.00718686	0.102693	1	6
GO:0031328	positive regulation of cellular biosynthetic process	31	16	PF3D7_0317300,PF3D7_0415300,PF3D7_0517400,PF3D7_0611400,PF3D7_0624600,PF3D7_0629700,PF3D7_0727900,PF3D7_0914600,PF3D7_1012000,PF3D7_1118600,PF3D7_1130400,PF3D7_1306400,PF3D7_1311500,PF3D7_1406200,PF3D7_1410600,PF3D7_1434800,	51.6	1.76	2.6	0.00720254	0.102693	1	6
GO:0010557	positive regulation of macromolecule biosynthetic process	31	16	PF3D7_0317300,PF3D7_0415300,PF3D7_0517400,PF3D7_0611400,PF3D7_0624600,PF3D7_0629700,PF3D7_0727900,PF3D7_0914600,PF3D7_1012000,PF3D7_1118600,PF3D7_1130400,PF3D7_1306400,PF3D7_1311500,PF3D7_1406200,PF3D7_1410600,PF3D7_1434800,	51.6	1.76	2.6	0.00720254	0.102693	1	6
GO:0009891	positive regulation of biosynthetic process	31	16	PF3D7_0317300,PF3D7_0415300,PF3D7_0517400,PF3D7_0611400,PF3D7_0624600,PF3D7_0629700,PF3D7_0727900,PF3D7_0914600,PF3D7_1012000,PF3D7_1118600,PF3D7_1130400,PF3D7_1306400,PF3D7_1311500,PF3D7_1406200,PF3D7_1410600,PF3D7_1434800,	51.6	1.76	2.6	0.00720254	0.102693	1	6
GO:0072583	clathrin-dependent endocytosis	4	4	PF3D7_0217300,PF3D7_0617100,PF3D7_1411300,PF3D7_1455500,	100	3.42	inf	0.00731233	0.102693	1	6
GO:0009065	glutamine family amino acid catabolic process	4	4	PF3D7_0608800,PF3D7_0802000,PF3D7_0906500,PF3D7_1308200,	100	3.42	inf	0.00731233	0.102693	1	6
GO:0044053	translocation of peptides or proteins into host cell cytoplasm	4	4	PF3D7_0214100,PF3D7_1105600,PF3D7_1116800,PF3D7_1436300,	100	3.42	inf	0.00731233	0.102693	1	6
GO:0016070	RNA metabolic process	511	174	PF3D7_0102900,PF3D7_0110400,PF3D7_0211800,PF3D7_0211900,PF3D7_0215700,PF3D7_0302000,PF3D7_0302100,PF3D7_0303100,PF3D7_0307200,PF3D7_0310500,PF3D7_0311200,PF3D7_0318200,PF3D7_0318600,PF3D7_0321800,PF3D7_0323700,PF3D7_0410400,PF3D7_0415500,PF3D7_0419800,PF3D7_0420200,PF3D7_0422500,PF3D7_0503300,PF3D7_0507600,PF3D7_0511500,PF3D7_0516300,PF3D7_0517300,PF3D7_0517400,PF3D7_0519500,PF3D7_0521700,PF3D7_0…	34.1	1.16	1.28	0.00741	0.10331	1	6
GO:0006338	chromatin remodeling	24	13	PF3D7_0624600,PF3D7_0719300,PF3D7_0809900,PF3D7_0818700,PF3D7_1014600,PF3D7_1103600,PF3D7_1104200,PF3D7_1106000,PF3D7_1220900,PF3D7_1224500,PF3D7_1248700,PF3D7_1415900,PF3D7_1422800,	54.2	1.85	2.87	0.00905476	0.122881	1	6
GO:0030641	regulation of cellular pH	10	7	PF3D7_0406100,PF3D7_0806800,PF3D7_1140100,PF3D7_1311900,PF3D7_1323200,PF3D7_1341900,PF3D7_1464700,	70	2.39	5.66	0.00906919	0.122881	1	6
GO:0030004	cellular monovalent inorganic cation homeostasis	10	7	PF3D7_0406100,PF3D7_0806800,PF3D7_1140100,PF3D7_1311900,PF3D7_1323200,PF3D7_1341900,PF3D7_1464700,	70	2.39	5.66	0.00906919	0.122881	1	6
GO:0051453	regulation of intracellular pH	10	7	PF3D7_0406100,PF3D7_0806800,PF3D7_1140100,PF3D7_1311900,PF3D7_1323200,PF3D7_1341900,PF3D7_1464700,	70	2.39	5.66	0.00906919	0.122881	1	6
GO:0018205	peptidyl-lysine modification	45	21	PF3D7_0416400,PF3D7_0505800,PF3D7_0629700,PF3D7_0704400,PF3D7_0809500,PF3D7_0823300,PF3D7_0915100,PF3D7_0916600,PF3D7_1008100,PF3D7_1103600,PF3D7_1106000,PF3D7_1118600,PF3D7_1144500,PF3D7_1224500,PF3D7_1237000,PF3D7_1302600,PF3D7_1316900,PF3D7_1322100,PF3D7_1360700,PF3D7_1422800,PF3D7_1451300,	46.7	1.59	2.13	0.00976381	0.131368	1	6
GO:0007029	endoplasmic reticulum organization	8	6	PF3D7_0103900,PF3D7_0214100,PF3D7_0316700,PF3D7_0415000,PF3D7_1438600,PF3D7_1439800,	75	2.56	7.28	0.00983886	0.131458	1	6
GO:0006260	DNA replication	77	27	PF3D7_0215800,PF3D7_0219600,PF3D7_0317200,PF3D7_0317400,PF3D7_0411900,PF3D7_0416300,PF3D7_0503200,PF3D7_0508800,PF3D7_0705400,PF3D7_0717500,PF3D7_0904800,PF3D7_0914800,PF3D7_0917500,PF3D7_1029900,PF3D7_1111100,PF3D7_1112600,PF3D7_1127100,PF3D7_1203000,PF3D7_1226600,PF3D7_1241700,PF3D7_1304100,PF3D7_1343300,PF3D7_1361900,PF3D7_1417800,PF3D7_1437200,PF3D7_1442100,PF3D7_1463200,	35.1	2.44	3.31	3.81054e-06	0.00215467	0.00468697	11
GO:0000278	mitotic cell cycle	73	26	PF3D7_0307500,PF3D7_0309200,PF3D7_0311400,PF3D7_0316500,PF3D7_0317200,PF3D7_0411900,PF3D7_0422300,PF3D7_0501700,PF3D7_0501800,PF3D7_0503200,PF3D7_0509100,PF3D7_0607600,PF3D7_0704700,PF3D7_0717500,PF3D7_1008700,PF3D7_1112100,PF3D7_1203000,PF3D7_1318400,PF3D7_1346000,PF3D7_1356800,PF3D7_1403100,PF3D7_1417800,PF3D7_1423600,PF3D7_1430100,PF3D7_1433900,PF3D7_1449400,	35.6	2.48	3.39	4.13437e-06	0.00215467	0.00508527	11
GO:0007049	cell cycle	119	36	PF3D7_0105800,PF3D7_0307500,PF3D7_0309200,PF3D7_0311400,PF3D7_0316500,PF3D7_0317200,PF3D7_0411900,PF3D7_0422300,PF3D7_0501700,PF3D7_0501800,PF3D7_0503200,PF3D7_0505500,PF3D7_0509100,PF3D7_0603000,PF3D7_0607600,PF3D7_0704700,PF3D7_0705400,PF3D7_0717500,PF3D7_0904800,PF3D7_1008700,PF3D7_1112100,PF3D7_1203000,PF3D7_1238400,PF3D7_1318400,PF3D7_1343300,PF3D7_1346000,PF3D7_1356800,PF3D7_1368800,PF3D7_1…	30.3	2.11	2.67	5.25529e-06	0.00215467	0.00646401	11
GO:1903047	mitotic cell cycle process	52	20	PF3D7_0309200,PF3D7_0316500,PF3D7_0411900,PF3D7_0501700,PF3D7_0501800,PF3D7_0503200,PF3D7_0509100,PF3D7_0607600,PF3D7_0704700,PF3D7_0717500,PF3D7_1112100,PF3D7_1203000,PF3D7_1318400,PF3D7_1346000,PF3D7_1403100,PF3D7_1417800,PF3D7_1423600,PF3D7_1430100,PF3D7_1433900,PF3D7_1449400,	38.5	2.68	3.81	1.44781e-05	0.00445201	0.0178081	11
GO:0044409	entry into host	100	28	PF3D7_0102500,PF3D7_0104000,PF3D7_0214900,PF3D7_0305600,PF3D7_0423500,PF3D7_0423800,PF3D7_0424200,PF3D7_0508000,PF3D7_0517600,PF3D7_0620000,PF3D7_0629300,PF3D7_0707300,PF3D7_0822700,PF3D7_0905400,PF3D7_0929400,PF3D7_0930300,PF3D7_1012200,PF3D7_1028700,PF3D7_1035500,PF3D7_1035700,PF3D7_1035900,PF3D7_1136900,PF3D7_1243900,PF3D7_1252100,PF3D7_1335400,PF3D7_1342600,PF3D7_1431400,PF3D7_1451700,	28	1.95	2.37	0.000257848	0.0600946	0.317153	11
GO:0009263	deoxyribonucleotide biosynthetic process	6	5	PF3D7_0417200,PF3D7_1127100,PF3D7_1251300,PF3D7_1405600,PF3D7_1437200,	83.3	5.8	30.01	0.000319398	0.0600946	0.392859	11
GO:0022402	cell cycle process	82	24	PF3D7_0309200,PF3D7_0316500,PF3D7_0411900,PF3D7_0501700,PF3D7_0501800,PF3D7_0503200,PF3D7_0505500,PF3D7_0509100,PF3D7_0607600,PF3D7_0704700,PF3D7_0705400,PF3D7_0717500,PF3D7_1112100,PF3D7_1203000,PF3D7_1238400,PF3D7_1318400,PF3D7_1346000,PF3D7_1368800,PF3D7_1403100,PF3D7_1417800,PF3D7_1423600,PF3D7_1430100,PF3D7_1433900,PF3D7_1449400,	29.3	2.04	2.52	0.000342002	0.0600946	0.420662	11
GO:0006271	DNA strand elongation involved in DNA replication	15	8	PF3D7_0411900,PF3D7_0705400,PF3D7_1111100,PF3D7_1226600,PF3D7_1241700,PF3D7_1304100,PF3D7_1361900,PF3D7_1463200,	53.3	3.71	6.88	0.000439885	0.0601176	0.541058	11
GO:0022616	DNA strand elongation	15	8	PF3D7_0411900,PF3D7_0705400,PF3D7_1111100,PF3D7_1226600,PF3D7_1241700,PF3D7_1304100,PF3D7_1361900,PF3D7_1463200,	53.3	3.71	6.88	0.000439885	0.0601176	0.541058	11
GO:0051726	regulation of cell cycle	61	19	PF3D7_0309200,PF3D7_0311400,PF3D7_0314300,PF3D7_0317200,PF3D7_0501700,PF3D7_0503200,PF3D7_0615500,PF3D7_0624500,PF3D7_0704700,PF3D7_1112100,PF3D7_1203000,PF3D7_1227500,PF3D7_1343300,PF3D7_1356800,PF3D7_1417800,PF3D7_1423600,PF3D7_1433900,PF3D7_1449400,PF3D7_1468100,	31.1	2.17	2.74	0.000597833	0.0690948	0.735335	11
GO:0006261	DNA-dependent DNA replication	52	17	PF3D7_0215800,PF3D7_0411900,PF3D7_0416300,PF3D7_0503200,PF3D7_0508800,PF3D7_0705400,PF3D7_0717500,PF3D7_0904800,PF3D7_1111100,PF3D7_1112600,PF3D7_1203000,PF3D7_1226600,PF3D7_1241700,PF3D7_1304100,PF3D7_1361900,PF3D7_1417800,PF3D7_1463200,	32.7	2.28	2.94	0.000617921	0.0690948	0.760043	11
GO:0000724	double-strand break repair via homologous recombination	27	11	PF3D7_0317400,PF3D7_0416300,PF3D7_0419300,PF3D7_0705400,PF3D7_0904800,PF3D7_1037000,PF3D7_1140300,PF3D7_1368800,PF3D7_1417800,PF3D7_1442100,PF3D7_1449400,	40.7	2.84	4.15	0.000718983	0.0736958	0.884349	11
GO:0052126	movement in host environment	117	30	PF3D7_0102500,PF3D7_0104000,PF3D7_0214900,PF3D7_0305600,PF3D7_0423500,PF3D7_0423800,PF3D7_0424200,PF3D7_0507500,PF3D7_0508000,PF3D7_0517600,PF3D7_0620000,PF3D7_0629300,PF3D7_0707300,PF3D7_0822700,PF3D7_0905400,PF3D7_0929400,PF3D7_0930300,PF3D7_1012200,PF3D7_1028700,PF3D7_1035500,PF3D7_1035700,PF3D7_1035900,PF3D7_1136900,PF3D7_1243900,PF3D7_1247800,PF3D7_1252100,PF3D7_1335400,PF3D7_1342600,PF3D7_1…	25.6	1.78	2.1	0.000814324	0.0770476	1	11
GO:0006272	leading strand elongation	7	5	PF3D7_0411900,PF3D7_1226600,PF3D7_1241700,PF3D7_1361900,PF3D7_1463200,	71.4	4.97	15	0.000985382	0.0865728	1	11
GO:0031570	DNA integrity checkpoint	10	6	PF3D7_0503200,PF3D7_1203000,PF3D7_1343300,PF3D7_1423600,PF3D7_1433900,PF3D7_1449400,	60	4.18	9.01	0.00107793	0.0883901	1	11
GO:0048523	negative regulation of cellular process	69	20	PF3D7_0407700,PF3D7_0416500,PF3D7_0503200,PF3D7_0505500,PF3D7_0517600,PF3D7_0525400,PF3D7_0617800,PF3D7_1103800,PF3D7_1112100,PF3D7_1141800,PF3D7_1203000,PF3D7_1227500,PF3D7_1247400,PF3D7_1330500,PF3D7_1343300,PF3D7_1408400,PF3D7_1417800,PF3D7_1423600,PF3D7_1433900,PF3D7_1449400,	29	2.02	2.48	0.00119824	0.0921069	1	11
GO:0045786	negative regulation of cell cycle	17	8	PF3D7_0503200,PF3D7_1112100,PF3D7_1203000,PF3D7_1227500,PF3D7_1343300,PF3D7_1423600,PF3D7_1433900,PF3D7_1449400,	47.1	3.28	5.35	0.00127302	0.0921069	1	11
GO:0000725	recombinational repair	29	11	PF3D7_0317400,PF3D7_0416300,PF3D7_0419300,PF3D7_0705400,PF3D7_0904800,PF3D7_1037000,PF3D7_1140300,PF3D7_1368800,PF3D7_1417800,PF3D7_1442100,PF3D7_1449400,	37.9	2.64	3.69	0.00145182	0.0949784	1	11
GO:0000075	cell cycle checkpoint	14	7	PF3D7_0503200,PF3D7_1112100,PF3D7_1203000,PF3D7_1343300,PF3D7_1423600,PF3D7_1433900,PF3D7_1449400,	50	3.48	6.01	0.00167375	0.0949784	1	11
GO:1901991	negative regulation of mitotic cell cycle phase transition	5	4	PF3D7_0503200,PF3D7_1112100,PF3D7_1203000,PF3D7_1433900,	80	5.57	23.98	0.00187176	0.0949784	1	11
GO:1901988	negative regulation of cell cycle phase transition	5	4	PF3D7_0503200,PF3D7_1112100,PF3D7_1203000,PF3D7_1433900,	80	5.57	23.98	0.00187176	0.0949784	1	11
GO:0006974	cellular response to DNA damage stimulus	123	30	PF3D7_0219600,PF3D7_0305600,PF3D7_0317400,PF3D7_0416300,PF3D7_0419300,PF3D7_0505500,PF3D7_0513600,PF3D7_0705400,PF3D7_0904800,PF3D7_1008200,PF3D7_1037000,PF3D7_1111100,PF3D7_1112600,PF3D7_1140300,PF3D7_1226600,PF3D7_1241700,PF3D7_1243700,PF3D7_1304100,PF3D7_1328200,PF3D7_1361900,PF3D7_1368800,PF3D7_1415000,PF3D7_1417800,PF3D7_1423600,PF3D7_1433900,PF3D7_1442100,PF3D7_1449400,PF3D7_1455300,PF3D7_1…	24.4	1.7	1.96	0.0019284	0.0949784	1	11
GO:0007052	mitotic spindle organization	11	6	PF3D7_0309200,PF3D7_0316500,PF3D7_0607600,PF3D7_0717500,PF3D7_1346000,PF3D7_1430100,	54.5	3.8	7.21	0.00208489	0.0949784	1	11
GO:1902850	microtubule cytoskeleton organization involved in mitosis	11	6	PF3D7_0309200,PF3D7_0316500,PF3D7_0607600,PF3D7_0717500,PF3D7_1346000,PF3D7_1430100,	54.5	3.8	7.21	0.00208489	0.0949784	1	11
GO:0045930	negative regulation of mitotic cell cycle	11	6	PF3D7_0503200,PF3D7_1112100,PF3D7_1203000,PF3D7_1423600,PF3D7_1433900,PF3D7_1449400,	54.5	3.8	7.21	0.00208489	0.0949784	1	11
GO:0033044	regulation of chromosome organization	11	6	PF3D7_0501700,PF3D7_0624500,PF3D7_1112100,PF3D7_1323300,PF3D7_1408400,PF3D7_1417800,	54.5	3.8	7.21	0.00208489	0.0949784	1	11
GO:0007093	mitotic cell cycle checkpoint	11	6	PF3D7_0503200,PF3D7_1112100,PF3D7_1203000,PF3D7_1423600,PF3D7_1433900,PF3D7_1449400,	54.5	3.8	7.21	0.00208489	0.0949784	1	11
GO:0044774	mitotic DNA integrity checkpoint	8	5	PF3D7_0503200,PF3D7_1203000,PF3D7_1423600,PF3D7_1433900,PF3D7_1449400,	62.5	4.35	10	0.0023174	0.0955957	1	11
GO:0015980	energy derivation by oxidation of organic compounds	31	11	PF3D7_0306400,PF3D7_0519300,PF3D7_0927800,PF3D7_1012300,PF3D7_1034400,PF3D7_1103900,PF3D7_1212800,PF3D7_1342100,PF3D7_1426700,PF3D7_1431600,PF3D7_1462700,	35.5	2.47	3.32	0.00270587	0.0955957	1	11
GO:0045333	cellular respiration	31	11	PF3D7_0306400,PF3D7_0519300,PF3D7_0927800,PF3D7_1012300,PF3D7_1034400,PF3D7_1103900,PF3D7_1212800,PF3D7_1342100,PF3D7_1426700,PF3D7_1431600,PF3D7_1462700,	35.5	2.47	3.32	0.00270587	0.0955957	1	11
GO:0006302	double-strand break repair	31	11	PF3D7_0317400,PF3D7_0416300,PF3D7_0419300,PF3D7_0705400,PF3D7_0904800,PF3D7_1037000,PF3D7_1140300,PF3D7_1368800,PF3D7_1417800,PF3D7_1442100,PF3D7_1449400,	35.5	2.47	3.32	0.00270587	0.0955957	1	11
GO:0006468	protein phosphorylation	110	27	PF3D7_0107600,PF3D7_0203100,PF3D7_0211700,PF3D7_0214600,PF3D7_0216500,PF3D7_0309200,PF3D7_0311400,PF3D7_0312400,PF3D7_0317200,PF3D7_0321400,PF3D7_0500900,PF3D7_0615500,PF3D7_0717500,PF3D7_0724600,PF3D7_0902100,PF3D7_1104900,PF3D7_1112100,PF3D7_1122800,PF3D7_1201600,PF3D7_1247500,PF3D7_1309200,PF3D7_1349300,PF3D7_1356800,PF3D7_1423600,PF3D7_1433900,PF3D7_1441300,PF3D7_1443000,	24.5	1.71	1.98	0.00289338	0.0955957	1	11
GO:0034063	stress granule assembly	3	3	PF3D7_0320800,PF3D7_1435700,PF3D7_1474900,	100	6.96	inf	0.00295336	0.0955957	1	11
GO:0000076	DNA replication checkpoint	3	3	PF3D7_0503200,PF3D7_1203000,PF3D7_1343300,	100	6.96	inf	0.00295336	0.0955957	1	11
GO:0046385	deoxyribose phosphate biosynthetic process	3	3	PF3D7_0417200,PF3D7_1127100,PF3D7_1251300,	100	6.96	inf	0.00295336	0.0955957	1	11
GO:0009265	2'-deoxyribonucleotide biosynthetic process	3	3	PF3D7_0417200,PF3D7_1127100,PF3D7_1251300,	100	6.96	inf	0.00295336	0.0955957	1	11
GO:0009221	pyrimidine deoxyribonucleotide biosynthetic process	3	3	PF3D7_0417200,PF3D7_1127100,PF3D7_1251300,	100	6.96	inf	0.00295336	0.0955957	1	11
GO:0009219	pyrimidine deoxyribonucleotide metabolic process	3	3	PF3D7_0417200,PF3D7_1127100,PF3D7_1251300,	100	6.96	inf	0.00295336	0.0955957	1	11
GO:1901987	regulation of cell cycle phase transition	12	6	PF3D7_0501700,PF3D7_0503200,PF3D7_0624500,PF3D7_1112100,PF3D7_1203000,PF3D7_1433900,	50	3.48	6	0.00366748	0.112775	1	11
GO:1901990	regulation of mitotic cell cycle phase transition	12	6	PF3D7_0501700,PF3D7_0503200,PF3D7_0624500,PF3D7_1112100,PF3D7_1203000,PF3D7_1433900,	50	3.48	6	0.00366748	0.112775	1	11
GO:0006310	DNA recombination	51	15	PF3D7_0317400,PF3D7_0416300,PF3D7_0419300,PF3D7_0705400,PF3D7_0904800,PF3D7_1037000,PF3D7_1112600,PF3D7_1140300,PF3D7_1304100,PF3D7_1308800,PF3D7_1368800,PF3D7_1417800,PF3D7_1442100,PF3D7_1449400,PF3D7_1455300,	29.4	2.05	2.52	0.00409919	0.122888	1	11
GO:0022904	respiratory electron transport chain	16	7	PF3D7_0306400,PF3D7_0927800,PF3D7_1012300,PF3D7_1034400,PF3D7_1103900,PF3D7_1212800,PF3D7_1462700,	43.8	3.05	4.67	0.00429607	0.122888	1	11
GO:0006270	DNA replication initiation	16	7	PF3D7_0215800,PF3D7_0411900,PF3D7_0416300,PF3D7_0503200,PF3D7_0705400,PF3D7_1203000,PF3D7_1417800,	43.8	3.05	4.67	0.00429607	0.122888	1	11
GO:0007346	regulation of mitotic cell cycle	20	8	PF3D7_0501700,PF3D7_0503200,PF3D7_0624500,PF3D7_1112100,PF3D7_1203000,PF3D7_1423600,PF3D7_1433900,PF3D7_1449400,	40	2.78	4.01	0.00443258	0.123911	1	11
GO:0009262	deoxyribonucleotide metabolic process	9	5	PF3D7_0417200,PF3D7_1127100,PF3D7_1251300,PF3D7_1405600,PF3D7_1437200,	55.6	3.87	7.5	0.00460085	0.125756	1	11
GO:0010948	negative regulation of cell cycle process	6	4	PF3D7_0503200,PF3D7_1112100,PF3D7_1203000,PF3D7_1433900,	66.7	4.64	11.99	0.00497649	0.133067	1	11
GO:0006281	DNA repair	115	27	PF3D7_0219600,PF3D7_0305600,PF3D7_0317400,PF3D7_0416300,PF3D7_0419300,PF3D7_0505500,PF3D7_0513600,PF3D7_0705400,PF3D7_0904800,PF3D7_1008200,PF3D7_1037000,PF3D7_1111100,PF3D7_1112600,PF3D7_1140300,PF3D7_1226600,PF3D7_1241700,PF3D7_1304100,PF3D7_1328200,PF3D7_1361900,PF3D7_1368800,PF3D7_1415000,PF3D7_1417800,PF3D7_1442100,PF3D7_1449400,PF3D7_1455300,PF3D7_1458700,PF3D7_1463200,	23.5	1.63	1.86	0.0055762	0.14593	1	11
GO:0006259	DNA metabolic process	149	33	PF3D7_0215800,PF3D7_0219600,PF3D7_0305600,PF3D7_0317400,PF3D7_0411900,PF3D7_0416300,PF3D7_0419300,PF3D7_0503200,PF3D7_0505500,PF3D7_0513600,PF3D7_0705400,PF3D7_0904800,PF3D7_1008200,PF3D7_1037000,PF3D7_1111100,PF3D7_1112600,PF3D7_1140300,PF3D7_1203000,PF3D7_1226600,PF3D7_1241700,PF3D7_1304100,PF3D7_1308800,PF3D7_1328200,PF3D7_1361900,PF3D7_1368800,PF3D7_1408400,PF3D7_1415000,PF3D7_1417800,PF3D7_1…	22.1	1.54	1.73	0.00609934	0.156296	1	11
GO:0022900	electron transport chain	17	7	PF3D7_0306400,PF3D7_0927800,PF3D7_1012300,PF3D7_1034400,PF3D7_1103900,PF3D7_1212800,PF3D7_1462700,	41.2	2.87	4.21	0.00641221	0.16096	1	11
GO:0010564	regulation of cell cycle process	31	10	PF3D7_0309200,PF3D7_0311400,PF3D7_0314300,PF3D7_0501700,PF3D7_0503200,PF3D7_0624500,PF3D7_1112100,PF3D7_1203000,PF3D7_1356800,PF3D7_1433900,	32.3	2.25	2.87	0.00897525	0.220791	1	11
GO:0044053	translocation of peptides or proteins into host cell cytoplasm	4	3	PF3D7_1105600,PF3D7_1116800,PF3D7_1436300,	75	86.89	371	2.3784e-06	0.000410442	0.000649303	12
GO:0042000	translocation of peptides or proteins into host	14	4	PF3D7_0701600,PF3D7_1105600,PF3D7_1116800,PF3D7_1436300,	28.6	33.1	50.67	4.51035e-06	0.000410442	0.00123133	12
GO:0044417	translocation of molecules into host	14	4	PF3D7_0701600,PF3D7_1105600,PF3D7_1116800,PF3D7_1436300,	28.6	33.1	50.67	4.51035e-06	0.000410442	0.00123133	12
GO:0035915	pore formation in membrane of other organism	1	1	PF3D7_1471100,	100	115.86	inf	0.00863132	0.168311	1	12
GO:0043171	peptide catabolic process	1	1	PF3D7_1121800,	100	115.86	inf	0.00863132	0.168311	1	12
GO:0044657	pore formation in membrane of other organism during symbiotic interaction	1	1	PF3D7_1471100,	100	115.86	inf	0.00863132	0.168311	1	12
GO:0044658	pore formation in membrane of host by symbiont	1	1	PF3D7_1471100,	100	115.86	inf	0.00863132	0.168311	1	12
GO:0051673	membrane disruption in other organism	1	1	PF3D7_1471100,	100	115.86	inf	0.00863132	0.168311	1	12
GO:0052025	modification by symbiont of host cell membrane	1	1	PF3D7_1471100,	100	115.86	inf	0.00863132	0.168311	1	12
GO:0052043	modification by symbiont of host cellular component	1	1	PF3D7_1471100,	100	115.86	inf	0.00863132	0.168311	1	12
GO:0052111	modification by symbiont of host structure	1	1	PF3D7_1471100,	100	115.86	inf	0.00863132	0.168311	1	12
GO:0052185	modification of structure of other organism involved in symbiotic interaction	1	1	PF3D7_1471100,	100	115.86	inf	0.00863132	0.168311	1	12
GO:0052188	modification of cellular component in other organism involved in symbiotic interaction	1	1	PF3D7_1471100,	100	115.86	inf	0.00863132	0.168311	1	12
GO:0052332	modification by organism of membrane in other organism involved in symbiotic interaction	1	1	PF3D7_1471100,	100	115.86	inf	0.00863132	0.168311	1	12

## Sheet: GO CC Ring_ups
ID	Name	Bgd count	Result count	Result gene list	Pct of bgd	Fold enrichment	Odds ratio	P-value	Benjamini	Bonferroni	State
GO:0030173	integral component of Golgi membrane	10	2	PF3D7_0903100,PF3D7_1113300,	20	16.49	21.05	0.00611037	0.310052	1	1
GO:0031228	intrinsic component of Golgi membrane	10	2	PF3D7_0903100,PF3D7_1113300,	20	16.49	21.05	0.00611037	0.310052	1	1
GO:0042025	host cell nucleus	11	2	PF3D7_0304600,PF3D7_1105000,	18.2	15	18.71	0.00741028	0.310052	1	1
GO:0000139	Golgi membrane	36	3	PF3D7_0903100,PF3D7_1113300,PF3D7_1134800,	8.3	6.87	7.75	0.00910235	0.310052	1	1
GO:0033655	host cell cytoplasm part	523	40	PF3D7_0100100,PF3D7_0101000,PF3D7_0101100,PF3D7_0101300,PF3D7_0115200,PF3D7_0222100,PF3D7_0300800,PF3D7_0324400,PF3D7_0400500,PF3D7_0401200,PF3D7_0425700,PF3D7_0425900,PF3D7_0426000,PF3D7_0601000,PF3D7_0601200,PF3D7_0631300,PF3D7_0631400,PF3D7_0631600,PF3D7_0632200,PF3D7_0632400,PF3D7_0800500,PF3D7_0833000,PF3D7_0833100,PF3D7_0900200,PF3D7_0900400,PF3D7_0901300,PF3D7_1039700,PF3D7_1041200,PF3D7_1…	7.6	8.09	59.86	2.30198e-33	5.75495e-32	5.75495e-32	10
GO:0030430	host cell cytoplasm	538	40	PF3D7_0100100,PF3D7_0101000,PF3D7_0101100,PF3D7_0101300,PF3D7_0115200,PF3D7_0222100,PF3D7_0300800,PF3D7_0324400,PF3D7_0400500,PF3D7_0401200,PF3D7_0425700,PF3D7_0425900,PF3D7_0426000,PF3D7_0601000,PF3D7_0601200,PF3D7_0631300,PF3D7_0631400,PF3D7_0631600,PF3D7_0632200,PF3D7_0632400,PF3D7_0800500,PF3D7_0833000,PF3D7_0833100,PF3D7_0900200,PF3D7_0900400,PF3D7_0901300,PF3D7_1039700,PF3D7_1041200,PF3D7_1…	7.4	7.86	57.86	7.30399e-33	9.12999e-32	1.826e-31	10
GO:0033646	host intracellular part	547	40	PF3D7_0100100,PF3D7_0101000,PF3D7_0101100,PF3D7_0101300,PF3D7_0115200,PF3D7_0222100,PF3D7_0300800,PF3D7_0324400,PF3D7_0400500,PF3D7_0401200,PF3D7_0425700,PF3D7_0425900,PF3D7_0426000,PF3D7_0601000,PF3D7_0601200,PF3D7_0631300,PF3D7_0631400,PF3D7_0631600,PF3D7_0632200,PF3D7_0632400,PF3D7_0800500,PF3D7_0833000,PF3D7_0833100,PF3D7_0900200,PF3D7_0900400,PF3D7_0901300,PF3D7_1039700,PF3D7_1041200,PF3D7_1…	7.3	7.74	56.71	1.43673e-32	9.67355e-32	3.59183e-31	10
GO:0043656	host intracellular region	548	40	PF3D7_0100100,PF3D7_0101000,PF3D7_0101100,PF3D7_0101300,PF3D7_0115200,PF3D7_0222100,PF3D7_0300800,PF3D7_0324400,PF3D7_0400500,PF3D7_0401200,PF3D7_0425700,PF3D7_0425900,PF3D7_0426000,PF3D7_0601000,PF3D7_0601200,PF3D7_0631300,PF3D7_0631400,PF3D7_0631600,PF3D7_0632200,PF3D7_0632400,PF3D7_0800500,PF3D7_0833000,PF3D7_0833100,PF3D7_0900200,PF3D7_0900400,PF3D7_0901300,PF3D7_1039700,PF3D7_1041200,PF3D7_1…	7.3	7.72	56.59	1.54777e-32	9.67355e-32	3.86942e-31	10
GO:0020036	Maurer's cleft	370	36	PF3D7_0101000,PF3D7_0101100,PF3D7_0101300,PF3D7_0115200,PF3D7_0222100,PF3D7_0300800,PF3D7_0324400,PF3D7_0400500,PF3D7_0401200,PF3D7_0425700,PF3D7_0425900,PF3D7_0601000,PF3D7_0601200,PF3D7_0631300,PF3D7_0631400,PF3D7_0631600,PF3D7_0632200,PF3D7_0632400,PF3D7_0800500,PF3D7_0833000,PF3D7_0833100,PF3D7_0900200,PF3D7_0900400,PF3D7_0901300,PF3D7_1039700,PF3D7_1041200,PF3D7_1101100,PF3D7_1101700,PF3D7_1…	9.7	10.29	48.35	2.07333e-32	1.03667e-31	5.18333e-31	10
GO:0033643	host cell part	627	41	PF3D7_0100100,PF3D7_0101000,PF3D7_0101100,PF3D7_0101300,PF3D7_0115200,PF3D7_0222100,PF3D7_0300800,PF3D7_0324400,PF3D7_0400500,PF3D7_0401200,PF3D7_0425700,PF3D7_0425900,PF3D7_0426000,PF3D7_0601000,PF3D7_0601200,PF3D7_0631300,PF3D7_0631400,PF3D7_0631600,PF3D7_0632200,PF3D7_0632300,PF3D7_0632400,PF3D7_0800500,PF3D7_0833000,PF3D7_0833100,PF3D7_0900200,PF3D7_0900400,PF3D7_0901300,PF3D7_1039700,PF3D7_1…	6.5	6.92	59.25	7.40522e-32	3.08551e-31	1.85131e-30	10
GO:0020002	host cell plasma membrane	219	30	PF3D7_0100100,PF3D7_0101000,PF3D7_0115200,PF3D7_0300800,PF3D7_0324400,PF3D7_0400500,PF3D7_0401200,PF3D7_0425700,PF3D7_0425900,PF3D7_0426000,PF3D7_0632200,PF3D7_0632300,PF3D7_0632400,PF3D7_0800500,PF3D7_0833000,PF3D7_0833100,PF3D7_0900200,PF3D7_0900400,PF3D7_0901300,PF3D7_1041200,PF3D7_1101100,PF3D7_1150400,PF3D7_1240600,PF3D7_1254800,PF3D7_1300200,PF3D7_1300400,PF3D7_1373000,PF3D7_1373100,PF3D7_1…	13.7	14.49	45.94	2.89006e-30	1.03217e-29	7.22516e-29	10
GO:0043657	host cell	711	41	PF3D7_0100100,PF3D7_0101000,PF3D7_0101100,PF3D7_0101300,PF3D7_0115200,PF3D7_0222100,PF3D7_0300800,PF3D7_0324400,PF3D7_0400500,PF3D7_0401200,PF3D7_0425700,PF3D7_0425900,PF3D7_0426000,PF3D7_0601000,PF3D7_0601200,PF3D7_0631300,PF3D7_0631400,PF3D7_0631600,PF3D7_0632200,PF3D7_0632300,PF3D7_0632400,PF3D7_0800500,PF3D7_0833000,PF3D7_0833100,PF3D7_0900200,PF3D7_0900400,PF3D7_0901300,PF3D7_1039700,PF3D7_1…	5.8	6.1	50.79	1.3674e-29	3.79833e-29	3.41849e-28	10
GO:0018995	host cellular component	711	41	PF3D7_0100100,PF3D7_0101000,PF3D7_0101100,PF3D7_0101300,PF3D7_0115200,PF3D7_0222100,PF3D7_0300800,PF3D7_0324400,PF3D7_0400500,PF3D7_0401200,PF3D7_0425700,PF3D7_0425900,PF3D7_0426000,PF3D7_0601000,PF3D7_0601200,PF3D7_0631300,PF3D7_0631400,PF3D7_0631600,PF3D7_0632200,PF3D7_0632300,PF3D7_0632400,PF3D7_0800500,PF3D7_0833000,PF3D7_0833100,PF3D7_0900200,PF3D7_0900400,PF3D7_0901300,PF3D7_1039700,PF3D7_1…	5.8	6.1	50.79	1.3674e-29	3.79833e-29	3.41849e-28	10
GO:0033644	host cell membrane	242	30	PF3D7_0100100,PF3D7_0101000,PF3D7_0115200,PF3D7_0300800,PF3D7_0324400,PF3D7_0400500,PF3D7_0401200,PF3D7_0425700,PF3D7_0425900,PF3D7_0426000,PF3D7_0632200,PF3D7_0632300,PF3D7_0632400,PF3D7_0800500,PF3D7_0833000,PF3D7_0833100,PF3D7_0900200,PF3D7_0900400,PF3D7_0901300,PF3D7_1041200,PF3D7_1101100,PF3D7_1150400,PF3D7_1240600,PF3D7_1254800,PF3D7_1300200,PF3D7_1300400,PF3D7_1373000,PF3D7_1373100,PF3D7_1…	12.4	13.11	40.75	6.58339e-29	1.64585e-28	1.64585e-27	10
GO:0020003	symbiont-containing vacuole	205	25	PF3D7_0101000,PF3D7_0115200,PF3D7_0300800,PF3D7_0324400,PF3D7_0400500,PF3D7_0401200,PF3D7_0425700,PF3D7_0425900,PF3D7_0632200,PF3D7_0632400,PF3D7_0800500,PF3D7_0833000,PF3D7_0833100,PF3D7_0900200,PF3D7_0900400,PF3D7_0901300,PF3D7_1041200,PF3D7_1101100,PF3D7_1254800,PF3D7_1300200,PF3D7_1300400,PF3D7_1373000,PF3D7_1373100,PF3D7_1373400,PF3D7_1480000,	12.2	12.9	30.69	3.07553e-23	6.40735e-23	7.68882e-22	10
GO:0065010	extracellular membrane-bounded organelle	205	25	PF3D7_0101000,PF3D7_0115200,PF3D7_0300800,PF3D7_0324400,PF3D7_0400500,PF3D7_0401200,PF3D7_0425700,PF3D7_0425900,PF3D7_0632200,PF3D7_0632400,PF3D7_0800500,PF3D7_0833000,PF3D7_0833100,PF3D7_0900200,PF3D7_0900400,PF3D7_0901300,PF3D7_1041200,PF3D7_1101100,PF3D7_1254800,PF3D7_1300200,PF3D7_1300400,PF3D7_1373000,PF3D7_1373100,PF3D7_1373400,PF3D7_1480000,	12.2	12.9	30.69	3.07553e-23	6.40735e-23	7.68882e-22	10
GO:0043230	extracellular organelle	282	25	PF3D7_0101000,PF3D7_0115200,PF3D7_0300800,PF3D7_0324400,PF3D7_0400500,PF3D7_0401200,PF3D7_0425700,PF3D7_0425900,PF3D7_0632200,PF3D7_0632400,PF3D7_0800500,PF3D7_0833000,PF3D7_0833100,PF3D7_0900200,PF3D7_0900400,PF3D7_0901300,PF3D7_1041200,PF3D7_1101100,PF3D7_1254800,PF3D7_1300200,PF3D7_1300400,PF3D7_1373000,PF3D7_1373100,PF3D7_1373400,PF3D7_1480000,	8.9	9.38	21.14	9.7924e-20	1.88315e-19	2.4481e-18	10
GO:0005576	extracellular region	336	25	PF3D7_0101000,PF3D7_0115200,PF3D7_0300800,PF3D7_0324400,PF3D7_0400500,PF3D7_0401200,PF3D7_0425700,PF3D7_0425900,PF3D7_0632200,PF3D7_0632400,PF3D7_0800500,PF3D7_0833000,PF3D7_0833100,PF3D7_0900200,PF3D7_0900400,PF3D7_0901300,PF3D7_1041200,PF3D7_1101100,PF3D7_1254800,PF3D7_1300200,PF3D7_1300400,PF3D7_1373000,PF3D7_1373100,PF3D7_1373400,PF3D7_1480000,	7.4	7.87	17.26	7.37771e-18	1.31745e-17	1.84443e-16	10
GO:0016021	integral component of membrane	1295	38	PF3D7_0100100,PF3D7_0100300,PF3D7_0101000,PF3D7_0101100,PF3D7_0101300,PF3D7_0115200,PF3D7_0222100,PF3D7_0300800,PF3D7_0324400,PF3D7_0400500,PF3D7_0401200,PF3D7_0425700,PF3D7_0425900,PF3D7_0426000,PF3D7_0601000,PF3D7_0601200,PF3D7_0631400,PF3D7_0631600,PF3D7_0632200,PF3D7_0632300,PF3D7_0632400,PF3D7_0700100,PF3D7_0800500,PF3D7_0833000,PF3D7_0833100,PF3D7_0833200,PF3D7_0900200,PF3D7_0900300,PF3D7_0…	2.9	3.1	13.46	2.39113e-15	3.98522e-15	5.97784e-14	10
GO:0031224	intrinsic component of membrane	1312	38	PF3D7_0100100,PF3D7_0100300,PF3D7_0101000,PF3D7_0101100,PF3D7_0101300,PF3D7_0115200,PF3D7_0222100,PF3D7_0300800,PF3D7_0324400,PF3D7_0400500,PF3D7_0401200,PF3D7_0425700,PF3D7_0425900,PF3D7_0426000,PF3D7_0601000,PF3D7_0601200,PF3D7_0631400,PF3D7_0631600,PF3D7_0632200,PF3D7_0632300,PF3D7_0632400,PF3D7_0700100,PF3D7_0800500,PF3D7_0833000,PF3D7_0833100,PF3D7_0833200,PF3D7_0900200,PF3D7_0900300,PF3D7_0…	2.9	3.06	13.22	3.81036e-15	5.95368e-15	9.52589e-14	10
GO:0016020	membrane	1776	38	PF3D7_0100100,PF3D7_0100300,PF3D7_0101000,PF3D7_0101100,PF3D7_0101300,PF3D7_0115200,PF3D7_0222100,PF3D7_0300800,PF3D7_0324400,PF3D7_0400500,PF3D7_0401200,PF3D7_0425700,PF3D7_0425900,PF3D7_0426000,PF3D7_0601000,PF3D7_0601200,PF3D7_0631400,PF3D7_0631600,PF3D7_0632200,PF3D7_0632300,PF3D7_0632400,PF3D7_0700100,PF3D7_0800500,PF3D7_0833000,PF3D7_0833100,PF3D7_0833200,PF3D7_0900200,PF3D7_0900300,PF3D7_0…	2.1	2.26	8.42	1.48947e-10	2.1904e-10	3.72367e-09	10
GO:0110165	cellular anatomical entity	4061	46	PF3D7_0100100,PF3D7_0100300,PF3D7_0101000,PF3D7_0101100,PF3D7_0101300,PF3D7_0115200,PF3D7_0222100,PF3D7_0300800,PF3D7_0324400,PF3D7_0400500,PF3D7_0401200,PF3D7_0425700,PF3D7_0425900,PF3D7_0426000,PF3D7_0601000,PF3D7_0601200,PF3D7_0631300,PF3D7_0631400,PF3D7_0631600,PF3D7_0632200,PF3D7_0632300,PF3D7_0632400,PF3D7_0700100,PF3D7_0800500,PF3D7_0833000,PF3D7_0833100,PF3D7_0833200,PF3D7_0900200,PF3D7_0…	1.1	1.2	inf	0.000233756	0.000324661	0.0058439	10
GO:0020030	infected host cell surface knob	60	4	PF3D7_0100100,PF3D7_0426000,PF3D7_1150400,PF3D7_1240600,	6.7	7.05	8.1	0.00231625	0.00304769	0.0579061	10
GO:0020009	microneme	40	10	PF3D7_0102500,PF3D7_0315200,PF3D7_0404400,PF3D7_0721700,PF3D7_1030200,PF3D7_1136500,PF3D7_1216600,PF3D7_1252200,PF3D7_1335900,PF3D7_1449000,	25	3.28	4.12	0.000625255	0.188104	0.193204	3
GO:1903561	extracellular vesicle	91	16	PF3D7_0102500,PF3D7_0207600,PF3D7_0516200,PF3D7_0615500,PF3D7_0704500,PF3D7_0917900,PF3D7_0926300,PF3D7_0929400,PF3D7_0930300,PF3D7_0935900,PF3D7_1006200,PF3D7_1014100,PF3D7_1246200,PF3D7_1424400,PF3D7_1441300,PF3D7_1468700,	17.6	2.31	2.66	0.0012175	0.188104	0.376207	3
GO:0005576	extracellular region	336	40	PF3D7_0102500,PF3D7_0207600,PF3D7_0217500,PF3D7_0404600,PF3D7_0405300,PF3D7_0406200,PF3D7_0424400,PF3D7_0507200,PF3D7_0516200,PF3D7_0516600,PF3D7_0607700,PF3D7_0615500,PF3D7_0632100,PF3D7_0632400,PF3D7_0704500,PF3D7_0901300,PF3D7_0903800,PF3D7_0917900,PF3D7_0926300,PF3D7_0929400,PF3D7_0930300,PF3D7_0935900,PF3D7_0936100,PF3D7_1001500,PF3D7_1006200,PF3D7_1014100,PF3D7_1131600,PF3D7_1135400,PF3D7_1…	11.9	1.56	1.71	0.00258919	0.227652	0.800061	3
GO:0045177	apical part of cell	145	21	PF3D7_0102500,PF3D7_0210600,PF3D7_0213800,PF3D7_0220800,PF3D7_0315200,PF3D7_0404400,PF3D7_0424400,PF3D7_0721700,PF3D7_0909500,PF3D7_0929400,PF3D7_1030200,PF3D7_1116500,PF3D7_1136500,PF3D7_1216600,PF3D7_1252200,PF3D7_1312800,PF3D7_1318000,PF3D7_1318700,PF3D7_1335900,PF3D7_1449000,PF3D7_1455200,	14.5	1.9	2.12	0.00294695	0.227652	0.910608	3
GO:0034399	nuclear periphery	28	7	PF3D7_0602100,PF3D7_0604100,PF3D7_0622900,PF3D7_0935400,PF3D7_1220900,PF3D7_1221000,PF3D7_1417700,	25	3.28	4.1	0.00411334	0.232441	1	3
GO:0020007	apical complex	103	16	PF3D7_0102500,PF3D7_0210600,PF3D7_0213800,PF3D7_0220800,PF3D7_0315200,PF3D7_0404400,PF3D7_0424400,PF3D7_0721700,PF3D7_0909500,PF3D7_0929400,PF3D7_1030200,PF3D7_1136500,PF3D7_1216600,PF3D7_1252200,PF3D7_1335900,PF3D7_1449000,	15.5	2.04	2.28	0.00451341	0.232441	1	3
GO:0043230	extracellular organelle	282	33	PF3D7_0102500,PF3D7_0207600,PF3D7_0217500,PF3D7_0405300,PF3D7_0406200,PF3D7_0424400,PF3D7_0516200,PF3D7_0516600,PF3D7_0615500,PF3D7_0632100,PF3D7_0632400,PF3D7_0704500,PF3D7_0901300,PF3D7_0903800,PF3D7_0917900,PF3D7_0926300,PF3D7_0929400,PF3D7_0930300,PF3D7_0935900,PF3D7_0936100,PF3D7_1001500,PF3D7_1006200,PF3D7_1014100,PF3D7_1135400,PF3D7_1200500,PF3D7_1246200,PF3D7_1315100,PF3D7_1418100,PF3D7_1…	11.7	1.53	1.66	0.00786728	0.347284	1	3
GO:1903561	extracellular vesicle	91	4	PF3D7_0501300,PF3D7_0702400,PF3D7_0818900,PF3D7_1370300,	4.4	13.37	18.25	0.000175435	0.00613199	0.0117542	5
GO:0022626	cytosolic ribosome	92	4	PF3D7_0710600,PF3D7_1003500,PF3D7_1317800,PF3D7_1341300,	4.3	13.22	18.04	0.000183045	0.00613199	0.012264	5
GO:0020036	Maurer's cleft	370	6	PF3D7_0401600,PF3D7_0501300,PF3D7_0702400,PF3D7_1148900,PF3D7_1347200,PF3D7_1370300,	1.6	4.93	7.39	0.000770789	0.0128978	0.0516429	5
GO:0005829	cytosol	382	6	PF3D7_0710600,PF3D7_0818900,PF3D7_1003500,PF3D7_1317800,PF3D7_1341300,PF3D7_1437900,	1.6	4.78	7.14	0.000914046	0.0128978	0.0612411	5
GO:0044391	ribosomal subunit	142	4	PF3D7_0710600,PF3D7_1003500,PF3D7_1317800,PF3D7_1341300,	2.8	8.57	11.38	0.000962524	0.0128978	0.0644891	5
GO:0005634	nucleus	1722	12	PF3D7_0501300,PF3D7_0702400,PF3D7_0710600,PF3D7_0818900,PF3D7_1003500,PF3D7_1140800,PF3D7_1313800,PF3D7_1317800,PF3D7_1341300,PF3D7_1347200,PF3D7_1417200,PF3D7_1437900,	0.7	2.12	5.51	0.00143171	0.0159874	0.0959243	5
GO:0033643	host cell part	627	7	PF3D7_0401600,PF3D7_0501300,PF3D7_0702400,PF3D7_1148900,PF3D7_1347200,PF3D7_1370300,PF3D7_1437900,	1.1	3.4	5.31	0.00227724	0.0202688	0.152575	5
GO:0005840	ribosome	182	4	PF3D7_0710600,PF3D7_1003500,PF3D7_1317800,PF3D7_1341300,	2.2	6.68	8.75	0.00242016	0.0202688	0.16215	5
GO:0033655	host cell cytoplasm part	523	6	PF3D7_0401600,PF3D7_0501300,PF3D7_0702400,PF3D7_1148900,PF3D7_1347200,PF3D7_1370300,	1.1	3.49	5.03	0.00466741	0.0282009	0.312717	5
GO:0018995	host cellular component	711	7	PF3D7_0401600,PF3D7_0501300,PF3D7_0702400,PF3D7_1148900,PF3D7_1347200,PF3D7_1370300,PF3D7_1437900,	1	2.99	4.58	0.00473796	0.0282009	0.317443	5
GO:0043657	host cell	711	7	PF3D7_0401600,PF3D7_0501300,PF3D7_0702400,PF3D7_1148900,PF3D7_1347200,PF3D7_1370300,PF3D7_1437900,	1	2.99	4.58	0.00473796	0.0282009	0.317443	5
GO:0030430	host cell cytoplasm	538	6	PF3D7_0401600,PF3D7_0501300,PF3D7_0702400,PF3D7_1148900,PF3D7_1347200,PF3D7_1370300,	1.1	3.39	4.87	0.0053793	0.0282009	0.360413	5
GO:0033646	host intracellular part	547	6	PF3D7_0401600,PF3D7_0501300,PF3D7_0702400,PF3D7_1148900,PF3D7_1347200,PF3D7_1370300,	1.1	3.34	4.78	0.00584405	0.0282009	0.391551	5
GO:0043656	host intracellular region	548	6	PF3D7_0401600,PF3D7_0501300,PF3D7_0702400,PF3D7_1148900,PF3D7_1347200,PF3D7_1370300,	1.1	3.33	4.77	0.00589749	0.0282009	0.395132	5
GO:0022627	cytosolic small ribosomal subunit	37	2	PF3D7_1003500,PF3D7_1317800,	5.4	16.44	19.65	0.00631363	0.0282009	0.423013	5
GO:0005634	nucleus	1722	686	PF3D7_0102900,PF3D7_0104300,PF3D7_0106100,PF3D7_0110400,PF3D7_0201800,PF3D7_0201900,PF3D7_0202000,PF3D7_0202500,PF3D7_0204200,PF3D7_0204700,PF3D7_0205900,PF3D7_0206500,PF3D7_0209700,PF3D7_0210100,PF3D7_0211800,PF3D7_0212100,PF3D7_0212200,PF3D7_0215700,PF3D7_0215800,PF3D7_0217800,PF3D7_0302000,PF3D7_0302100,PF3D7_0302800,PF3D7_0302900,PF3D7_0303100,PF3D7_0304400,PF3D7_0305200,PF3D7_0305700,PF3D7_0…	39.8	1.36	2.16	1.22702e-32	7.01857e-30	7.01857e-30	6
GO:0031982	vesicle	288	137	PF3D7_0102500,PF3D7_0103900,PF3D7_0201900,PF3D7_0202000,PF3D7_0202500,PF3D7_0204700,PF3D7_0214100,PF3D7_0217300,PF3D7_0220000,PF3D7_0301700,PF3D7_0304200,PF3D7_0317600,PF3D7_0320100,PF3D7_0322900,PF3D7_0405100,PF3D7_0412200,PF3D7_0422100,PF3D7_0422400,PF3D7_0424600,PF3D7_0501300,PF3D7_0502400,PF3D7_0505100,PF3D7_0523000,PF3D7_0524000,PF3D7_0606700,PF3D7_0608800,PF3D7_0613700,PF3D7_0616700,PF3D7_0…	47.6	1.63	2.32	1.04838e-11	2.99838e-09	5.99675e-09	6
GO:0030139	endocytic vesicle	101	60	PF3D7_0204700,PF3D7_0217300,PF3D7_0502400,PF3D7_0523000,PF3D7_0524000,PF3D7_0608800,PF3D7_0617100,PF3D7_0629500,PF3D7_0709000,PF3D7_0813300,PF3D7_0814200,PF3D7_0818200,PF3D7_0818900,PF3D7_0827900,PF3D7_0831800,PF3D7_0917900,PF3D7_0922200,PF3D7_0934500,PF3D7_1006200,PF3D7_1012900,PF3D7_1020900,PF3D7_1037300,PF3D7_1105800,PF3D7_1108600,PF3D7_1115300,PF3D7_1115400,PF3D7_1115700,PF3D7_1116100,PF3D7_1…	59.4	2.03	3.65	1.91307e-10	2.3871e-08	1.09428e-07	6
GO:0032991	protein-containing complex	1161	426	PF3D7_0102900,PF3D7_0103800,PF3D7_0104300,PF3D7_0106100,PF3D7_0110400,PF3D7_0202200,PF3D7_0202700,PF3D7_0204200,PF3D7_0205900,PF3D7_0210000,PF3D7_0210700,PF3D7_0212200,PF3D7_0214100,PF3D7_0215700,PF3D7_0215800,PF3D7_0217300,PF3D7_0217800,PF3D7_0302000,PF3D7_0304400,PF3D7_0306700,PF3D7_0306900,PF3D7_0307200,PF3D7_0308000,PF3D7_0310700,PF3D7_0312300,PF3D7_0312800,PF3D7_0315100,PF3D7_0316800,PF3D7_0…	36.7	1.25	1.57	2.04587e-10	2.3871e-08	1.17024e-07	6
GO:0022626	cytosolic ribosome	92	56	PF3D7_0212200,PF3D7_0217800,PF3D7_0304400,PF3D7_0306900,PF3D7_0307200,PF3D7_0312800,PF3D7_0316800,PF3D7_0317600,PF3D7_0322900,PF3D7_0415900,PF3D7_0422400,PF3D7_0503800,PF3D7_0506100,PF3D7_0507100,PF3D7_0519400,PF3D7_0614500,PF3D7_0618300,PF3D7_0706400,PF3D7_0710600,PF3D7_0718400,PF3D7_0719600,PF3D7_0721600,PF3D7_0813900,PF3D7_0814000,PF3D7_0821700,PF3D7_0826700,PF3D7_1019000,PF3D7_1019400,PF3D7_1…	60.9	2.08	3.87	2.08662e-10	2.3871e-08	1.19355e-07	6
GO:0045335	phagocytic vesicle	96	57	PF3D7_0204700,PF3D7_0502400,PF3D7_0523000,PF3D7_0524000,PF3D7_0608800,PF3D7_0629500,PF3D7_0709000,PF3D7_0813300,PF3D7_0814200,PF3D7_0818200,PF3D7_0818900,PF3D7_0827900,PF3D7_0831800,PF3D7_0917900,PF3D7_0922200,PF3D7_0934500,PF3D7_1006200,PF3D7_1012900,PF3D7_1020900,PF3D7_1037300,PF3D7_1105800,PF3D7_1108600,PF3D7_1115300,PF3D7_1115400,PF3D7_1115700,PF3D7_1116100,PF3D7_1116700,PF3D7_1117700,PF3D7_1…	59.4	2.03	3.64	5.66225e-10	3.59868e-08	3.23881e-07	6
GO:0032010	phagolysosome	96	57	PF3D7_0204700,PF3D7_0502400,PF3D7_0523000,PF3D7_0524000,PF3D7_0608800,PF3D7_0629500,PF3D7_0709000,PF3D7_0813300,PF3D7_0814200,PF3D7_0818200,PF3D7_0818900,PF3D7_0827900,PF3D7_0831800,PF3D7_0917900,PF3D7_0922200,PF3D7_0934500,PF3D7_1006200,PF3D7_1012900,PF3D7_1020900,PF3D7_1037300,PF3D7_1105800,PF3D7_1108600,PF3D7_1115300,PF3D7_1115400,PF3D7_1115700,PF3D7_1116100,PF3D7_1116700,PF3D7_1117700,PF3D7_1…	59.4	2.03	3.64	5.66225e-10	3.59868e-08	3.23881e-07	6
GO:0005767	secondary lysosome	96	57	PF3D7_0204700,PF3D7_0502400,PF3D7_0523000,PF3D7_0524000,PF3D7_0608800,PF3D7_0629500,PF3D7_0709000,PF3D7_0813300,PF3D7_0814200,PF3D7_0818200,PF3D7_0818900,PF3D7_0827900,PF3D7_0831800,PF3D7_0917900,PF3D7_0922200,PF3D7_0934500,PF3D7_1006200,PF3D7_1012900,PF3D7_1020900,PF3D7_1037300,PF3D7_1105800,PF3D7_1108600,PF3D7_1115300,PF3D7_1115400,PF3D7_1115700,PF3D7_1116100,PF3D7_1116700,PF3D7_1117700,PF3D7_1…	59.4	2.03	3.64	5.66225e-10	3.59868e-08	3.23881e-07	6
GO:0020020	food vacuole	96	57	PF3D7_0204700,PF3D7_0502400,PF3D7_0523000,PF3D7_0524000,PF3D7_0608800,PF3D7_0629500,PF3D7_0709000,PF3D7_0813300,PF3D7_0814200,PF3D7_0818200,PF3D7_0818900,PF3D7_0827900,PF3D7_0831800,PF3D7_0917900,PF3D7_0922200,PF3D7_0934500,PF3D7_1006200,PF3D7_1012900,PF3D7_1020900,PF3D7_1037300,PF3D7_1105800,PF3D7_1108600,PF3D7_1115300,PF3D7_1115400,PF3D7_1115700,PF3D7_1116100,PF3D7_1116700,PF3D7_1117700,PF3D7_1…	59.4	2.03	3.64	5.66225e-10	3.59868e-08	3.23881e-07	6
GO:0031410	cytoplasmic vesicle	210	99	PF3D7_0103900,PF3D7_0204700,PF3D7_0214100,PF3D7_0217300,PF3D7_0220000,PF3D7_0320100,PF3D7_0405100,PF3D7_0412200,PF3D7_0422100,PF3D7_0502400,PF3D7_0505100,PF3D7_0523000,PF3D7_0524000,PF3D7_0606700,PF3D7_0608800,PF3D7_0613700,PF3D7_0616700,PF3D7_0617100,PF3D7_0629500,PF3D7_0629800,PF3D7_0709000,PF3D7_0727000,PF3D7_0730200,PF3D7_0808400,PF3D7_0813200,PF3D7_0813300,PF3D7_0814200,PF3D7_0818200,PF3D7_0…	47.1	1.61	2.24	1.68822e-08	9.65663e-07	9.65663e-06	6
GO:0005773	vacuole	125	66	PF3D7_0106100,PF3D7_0204700,PF3D7_0207800,PF3D7_0502400,PF3D7_0519200,PF3D7_0523000,PF3D7_0524000,PF3D7_0608800,PF3D7_0629500,PF3D7_0709000,PF3D7_0806800,PF3D7_0813300,PF3D7_0814200,PF3D7_0818200,PF3D7_0818900,PF3D7_0827900,PF3D7_0831800,PF3D7_0903200,PF3D7_0917900,PF3D7_0922200,PF3D7_0934500,PF3D7_1006200,PF3D7_1012900,PF3D7_1020900,PF3D7_1037300,PF3D7_1105800,PF3D7_1108600,PF3D7_1115300,PF3D7_1…	52.8	1.8	2.79	2.02019e-08	1.0505e-06	1.15555e-05	6
GO:0097708	intracellular vesicle	211	99	PF3D7_0103900,PF3D7_0204700,PF3D7_0214100,PF3D7_0217300,PF3D7_0220000,PF3D7_0320100,PF3D7_0405100,PF3D7_0412200,PF3D7_0422100,PF3D7_0502400,PF3D7_0505100,PF3D7_0523000,PF3D7_0524000,PF3D7_0606700,PF3D7_0608800,PF3D7_0613700,PF3D7_0616700,PF3D7_0617100,PF3D7_0629500,PF3D7_0629800,PF3D7_0709000,PF3D7_0727000,PF3D7_0730200,PF3D7_0808400,PF3D7_0813200,PF3D7_0813300,PF3D7_0814200,PF3D7_0818200,PF3D7_0…	46.9	1.6	2.22	2.2915e-08	1.09228e-06	1.31074e-05	6
GO:0005622	intracellular anatomical structure	2933	940	PF3D7_0102500,PF3D7_0102900,PF3D7_0103300,PF3D7_0103800,PF3D7_0103900,PF3D7_0104300,PF3D7_0106100,PF3D7_0107000,PF3D7_0110400,PF3D7_0201800,PF3D7_0201900,PF3D7_0202000,PF3D7_0202400,PF3D7_0202700,PF3D7_0204200,PF3D7_0204500,PF3D7_0204700,PF3D7_0205900,PF3D7_0207800,PF3D7_0208400,PF3D7_0208800,PF3D7_0209100,PF3D7_0209700,PF3D7_0210000,PF3D7_0210100,PF3D7_0210700,PF3D7_0210800,PF3D7_0212100,PF3D7_0…	32	1.1	1.41	7.33953e-08	3.22939e-06	4.19821e-05	6
GO:0000323	lytic vacuole	110	58	PF3D7_0204700,PF3D7_0207800,PF3D7_0502400,PF3D7_0523000,PF3D7_0524000,PF3D7_0608800,PF3D7_0629500,PF3D7_0709000,PF3D7_0813300,PF3D7_0814200,PF3D7_0818200,PF3D7_0818900,PF3D7_0827900,PF3D7_0831800,PF3D7_0917900,PF3D7_0922200,PF3D7_0934500,PF3D7_1006200,PF3D7_1012900,PF3D7_1020900,PF3D7_1037300,PF3D7_1105800,PF3D7_1108600,PF3D7_1115300,PF3D7_1115400,PF3D7_1115700,PF3D7_1116100,PF3D7_1116700,PF3D7_1…	52.7	1.8	2.77	1.577e-07	6.01363e-06	9.02044e-05	6
[truncated: 104 more rows]

## Sheet: GO MF Ring_ups
ID	Name	Bgd count	Result count	Result gene list	Pct of bgd	Fold enrichment	Odds ratio	P-value	Benjamini	Bonferroni	State
[truncated: 60 more rows]
